# Supplementary material for: Integrative study of chicken lung transcriptome to understand the host immune response during Newcastle disease virus challenge
Source: Front Cell Infect Microbiol. 2024 Sep 3;14:1368887. doi: 10.3389/fcimb.2024.1368887 (PMC11405381; doi:10.3389/fcimb.2024.1368887)
Supplement: Supplementary file 3 [file Table1.xlsx]

## Sheet: Supplementary Table 1
Supplementary Table 1: Table showing the details of the downloaded sample data of lung transcriptome of Chicken.

## Sheet: Table
	LEGHORN			FAYOUMI
	2 DPC	6 DPC	10 DPC	2 DPC	6 DPC	10 DPC
Non-challenged	3	4	4	4	4	4
Challenged	5	4	4	4	4	4
TOTAL	24			24
	48
RUN ID	SAMPLE ID	BREED	CONDITION	TIME POINT
ERR2031638	L2_non-challenged_1	Leghorn	Non-challenged	2 Days
ERR2031643	L2_non-challenged_2	Leghorn	Non-challenged	2 Days
ERR2031644	L2_non-challenged_3	Leghorn	Non-challenged	2 Days
ERR2031660	L2_challenged_1	Leghorn	Challenged	2 Days
ERR2031661	L2_challenged_2	Leghorn	Challenged	2 Days
ERR2031662	L2_challenged_3	Leghorn	Challenged	2 Days
ERR2031667	L2_challenged_4	Leghorn	Challenged	2 Days
ERR2031668	L2_challenged_5	Leghorn	Challenged	2 Days
ERR2031637	L6_non-challenged_1	Leghorn	Non-challenged	6 Days
ERR2031639	L6_non-challenged_2	Leghorn	Non-challenged	6 Days
ERR2031640	L6_non-challenged_3	Leghorn	Non-challenged	6 Days
ERR2031645	L6_non-challenged_4	Leghorn	Non-challenged	6 Days
ERR2031663	L6_challenged_1	Leghorn	Challenged	6 Days
ERR2031664	L6_challenged_2	Leghorn	Challenged	6 Days
ERR2031669	L6_challenged_3	Leghorn	Challenged	6 Days
ERR2031670	L6_challenged_4	Leghorn	Challenged	6 Days
ERR2031635	L10_non-challenged_1	Leghorn	Non-challenged	10 Days
ERR2031636	L10_non-challenged_2	Leghorn	Non-challenged	10 Days
ERR2031641	L10_non-challenged_3	Leghorn	Non-challenged	10 Days
ERR2031642	L10_non-challenged_4	Leghorn	Non-challenged	10 Days
ERR2031658	L10_challenged_1	Leghorn	Challenged	10 Days
ERR2031659	L10_challenged_2	Leghorn	Challenged	10 Days
ERR2031665	L10_challenged_3	Leghorn	Challenged	10 Days
ERR2031666	L10_challenged_4	Leghorn	Challenged	10 Days
ERR2031623	F2_non-challenged_1	Fayoumi	Non-challenged	2 Days
ERR2031627	F2_non-challenged_2	Fayoumi	Non-challenged	2 Days
ERR2031628	F2_non-challenged_3	Fayoumi	Non-challenged	2 Days
ERR2031634	F2_non-challenged_4	Fayoumi	Non-challenged	2 Days
ERR2031648	F2_challenged_1	Fayoumi	Challenged	2 Days
ERR2031649	F2_challenged_2	Fayoumi	Challenged	2 Days
ERR2031654	F2_challenged_3	Fayoumi	Challenged	2 Days
ERR2031655	F2_challenged_4	Fayoumi	Challenged	2 Days
ERR2031624	F6_non-challenged_1	Fayoumi	Non-challenged	6 Days
ERR2031629	F6_non-challenged_2	Fayoumi	Non-challenged	6 Days
ERR2031630	F6_non-challenged_3	Fayoumi	Non-challenged	6 Days
ERR2031631	F6_non-challenged_4	Fayoumi	Non-challenged	6 Days
ERR2031650	F6_challenged_1	Fayoumi	Challenged	6 Days
ERR2031651	F6_challenged_2	Fayoumi	Challenged	6 Days
ERR2031656	F6_challenged_3	Fayoumi	Challenged	6 Days
ERR2031657	F6_challenged_4	Fayoumi	Challenged	6 Days
ERR2031625	F10_non-challenged_1	Fayoumi	Non-challenged	10 Days
ERR2031626	F10_non-challenged_2	Fayoumi	Non-challenged	10 Days
ERR2031632	F10_non-challenged_3	Fayoumi	Non-challenged	10 Days
ERR2031633	F10_non-challenged_4	Fayoumi	Non-challenged	10 Days
ERR2031646	F10_challenged_1	Fayoumi	Challenged	10 Days
ERR2031647	F10_challenged_2	Fayoumi	Challenged	10 Days
ERR2031652	F10_challenged_3	Fayoumi	Challenged	10 Days
ERR2031653	F10_challenged_4	Fayoumi	Challenged	10 Days
