# Supplementary material for: Integrative study of chicken lung transcriptome to understand the host immune response during Newcastle disease virus challenge
Source: Front Cell Infect Microbiol. 2024 Sep 3;14:1368887. doi: 10.3389/fcimb.2024.1368887 (PMC11405381; doi:10.3389/fcimb.2024.1368887)
Supplement: Supplementary file 4 [file Table2.xlsx]

## Sheet: Supplementary Table 2
Supplementary Table 2: Table showing the information regarding primers sequences used for validation of genes and lncRNAs using RT-PCR.

## Sheet: Table
Target LNC /Gene name	Target LNC /Gene ID	Sequence	Product Size
TCONS_00098393	Lnc 1	TCCCAGGATGCAGGATTACAC	118bp
		CGGCTACGGGATTACACCTG
TCONS_00133885	Lnc 2	CGAGTCTGAGGTAAGCCACC	293bp
		CTGCGACGAGTCAAAACAGC
TCONS_00381885	Lnc 3	GTTGTCCCTCGAGATGGTGG	254bp
		GCTGATGGTGGCGAAATCAC
TCONS_00383493	Lnc 4	TGACAGTAATGGCGTGACGA	125bp
		GGTGTCACTGTCGCGTCG
IFIT5	Gene 1	TTCTGTTTCCCAGACGGTTG	100bp
		ACGTTCACGTGATTGGTGTG
CD55	Gene 2	AACCACAGCGTTTAGAGCGA	159bp
		TGAGAACGAGATTGCGGAGG
LOC112533599	Gene 3	ATACAGACCGTGAAAGCGGG	99bp
		GCCACAAGCCAGTTATCCCT
