# Supplementary material for: Integrative study of chicken lung transcriptome to understand the host immune response during Newcastle disease virus challenge
Source: Front Cell Infect Microbiol. 2024 Sep 3;14:1368887. doi: 10.3389/fcimb.2024.1368887 (PMC11405381; doi:10.3389/fcimb.2024.1368887)
Supplement: Supplementary file 5 [file Table3.xlsx]

## Sheet: Supplementary Table 3
Supplementary Table 3: Table showing the results of Quality control, Mapping and Assembly of Lung transcriptome data.

## Sheet: Table
Sample ID	QUALITY CONTROL							Mapping percentage	ASSEMBLY
	Reads passed filter	Low quality reads	Reads with too many N	Too short reads	Too long reads	Q30 bases	GC content		Number of transcripts before merging	Number of transcripts after merging
F2_non-challenged_1	97.7051	2.2	0.0006	0.0943	0	95.6005	46.1507	95.05	44733	25451
F2_non-challenged_2	94.5907	3.0052	0.0104	2.3937	0	94.6945	47.7282	93.66	45206	25451
F2_non-challenged_3	97.0524	2.7219	0.0028	0.223	0	94.8764	49.6891	94.34	44030	25451
F2_non-challenged_4	97.0081	2.9168	0.0153	0.0597	0	94.604	49.8625	94.12	44699	25451
F2_challenged_1	96.6354	3.2965	0.0102	0.0579	0	94.5374	49.1492	93.86	44145	25451
F2_challenged_2	97.6711	2.2991	0.0005	0.0293	0	95.3514	48.9469	94.24	44775	25451
F2_challenged_3	96.3003	2.5425	0.0164	1.1409	0	95.0524	48.8904	94.41	43431	25451
F2_challenged_4	97.6845	2.2947	0.0031	0.0177	0	95.2993	47.9058	95.25	43103	25451
F6_non-challenged_1	97.8647	2.1205	0.0029	0.0119	0	95.5152	46.4263	95.56	43561	25451
F6_non-challenged_2	97.0245	2.634	0.0163	0.3253	0	94.9455	49.454	94.07	45069	25451
F6_non-challenged_3	97.0579	2.7945	0.0102	0.1373	0	94.9078	47.3972	94.68	44591	25451
F6_non-challenged_4	97.4321	2.5464	0.0005	0.0211	0	95.0032	49.1349	94.51	45522	25451
F6_challenged_1	97.3854	2.5354	0.0165	0.0627	0	95.079	48.4491	94.18	44692	25451
F6_challenged_2	97.6264	2.3599	0.0027	0.011	0	95.2673	48.1091	94.74	43266	25451
F6_challenged_3	96.899	3.0418	0.0103	0.0489	0	94.7737	48.3153	93.93	43918	25451
F6_challenged_4	97.5876	2.1673	0.0005	0.2446	0	95.5347	48.0937	94.7	44526	25451
F10_non-challenged_1	95.9766	3.8939	0.0107	0.1188	0	94.1367	49.7107	92.78	43704	25451
F10_non-challenged_2	97.5357	2.2646	0.0005	0.1991	0	95.3752	48.5691	94.8	44422	25451
F10_non-challenged_3	96.7444	2.8872	0.016	0.3524	0	94.6819	50.054	93.71	46501	25451
F10_non-challenged_4	97.8373	2.143	0.0031	0.0166	0	95.4537	46.851	95.84	42929	25451
F10_challenged_1	97.2732	2.6864	0.0172	0.0232	0	94.9554	49.0404	94.27	43519	25451
F10_challenged_2	97.7111	2.2634	0.0006	0.0249	0	95.4368	48.8527	94.59	44229	25451
F10_challenged_3	96.9641	3.0077	0.0103	0.018	0	94.7501	48.1538	94.41	43564	25451
F10_challenged_4	97.1859	2.7944	0.0028	0.0169	0	94.7741	49.3685	93.96	44426	25451
L2_non-challenged_1	97.3823	2.4367	0.0005	0.1805	0	95.2107	48.6662	94.66	44144	25451
L2_non-challenged_2	97.4192	2.5315	0.0164	0.0329	0	95.0736	48.0774	94.54	44670	25451
L2_non-challenged_3	97.6975	2.2996	0.0029	0	0	95.2769	46.6338	95.7	42729	25451
L2_challenged_1	96.6708	3.3007	0.0099	0.0185	0	94.511	48.453	95.18	43188	25451
L2_challenged_2	97.4265	2.4917	0.0166	0.0652	0	95.0648	48.6914	94.51	43101	25451
L2_challenged_3	97.3657	2.5737	0.0027	0.0579	0	94.9836	49.6046	94	43475	25451
L2_challenged_4	97.0155	2.9349	0.0105	0.0391	0	94.7768	48.331	94.75	44170	25451
L2_challenged_5	97.7514	2.0221	0.0004	0.2261	0	95.6526	47.0653	95.7	43280	25451
L6_non-challenged_1	97.7652	2.212	0.0032	0.0197	0	95.472	46.4925	95.21	42943	25451
L6_non-challenged_2	97.2337	2.7256	0.0158	0.0248	0	94.8627	49.672	94.24	43189	25451
L6_non-challenged_3	97.6679	2.3317	0.0004	0	0	95.3986	48.332	94.94	43068	25451
L6_non-challenged_4	96.9617	2.9963	0.0104	0.0316	0	94.7883	48.1666	94.85	43248	25451
L6_challenged_1	97.1047	2.8662	0.0105	0.0186	0	94.9422	47.6527	94.61	43387	25451
L6_challenged_2	97.4966	2.3749	0.0004	0.1281	0	95.2235	49.0976	94.75	44048	25451
L6_challenged_3	96.2321	3.5862	0.0162	0.1656	0	93.8495	51.349	95.18	45092	25451
L6_challenged_4	97.3082	2.6629	0.0029	0.026	0	94.9349	49.2718	94.27	43298	25451
L10_non-challenged_1	97.4033	2.4947	0.0162	0.0858	0	95.1052	48.1712	95.01	43035	25451
L10_non-challenged_2	96.9071	3.0572	0.011	0.0247	0	94.7991	48.3961	94.59	43727	25451
L10_non-challenged_3	97.5294	2.3729	0.0004	0.0972	0	95.3648	48.2144	95.11	43557	25451
L10_non-challenged_4	97.4417	2.5357	0.003	0.0196	0	95.0593	48.8689	94.88	43483	25451
L10_challenged_1	97.3102	2.631	0.0169	0.0418	0	94.9643	48.5649	94.71	43343	25451
L10_challenged_2	97.5207	2.3598	0.0006	0.1189	0	95.3131	48.6695	94.99	43629	25451
L10_challenged_3	96.8957	3.0702	0.0105	0.0235	0	94.8101	48.4403	94.27	42980	25451
L10_challenged_4	97.1636	2.7836	0.003	0.0498	0	94.8538	49.9294	94.19	44023	25451
AVERAGE	97.1963	2.64727	0.00753542	0.148856	0	95.0187	48.5232	94.5937	43903.5	25451
MINIMUM	94.5907	2.0221	0.0004	0	0	93.8495	46.1507	92.78	42729	25451
MAXIMUM	97.8647	3.8939	0.0172	2.3937	0	95.6526	51.349	95.84	46501	25451
