# Supplementary material for: Integrative study of chicken lung transcriptome to understand the host immune response during Newcastle disease virus challenge
Source: Front Cell Infect Microbiol. 2024 Sep 3;14:1368887. doi: 10.3389/fcimb.2024.1368887 (PMC11405381; doi:10.3389/fcimb.2024.1368887)
Supplement: Supplementary file 6 [file Table4.xlsx]

## Sheet: Supplementary table 4
Supplementary Table 4: Table showing the characteristics of the predicted long non-coding RNAs in Lung transcriptome.

## Sheet: Table
lncRNA ID	Chromosome	Start	End	Length	Class code	Classification	Noncode hit ID	Noncode Similarity	Alignment length	Coverage	Mismatches	Expression values (LogFC) at Normal v/s Challenged						Expression values (LogFC) at Leghorn v/s Fayoumi						Expression - Time point based analysis
												Leghorn 2 days	Leghorn 6 days	Leghorn 10 days	Fayoumi 2 days	Fayoumi 6 days	Fayoumi 10 days	Normal 2 days	Normal 6 days	Normal 10 days	Challenged 2 days	Challenged 6 days	Challenged 10 days	Leghorn 2 v/s 6 DPC	Leghorn 2 v/s 10 DPC	Leghorn 6 v/s 10 DPC	Fayoumi 2 v/s 6 DPC	Fayoumi 2 v/s 10 DPC	Fayoumi 6 v/s 10 DPC
TCONS_00293577	Chromosome 17	1475948	1476952	1004	class_code "i"	Intronic lncRNA	NONGGAT013578.1	100	1004	100	0	-	-	-	-	-	-	-	-	-	-	-	-	-	-	-	-	-	-
TCONS_00298184	Chromosome 17	1476501	1477119	618	class_code "i"	Intronic lncRNA	NONGGAT013578.1	100	618	100	0	-	-	-	-	-	-	-	-	-	-	-	-	-	-	-	-	-	-
TCONS_00110421	Chromosome 3	30585986	30587512	1526	class_code "i"	Intronic lncRNA	NONGGAT006045.2	100	1526	100	0	-	-	-	-	-	-	-	-	-	-	-	-	-	-	-	-	-	-
TCONS_00312531	Chromosome 19	5480780	5481303	523	class_code "i"	Intronic lncRNA	NONGGAT003459.2	100	523	100	0	-	-	-	-	-	-	-	-	-	-	-	-	-	-	-	-	-	-
TCONS_00271424	Chromosome 14	12443685	12444251	566	class_code "u"	Intergenic lncRNA	NONGGAT002687.2	100	566	100	0	-	-	-	-	-	-	-	-	-	-	-	-	-	-	-	-	-	-
TCONS_00001992	Chromosome 1	193920794	193921191	397	class_code "x"	Anti-sense lncRNA	NONGGAT001425.2	100	397	100	0	-	-	-	-	-	-1.10942	-	-	-	-	-	-	-	-	-	-	-	-
TCONS_00218377	Chromosome 9	4119922	4120552	630	class_code "u"	Intergenic lncRNA	NONGGAT009171.2	99.683	630	100	2	-	-	-	-	-	-	-	-	-	-	-	-	-	-	-	-	-	-
TCONS_00257259	Chromosome 12	9336259	9337337	1078	class_code "i"	Intronic lncRNA	NONGGAT002162.2	99.165	1078	100	9	-	-	-	-	-	-	-	-	-	-	-	-	-	-	-	-	-	-
TCONS_00255118	Chromosome 12	3501164	3501491	327	class_code "u"	Intergenic lncRNA	NONGGAT002094.2	99.083	327	100	3	-	-	-	-	-	-	-	-	-	-	-	-	-	-	-	-	-	-
TCONS_00343064	Chromosome 23	2018342	2018757	415	class_code "x"	Anti-sense lncRNA	NONGGAT005120.2	99.036	415	100	4	-	-	-	-	-	-	-	-	-	-	-	-	-	-	-	-	-	-
TCONS_00335389	Chromosome 22	1445823	1446334	511	class_code "i"	Intronic lncRNA	NONGGAT010442.2	99.022	511	100	5	-	-	-	-	-	-	-	-	-	-	-	-	-	-	-	-	-	-
TCONS_00337431	Chromosome 22	1445913	1446365	452	class_code "i"	Intronic lncRNA	NONGGAT010442.2	98.678	454	100	4	-	-	-	-	-	-	-	-	-	-	-	-	-	-	-	-	-	-
TCONS_00216433	Chromosome 8	16031344	16032175	831	class_code "u"	Intergenic lncRNA	NONGGAT008936.2	98.454	841	100	2	-	-	-	-	-	-	-	-	-	-	-	-	-	-	-	-	-	-
TCONS_00178301	Chromosome 6	12785518	12786005	487	class_code "i"	Intronic lncRNA	NONGGAT008052.2	94.867	487	100	9	-	-	-	-	-	-	-	-	-	-	-	-	-	-	-	-	-	-
TCONS_00368901	Chromosome 28	1526779	1527430	651	class_code "i"	Intronic lncRNA	NONGGAT010111.2	93.74	655	100	16	-	-	-	-	-	-	-	-	-	-	-	-	-	-	-	-	-	-
TCONS_00067569	Chromosome 2	129975224	129975555	331	class_code "i"	Intronic lncRNA	NONGGAT012479.1	92.169	332	100	25	-	-	-	-	-	-	-	-	-	-	-	-	-	-	-	-	-	-
TCONS_00041476	Chromosome 1	20345362	20345730	368	class_code "i"	Intronic lncRNA	NONGGAT012480.1	91.351	370	100	24	-	-	-	-	-	-	-	-	-	-	-	-	-	-	-	-	-	-
TCONS_00229385	Chromosome 10	16957053	16957392	339	class_code "i"	Intronic lncRNA	NONGGAT013298.1	87.791	344	100	35	-	-	-	-	-	-	-	-	-	-	-	-	-	-	-	-	-	-
TCONS_00350124	Chromosome 25	132886	133288	402	class_code "i"	Intronic lncRNA	NONGGAT010809.2	86.925	413	100	42	-	-	-	-	-	-	-	-	-1.27961	-	-	-	-	-	-	-	-	-
TCONS_00383378	Chromosome 36	223527	223940	413	class_code "u"	Intergenic lncRNA	NONGGAT011180.2	86.199	413	100	28	-	-	-	-	-	-	-	-	-	-	-	-	-	-	-	-	-	-
TCONS_00413900	Scaffold	22355	23145	790	class_code "u"	Intergenic lncRNA	NONGGAT011474.2	84.741	793	100	56	-	-	-	-	-	-	-	-	-2.41193	-	-3.03915	-2.66349	-	-	-	-	-	-
TCONS_00063471	Chromosome 2	149482070	149482651	581	class_code "i"	Intronic lncRNA	NONGGAT010853.2	83.92	597	100	51	-	-	-	-	-	-	-	-	-	-	-	-	-	-	-	-	-	-
TCONS_00414644	Scaffold	42228	42759	531	class_code "i"	Intronic lncRNA	NONGGAT010512.2	75.856	555	100	92	-	-	-	-	-	-	-1.39004	-1.56262	-1.51081	-	-	-	-	-	-	-	-	-
TCONS_00298512	Chromosome 17	1475485	1476608	1123	class_code "i"	Intronic lncRNA	NONGGAT013578.1	100	1122	99.91	0	-	-	-	-	-	-	-	1.29993	-	1.20713	-	-	-	-	-	-	-	-
TCONS_00226873	Chromosome 9	1909146	1909826	680	class_code "u"	Intergenic lncRNA	NONGGAT009144.2	99.557	677	99.56	3	-	-	-	-	-	-	-	-	-	-	-	-	-	-	-	-	-	-
TCONS_00185592	Chromosome 6	12785514	12786010	496	class_code "i"	Intronic lncRNA	NONGGAT008052.2	94.919	492	99.19	9	-	-	-	-	-	-	-	-	-	-	-	-	-	-	-	-	-	-
TCONS_00281594	Chromosome 15	9101639	9102328	689	class_code "i"	Intronic lncRNA	NONGGAT002909.2	99.414	683	99.13	1	-	-	-	-	-	-	-	-	-	-	-	-	-	-	-	-	-	-
TCONS_00343096	Chromosome 23	1090959	1091298	339	class_code "i"	Intronic lncRNA	NONGGAT016083.1	83.036	336	99.12	41	-	-	-	-	-	-	-	-	-	-	-	-	-	-	-	-	-	-
TCONS_00365770	Chromosome 27	2600007	2601325	1318	class_code "i"	Intronic lncRNA	NONGGAT005521.2	99.847	1304	98.94	2	-	-	-	-	-	-	-	-	-	-	-	-	-	-	-	-	-	-
TCONS_00077571	Chromosome 2	149482376	149482828	452	class_code "i"	Intronic lncRNA	NONGGAT010850.2	91.275	447	98.89	17	-	-	-	-	-	-	-	-	-	-	-	-	-	-	-	-	-	-
TCONS_00209115	Chromosome 8	20818466	20819204	738	class_code "u"	Intergenic lncRNA	NONGGAT008989.2	100	729	98.78	0	-	-	-	-	-	-	-	-	-	-	-	-	-	-	-	-	-	-
TCONS_00326761	Chromosome 20	4232388	4232704	316	class_code "i"	Intronic lncRNA	NONGGAT014020.1	90.354	311	98.42	28	-	-	-	-	-	-	-	-	-	-	-	-	-	-	-	-	-	-
TCONS_00294939	Chromosome 17	10863	11242	379	class_code "u"	Intergenic lncRNA	NONGGAT011215.2	83.827	371	97.89	48	-	-	-	-	-	-	-	-	-	-	-	-	-	-	-	-	-	-
TCONS_00236562	Chromosome 10	10742987	10744614	1627	class_code "u"	Intergenic lncRNA	NONGGAT001621.2	99.239	1577	96.93	12	-	-	-	-	-	-	-	-	-	-	-	-	-	-	-	-	-	-
TCONS_00046073	Chromosome 1	16010272	16010589	317	class_code "i"	Intronic lncRNA	NONGGAT016647.1	91.176	306	96.53	23	-	-	-	-	-	-	-3.66829	-2.88088	-2.17694	-2.75873	-2.91711	-3.1294	-	-	-	-	-	-
TCONS_00411432	Scaffold	82376	82860	484	class_code "i"	Intronic lncRNA	NONGGAT012241.1	77.73	467	96.49	57	-	-	-	-	-	-	-	-	-	-	-	-	-	-	-	-	-	-
TCONS_00229626	Chromosome 10	17629655	17630239	584	class_code "x"	Anti-sense lncRNA	NONGGAT001731.2	100	563	96.4	0	-	-	-	-	-	-	-	-	-	-	-	-	-	-	-	-	-	-
TCONS_00231855	Chromosome 10	10743234	10744614	1380	class_code "u"	Intergenic lncRNA	NONGGAT001621.2	99.248	1330	96.38	10	-	-	-	-	-	-	-	-	-	-	-	-	-	-	-	-	-	-
TCONS_00413953	Scaffold	22357	23246	889	class_code "x"	Anti-sense lncRNA	NONGGAT011474.2	85.047	856	96.29	57	-	-	-	-	-	-	-3.03665	-3.17709	-2.71409	-4.84964	-3.15222	-1.79687	-	-	-	-	-	-
TCONS_00230856	Chromosome 10	10743096	10744634	1538	class_code "u"	Intergenic lncRNA	NONGGAT001621.2	99.183	1468	95.45	12	-	-	-	-	-	-	-	-	-	-	-	-	-	-	-	-	-	-
TCONS_00336382	Chromosome 22	1445382	1446336	954	class_code "i"	Intronic lncRNA	NONGGAT010442.2	99.336	904	94.76	6	-	-	-	-	-	-	-	-	-	-	-	4.40577	-	-	-	-	-	-
TCONS_00240861	Chromosome 11	9956830	9957433	603	class_code "i"	Intronic lncRNA	NONGGAT001955.2	99.299	571	94.69	4	-	-	-	-	-	-	1.06742	-	-	-	-	-	-	-	-	-	-	-
TCONS_00296428	Chromosome 17	10708	11230	522	class_code "u"	Intergenic lncRNA	NONGGAT011215.2	80.567	494	94.64	66	-	-	-	-	-	-	-	-	-	-	-	-	-	-	-	-	-	-
TCONS_00262638	Chromosome 13	16482467	16483597	1130	class_code "u"	Intergenic lncRNA	NONGGAT002467.2	98.596	1068	94.51	15	-	-	-	-	-	-	-	-	-	-	-	-	-	-	-	-	-	-
TCONS_00382193	Chromosome 35	267272	267635	363	class_code "i"	Intronic lncRNA	NONGGAT010569.2	85.131	343	94.49	49	-	-	-	-	-	-	-	-	-	1.89438	-	-	-	-	-	-	-	-
TCONS_00243963	Chromosome 11	9956769	9958317	1548	class_code "i"	Intronic lncRNA	NONGGAT001955.2	99.519	1455	93.99	7	-	-	-	-	-	-	-	-	-	-	-	-	-	-	-	-	-	-
TCONS_00226736	Chromosome 9	22494006	22494765	759	class_code "u"	Intergenic lncRNA	NONGGAT009434.2	99.86	712	93.81	1	-	-	-	-	-	-	-	-	-	-	-	-	-	-	-	-	-	-
TCONS_00136631	Chromosome 4	14260393	14260793	400	class_code "i"	Intronic lncRNA	NONGGAT006752.2	98.933	375	93.75	4	-	-	-	-	-	-	-	-	-	-	-	-	-	-	-	-	-	-
TCONS_00409907	Scaffold	65200	65860	660	class_code "i"	Intronic lncRNA	NONGGAT010570.2	77.651	613	92.88	120	-	-	-	-	-	-	-	-	-	-	-	-	-	-	-	-	-	-
TCONS_00080261	Chromosome 2	148539167	148539557	390	class_code "i"	Intronic lncRNA	NONGGAT010204.2	75.9	361	92.56	55	-	-	-	-	-	-	-	-	-	-	-	-	-	-	-	-	-	-
TCONS_00287057	Chromosome 15	11560735	11561160	425	class_code "u"	Intergenic lncRNA	NONGGAT002980.2	98.21	391	92	1	-	-	-	-	-	-	-	-	-	-	-	-	-	-	-	-	-	-
TCONS_00409999	Scaffold	6293	6843	550	class_code "u"	Intergenic lncRNA	NONGGAT010332.2	84	500	90.91	75	-	-	-	-	-	-	-	-	-	-	-	-	-	-	-	-	-	-
TCONS_00029919	Chromosome 1	30859866	30860456	590	class_code "u"	Intergenic lncRNA	NONGGAT000206.2	99.627	536	90.85	2	-	-	-	-	-	-	-	-	-	-	-	-	-	-	-	-	-	-
TCONS_00374729	Chromosome 30	465172	466328	1156	class_code "u"	Intergenic lncRNA	NONGGAT010402.2	92.836	1033	89.36	58	-	-	-	-	-	-	-	-	-	-	-	-	-	-	-	-	-	-
TCONS_00237126	Chromosome 10	20397387	20397717	330	class_code "u"	Intergenic lncRNA	NONGGAT002784.2	77.211	294	89.09	53	-	-	-	-	-	-	-	-	-	-	-	-	-	-	-	-	-	-
TCONS_00094619	Chromosome 3	15029296	15029949	653	class_code "u"	Intergenic lncRNA	NONGGAT005859.2	99.828	580	88.82	0	-	-	-	-	-	-	-	-	-	-	-	-	-	-	-	-	-	-
TCONS_00207109	Chromosome 8	16064712	16065932	1220	class_code "u"	Intergenic lncRNA	NONGGAT008940.2	98.981	1080	88.52	11	-	-	-	-	-	-	-	-	-	-	-	-	-	-	-	-	-	-
TCONS_00239749	Chromosome 10	10743275	10744738	1463	class_code "u"	Intergenic lncRNA	NONGGAT001621.2	99.224	1289	88.11	10	-	-	-	-	-	-	-	-	-	-	-	-	-	-	-	-	-	-
TCONS_00027374	Chromosome 1	30859863	30860337	474	class_code "u"	Intergenic lncRNA	NONGGAT000206.2	99.52	417	87.97	2	-	-	-	-	-	-	-	-	-	-	-	-	-	-	-	-	-	-
TCONS_00410365	Scaffold	213459	214182	723	class_code "i"	Intronic lncRNA	NONGGAT010569.2	78.435	626	86.58	117	-	-	-	-	-	-	-	-	-	-	-	-	-	-	-	-	-	-
TCONS_00178483	Chromosome 6	11120181	11120746	565	class_code "i"	Intronic lncRNA	NONGGAT008052.2	96.115	489	86.55	5	-	-	-	-	-	-	-	-	-	-	-	-	-	-	-	-	-	-
TCONS_00072830	Chromosome 2	928539	928950	411	class_code "i"	Intronic lncRNA	NONGGAT013298.1	90.141	355	86.37	30	-	-	-	-	-	-	-1.05561	-	-1.1235	-	-	-	-	-	-	-	-	-
TCONS_00032138	Chromosome 1	176949089	176950250	1161	class_code "u"	Intergenic lncRNA	NONGGAT001331.2	100	989	85.19	0	-	-	-	-	-	-	-	-	-	-	-	-	-	-	-	-	-	-
TCONS_00212852	Chromosome 8	16064473	16065959	1486	class_code "u"	Intergenic lncRNA	NONGGAT008940.2	98.97	1262	84.93	13	-	-	-	-	-	-	-	-	-	-	-	-	-	-	-	-	-	-
TCONS_00375924	Chromosome 31	1860629	1861135	506	class_code "i"	Intronic lncRNA	NONGGAT010594.2	93.224	428	84.58	13	-	-	-	-	-	-	-	-	-	-	-	-	-	-	-	-	-	-
TCONS_00231238	Chromosome 10	16956992	16957341	349	class_code "i"	Intronic lncRNA	NONGGAT013298.1	87.671	292	83.67	30	-	-	-	-	-	-	-	-	-	-	-	-	-	-	-	-	-	-
TCONS_00023099	Chromosome 1	104029817	104030981	1164	class_code "u"	Intergenic lncRNA	NONGGAT011638.2	73.792	973	83.59	172	-	-	-	-	-	-	-	-	-	-	-	-	-	-	-	-	-	-
TCONS_00074276	Chromosome 2	149480963	149481849	886	class_code "i"	Intronic lncRNA	NONGGAT010853.2	82.65	732	82.62	54	-	-	-	-	-	-	-	-	-	-	-	-	-	-	-	-	-	-
TCONS_00055908	Chromosome 2	928531	928856	325	class_code "i"	Intronic lncRNA	NONGGAT013298.1	89.925	268	82.46	27	-	-	-	-	-	-	-	-	-	-	-	-	-	-	-	-	-	-
TCONS_00383341	Chromosome 36	222648	223407	759	class_code "u"	Intergenic lncRNA	NONGGAT011179.2	87.2	625	82.35	47	-	-	-	-	-	-	-	-	-	-	-	-	-	-	-	-	-	-
TCONS_00079443	Chromosome 2	112638826	112639177	351	class_code "i"	Intronic lncRNA	NONGGAT013863.1	77.855	289	82.34	46	-	-	-	-	-	-	-	-	-	-	-	-	-	-	-	-	-	-
TCONS_00289356	Chromosome 16	2024525	2025233	708	class_code "x"	Anti-sense lncRNA	NONGGAT003016.2	84.192	582	82.2	74	-	-	-	-	-	-	-	-	-	-	-	-	-	-	-	-	-	-
TCONS_00289545	Chromosome 16	2024525	2025233	708	class_code "x"	Anti-sense lncRNA	NONGGAT003016.2	84.192	582	82.2	74	-	-	-	-	-	-	-	-	-	-	-	-	-	-	-	-	-	-
TCONS_00289546	Chromosome 16	2024525	2025233	708	class_code "x"	Anti-sense lncRNA	NONGGAT003016.2	84.192	582	82.2	74	-	-	-	-	-	-	-	-	-	-	-	-	-	-	-	-	-4.14079	-
TCONS_00245846	Chromosome 11	9956783	9957223	440	class_code "i"	Intronic lncRNA	NONGGAT001955.2	98.892	361	82.05	4	-	-	-	-	-	-	-	-	-	-	-	-	-	-	-	-	-	-
TCONS_00185365	Chromosome 6	20007363	20009213	1850	class_code "u"	Intergenic lncRNA	NONGGAT008152.2	98.741	1509	81.57	14	-	-	-	-	-	-	-	-	-	-	-	-	-	-	-	-	-	-
TCONS_00221803	Chromosome 9	4938086	4939569	1483	class_code "u"	Intergenic lncRNA	NONGGAT009186.2	98.759	1209	81.52	10	-	-	-	-	-	-	-	-	-	-	-	-	-	-	-	-	-	-
TCONS_00043486	Chromosome 1	49456268	49456879	611	class_code "u"	Intergenic lncRNA	NONGGAT000365.2	100	498	81.51	0	-	-	-	-	-	-	-	-	-	-	-	-	-	-	-	-	-	-
TCONS_00374763	Chromosome 30	465162	466440	1278	class_code "u"	Intergenic lncRNA	NONGGAT010402.2	92.836	1033	80.83	58	-	-	-	-	-	-	-2.62331	-	-2.68192	-	-	-	-	-	-	-	-	-
TCONS_00238045	Chromosome 10	13208946	13209721	775	class_code "u"	Intergenic lncRNA	NONGGAT001664.2	98.869	619	79.87	7	-	-	-	-	-	-	-	-	-	-	-	-	-	-	-	-	-	-
TCONS_00393805	Chromosome Z	26222911	26223475	564	class_code "u"	Intergenic lncRNA	NONGGAT011767.2	99.107	448	79.43	4	-	-	-	-	-	-	-	-	-	-	-	-	-	-	-	-	-	-
TCONS_00113089	Chromosome 3	38615690	38616034	344	class_code "i"	Intronic lncRNA	NONGGAT016083.1	91.575	273	79.36	16	-	-	-	-	-	-	-	1.47807	-	-	-	-	-	-	-	-	-	-
TCONS_00237796	Chromosome 10	1856380	1856799	419	class_code "i"	Intronic lncRNA	NONGGAT001509.2	99.699	332	79.24	1	-	-	-	-	-	-	-	-	-	-	-	-	-	-	-	-	-	-
TCONS_00047893	Chromosome 1	718404	718745	341	class_code "i"	Intronic lncRNA	NONGGAT012942.1	84.444	270	79.18	22	-	-	-	-	-	-	-	-	-	-	-	-	-	-	-	-	-	-
TCONS_00049501	Chromosome 1	1112959	1113467	508	class_code "u"	Intergenic lncRNA	NONGGAT000017.2	84.08	402	79.13	51	-	-	-	-	-	-	-	-	-	-	-	-	-	-	-	-	-	-
TCONS_00296252	Chromosome 17	10713	11123	410	class_code "u"	Intergenic lncRNA	NONGGAT011215.2	85.139	323	78.78	30	-	-	-	-	-	-	-1.69137	-	-1.70132	-1.74929	-1.56432	-2.30374	-	-	-	-	-	-
TCONS_00073155	Chromosome 2	149480743	149481658	915	class_code "i"	Intronic lncRNA	NONGGAT010853.2	83.983	718	78.47	50	-	-	-	-	-	-	-	1.26884	-	-	-	-	-	-	-	-	-	-
TCONS_00262654	Chromosome 13	17862877	17863858	981	class_code "u"	Intergenic lncRNA	NONGGAT002484.2	99.87	767	78.19	1	-	-	-	-	-	-	-	-	-	-	-	-	-	-	-	-	-	-
TCONS_00069658	Chromosome 2	148644203	148644613	410	class_code "i"	Intronic lncRNA	NONGGAT009897.2	74.375	320	78.05	66	-	-	-	-	-	-	-	-	-	-	-	-	-	-	-	-	-	-
TCONS_00007298	Chromosome 1	997511	997998	487	class_code "i"	Intronic lncRNA	NONGGAT011534.2	89.737	380	78.03	39	-	-	-	-	-	-	-	-	-	-	-	-	-	-	-	-	-	-
TCONS_00098937	Chromosome 3	15028713	15029807	1094	class_code "u"	Intergenic lncRNA	NONGGAT005859.2	100	851	77.79	0	-	-	-	-	-	-	-	-	-	-	-	-	-	-	-	-	-	-
TCONS_00413901	Scaffold	22562	23452	890	class_code "x"	Anti-sense lncRNA	NONGGAT011483.2	86.471	680	76.4	36	-	-	-	-	-	-	-	-	-	-	-	-	-	-	-	-	-	-
TCONS_00029300	Chromosome 1	30889541	30890365	824	class_code "u"	Intergenic lncRNA	NONGGAT000216.2	97.138	629	76.33	3	-	-	-	-	-	-	-	-	-	-	-	-	-	-	-	-	-	-
TCONS_00349998	Chromosome 25	132201	133366	1165	class_code "i"	Intronic lncRNA	NONGGAT010809.2	93.468	888	76.22	54	-	-	-	-	-	-	-	-	-	-	-	-	-	-	-	-	-	-
TCONS_00156448	Chromosome 5	57456768	57457149	381	class_code "u"	Intergenic lncRNA	NONGGAT007919.2	100	290	76.12	0	-	-	-	-	-	-	-	-	-	-	-	-	-	-	-	-	-	-
TCONS_00018804	Chromosome 1	30889564	30890326	762	class_code "u"	Intergenic lncRNA	NONGGAT000216.2	98.618	579	75.98	3	-	-	-	-	-	-	-	-	-	-	-	-	-	-	-	-	-	-
TCONS_00286082	Chromosome 15	9967412	9970937	3525	class_code "u"	Intergenic lncRNA	NONGGAT002958.2	99.016	2641	74.92	13	-	-	-	-	-	-	-	-	-	-	-	-	-	-	-	-	-	-
TCONS_00272890	Chromosome 14	15193809	15194741	932	class_code "x"	Anti-sense lncRNA	NONGGAT010069.2	99.856	693	74.36	1	-	-	-	-	-	-	-	-	-	-	-	-	-	-	-	-	-	-
TCONS_00094999	Chromosome 3	72674281	72674607	326	class_code "i"	Intronic lncRNA	NONGGAT013042.1	95.041	242	74.23	12	-	-	-	-	-	-	-	-	-	-	-	-	-	-	-	-	-	-
TCONS_00329831	Chromosome 21	146551	147798	1247	class_code "x"	Anti-sense lncRNA	NONGGAT004828.2	99.892	925	74.18	0	-	-	-	-	-	-	-	-	-	-	-	-	-	-	-	-	-	-
TCONS_00163661	Chromosome 5	57456769	57457161	392	class_code "u"	Intergenic lncRNA	NONGGAT007919.2	100	290	73.98	0	-	-	-	-	-	-	-	-	-	-	-	-	4.05066	-	-	-	-	-
TCONS_00163659	Chromosome 5	6610612	6611041	429	class_code "i"	Intronic lncRNA	NONGGAT007391.2	99.685	317	73.89	1	-	-	-	-	-	-1.99401	-	-	1.6871	-	-	-	-	-	-	-	-	-
TCONS_00168331	Chromosome 5	16528396	16528996	600	class_code "u"	Intergenic lncRNA	NONGGAT007513.2	98.643	442	73.67	6	-	-	-	-	-	-	-	-	-	-	-	-	-	-	-	-	-	-
TCONS_00290004	Chromosome 16	909831	911126	1295	class_code "u"	Intergenic lncRNA	NONGGAT010434.2	96.744	952	73.51	7	-	-	-	-	-	-	-	-	-	-	-	-	-	-	-	-	-	-
TCONS_00185570	Chromosome 6	8891427	8892299	872	class_code "i"	Intronic lncRNA	NONGGAT008018.2	99.373	638	73.17	4	-	-	-	-	-	-	-	-	-	-	-	-	-	-	-	-	-	-
TCONS_00193654	Chromosome 7	25098158	25099263	1105	class_code "x"	Anti-sense lncRNA	NONGGAT008621.2	98.885	807	73.03	8	-	-	-	-	-	-	3.64909	2.63446	4.31801	3.24894	3.17076	2.19938	-	-	-	-	-	-
TCONS_00412255	Scaffold	310449	311179	730	class_code "x"	Anti-sense lncRNA	NONGGAT010613.2	86.441	531	72.74	53	-	-	-	-	-	-	-	-	-	-	-	-	-	-	-	-	-	-
TCONS_00412536	Scaffold	310449	311179	730	class_code "x"	Anti-sense lncRNA	NONGGAT010613.2	86.441	531	72.74	53	-	-	-	-	-	-	-2.61125	-	-2.66541	-	-	-	-	-	-	-	-	-
TCONS_00262959	Chromosome 13	2122707	2123200	493	class_code "u"	Intergenic lncRNA	NONGGAT002313.2	98.88	357	72.41	3	-	-	-	-	-	-	-	-	-	-	-	-	-	-	-	-	-	-
TCONS_00076218	Chromosome 2	148585616	148586093	477	class_code "i"	Intronic lncRNA	NONGGAT010204.2	77.391	345	72.33	58	-	-	-	-	-	-	-	-	-	-	-	-	-	-	-	-	-	-
TCONS_00398175	Chromosome Z	67809748	67810095	347	class_code "i"	Intronic lncRNA	NONGGAT012054.2	99.6	250	72.05	0	-	-	-	-	-	-	-	-	-	-	-	-	-	-	-	-	-	-
TCONS_00044287	Chromosome 1	65383014	65383739	725	class_code "i"	Intronic lncRNA	NONGGAT015490.1	75.624	521	71.86	99	-	-	-	-	-	-	-	-	-	-	-	-	-	-	-	-	-	-
TCONS_00015949	Chromosome 1	178933863	178934831	968	class_code "i"	Intronic lncRNA	NONGGAT012962.1	78.437	691	71.38	137	-	-	-	-	-	-	-	-	-	-	-	-	-	-	-	-	-	-
TCONS_00293537	Chromosome 17	7357357	7359051	1694	class_code "x"	Anti-sense lncRNA	NONGGAT003118.2	99.834	1207	71.25	1	-	-	-	-	-	-	-	-	-	-	-	-	-	-	-	-	-	-
TCONS_00295855	Chromosome 17	11321	12220	899	class_code "u"	Intergenic lncRNA	NONGGAT011217.2	91.562	640	71.19	42	-	-	-	-	-	-	-	-	-	-	-	-	-	-	-	-	-	-
TCONS_00311786	Chromosome 19	7420802	7421320	518	class_code "x"	Anti-sense lncRNA	NONGGAT003533.2	99.457	368	71.04	2	-	-	-	-	-	-	-	-	-	-	-	-	-	-	-	-	-	-
TCONS_00237230	Chromosome 10	13210470	13213662	3192	class_code "u"	Intergenic lncRNA	NONGGAT001666.2	99.382	2264	70.93	14	-	-	-	-	-	-	-	-	-	-	-	-	-	-	-	-	-	-
TCONS_00256487	Chromosome 12	11975209	11975629	420	class_code "u"	Intergenic lncRNA	NONGGAT016203.1	84.175	297	70.71	38	-	-	-	-	-	-	1.86758	3.40884	2.25856	3.20086	3.41051	2.64465	-	-	-	-	-	-
TCONS_00000043	Chromosome 1	1113601	1114153	552	class_code "u"	Intergenic lncRNA	NONGGAT000017.2	80.463	389	70.47	56	-	-	-	-	-	-	-	-	-	-	-	-	-	-	-	-	-	-
TCONS_00101401	Chromosome 3	15028594	15029795	1201	class_code "u"	Intergenic lncRNA	NONGGAT005859.2	100	839	69.86	0	-	-	-	-	-	-	-	-	-	-	-	-	-	-	-	-	-	-
TCONS_00035300	Chromosome 1	30861860	30862430	570	class_code "u"	Intergenic lncRNA	NONGGAT000206.2	99.237	393	68.95	3	-	-	-	-	-	-	-	-	-	-	-	-	-	-	-	-	-	-
TCONS_00357124	Chromosome 26	2754373	2754829	456	class_code "i"	Intronic lncRNA	NONGGAT005425.2	99.682	314	68.86	1	-	-	-	-	-	-	-	-	-	-	-	-	-	-	-	-	-	-
TCONS_00091078	Chromosome 3	15028573	15029910	1337	class_code "u"	Intergenic lncRNA	NONGGAT005859.2	99.891	920	68.81	0	-	-	-	-	-	-	-	-	-	-	-	-	-	-	-	-	-	-
TCONS_00218794	Chromosome 9	496446	499227	2781	class_code "u"	Intergenic lncRNA	NONGGAT009118.2	99.477	1912	68.75	7	-	-	-	-	-	-	-	-	-	-	-	-	-	-	-	-	-	-
TCONS_00409993	Scaffold	6131	6806	675	class_code "u"	Intergenic lncRNA	NONGGAT010332.2	84.848	462	68.44	67	-	-	-	-	-	-	-	-	-	-	-	-	-	-	-	-	-	-
TCONS_00166135	Chromosome 5	17096449	17097697	1248	class_code "i"	Intronic lncRNA	NONGGAT007522.2	99.765	852	68.27	2	-	-	-	-	-	-	-	-	-	-	-	-	-	-	-	-	-	-
TCONS_00220876	Chromosome 9	22494142	22495034	892	class_code "u"	Intergenic lncRNA	NONGGAT009427.2	99.834	604	67.71	1	-	-	-	-	-	-	-	-	-	-	-	-	-	-	-	-	-	-
TCONS_00192384	Chromosome 7	35925205	35925737	532	class_code "u"	Intergenic lncRNA	NONGGAT008723.2	100	360	67.67	0	-	-	-	-	-	-	-	-	-	-	-	-	-	-	-	-	-	-
TCONS_00003819	Chromosome 1	75352451	75352805	354	class_code "i"	Intronic lncRNA	NONGGAT013904.1	87.029	239	67.51	31	-	-	-	-	-	-	-	-	-	-	-	-	-	-	-	-	-	-
TCONS_00283649	Chromosome 15	7950096	7950495	399	class_code "x"	Anti-sense lncRNA	NONGGAT002868.2	94.776	268	67.17	8	-	-	-	-	-	-	-	-	-	-	-	-	-	-	-	-	-	-
TCONS_00404124	Chromosome Z	34742559	34743488	929	class_code "i"	Intronic lncRNA	NONGGAT009481.2	83.065	620	66.74	90	-	-	-	-	-	-	-	-	-	-	-	-	-	-	-	-	-	-
TCONS_00281564	Chromosome 15	7945625	7946027	402	class_code "x"	Anti-sense lncRNA	NONGGAT002868.2	91.791	268	66.67	16	-	-	-	-	-	-	-	-	-	-	-	-	-	-	-	-	-	-
TCONS_00312028	Chromosome 19	3983011	3983969	958	class_code "u"	Intergenic lncRNA	NONGGAT003433.2	99.216	638	66.6	0	-	-	-	-	-	-	-	-	-	-	-	-	-	-	-	-	-	-
TCONS_00383177	Chromosome 36	221934	223834	1900	class_code "u"	Intergenic lncRNA	NONGGAT011179.2	81.847	1256	66.11	142	-	-	-	-	-	-	-	-	-	-	-	-	-	-	-	-	-	-
TCONS_00335675	Chromosome 22	60063	62256	2193	class_code "x"	Anti-sense lncRNA	NONGGAT004999.2	100	1446	65.94	0	-	-	-	-	-	-	-	-	-	-	-	-	-	-	-	-	-	-
TCONS_00296735	Chromosome 17	10421	10901	480	class_code "u"	Intergenic lncRNA	NONGGAT011215.2	82.222	315	65.63	52	-	-	-	-	-	-	-	-	-	-	-	-	-	-	-	-	-	-
TCONS_00414623	Scaffold	46068	47108	1040	class_code "i"	Intronic lncRNA	NONGGAT010512.2	85.191	682	65.58	70	-	-	-	-	-	-	-	-	-	-	-	-	-	-	-	-	-	-
TCONS_00383718	Chromosome 38	382912	383732	820	class_code "i"	Intronic lncRNA	NONGGAT010259.2	86.592	537	65.49	59	-	-	-	-	-	-	-	-	-	-	-	-	-	-	-	-	-	-
TCONS_00295374	Chromosome 17	10457	11214	757	class_code "u"	Intergenic lncRNA	NONGGAT011215.2	80.903	487	64.33	64	-	-	-	-	-	-	-7.47842	-7.05505	-7.66035	-6.97261	-7.03347	-6.91079	-	-	-	-	-	-
TCONS_00343189	Chromosome 23	4750188	4750742	554	class_code "u"	Intergenic lncRNA	NONGGAT005174.2	100	355	64.08	0	-	-	-	-	-	-	-	-	0.955009	-	-	-	-	-	-	-	-	-
TCONS_00292934	Chromosome 17	10416	11178	762	class_code "u"	Intergenic lncRNA	NONGGAT011215.2	80.903	487	63.91	64	-	-	-	-	-	-	-	-	-	-	-	-	-	-	-	-	-	-
TCONS_00376843	Chromosome 31	1325349	1325972	623	class_code "u"	Intergenic lncRNA	NONGGAT009600.2	88.917	397	63.72	26	-	-	-	-	-	-	-	-	-	-	-	-	-	-	-	-	-	-
TCONS_00218771	Chromosome 9	23161439	23162251	812	class_code "u"	Intergenic lncRNA	NONGGAT009447.2	99.42	517	63.67	3	-	-	-	-	-	-	-	-	-	-	-	-	-	-	-	-	-	-
TCONS_00299641	Chromosome 17	7357129	7359028	1899	class_code "x"	Anti-sense lncRNA	NONGGAT003118.2	99.834	1207	63.56	1	-	-	-	-	-	-	-	-	-	-	-	-	-	-	-	-	-	-
TCONS_00253484	Chromosome 12	9335544	9337607	2063	class_code "i"	Intronic lncRNA	NONGGAT002162.2	99.084	1310	63.5	11	-	-	-	-	-	-	-	-	-	-	-	-	-	-	-	-	-	-
TCONS_00249415	Chromosome 12	9335554	9337621	2067	class_code "i"	Intronic lncRNA	NONGGAT002162.2	99.084	1310	63.38	11	-	-	-	-	-	-	-	-	-	-	-	-	-	-	-	-	-	-
TCONS_00147144	Chromosome 4	16552866	16553457	591	class_code "u"	Intergenic lncRNA	NONGGAT006770.2	99.465	374	63.28	2	-	-	-	-	-	-	-	-	-	-	-	-	-	-	-	-	-	-
TCONS_00414915	Scaffold	24302	24988	686	class_code "x"	Anti-sense lncRNA	NONGGAT010137.2	85.945	434	63.27	40	-	-	-	-	-	-	-	-	-	-	-	-	-	-	-	-	-	-
TCONS_00073698	Chromosome 2	149480915	149482046	1131	class_code "i"	Intronic lncRNA	NONGGAT010853.2	83.916	715	63.22	50	-	-	-	-	-	-	-	-	-	-	-	-	-	-	-	-	-	-
TCONS_00294561	Chromosome 17	10422	11194	772	class_code "u"	Intergenic lncRNA	NONGGAT011215.2	80.903	487	63.08	64	-	-	-	-	-	-	-	-	-	-	-	-	-	-	-	-	-	-
TCONS_00174816	Chromosome 6	17278266	17279027	761	class_code "u"	Intergenic lncRNA	NONGGAT008108.2	99.582	478	62.81	2	-	-	-	-	-	-	-	-	-	-	-	-	-	-	-	-	-	-
TCONS_00405076	Chromosome Z	17132098	17132456	358	class_code "i"	Intronic lncRNA	NONGGAT013042.1	92.411	224	62.57	17	-	-	-	-	-	-	-	-	-	-	-	-	-	-	-	-	-	-
TCONS_00064874	Chromosome 2	98551577	98552375	798	class_code "u"	Intergenic lncRNA	NONGGAT001141.2	77.666	497	62.28	99	-	-	-	-	-	-1.37612	-	-	-	-	-	-	-	-	-	-	-	-
TCONS_00263362	Chromosome 13	17862575	17864297	1722	class_code "x"	Anti-sense lncRNA	NONGGAT002484.2	99.906	1069	62.08	1	-	-	-	-	-	-	-	-	-	-	-	-	-	-	-	-	-	-
TCONS_00295205	Chromosome 17	10431	11218	787	class_code "u"	Intergenic lncRNA	NONGGAT011215.2	80.903	487	61.88	64	-	-	-	-	-	-	-	-	-	-	-	-	-	-	-	-	-	-
TCONS_00382707	Chromosome 35	254258	255160	902	class_code "u"	Intergenic lncRNA	NONGGAT010095.2	91.756	558	61.86	30	-	-	-	-	-	-	-	-	-	-	-	-	-	-	-	-	-	-
TCONS_00232434	Chromosome 10	3117590	3118197	607	class_code "u"	Intergenic lncRNA	NONGGAT001528.2	100	375	61.78	0	-	-	-	-	-	-	-	-	-	-	-	-	-	-	-	-	-	-
TCONS_00051608	Chromosome 1	30889353	30890353	1000	class_code "u"	Intergenic lncRNA	NONGGAT000216.2	97.083	617	61.7	3	-	-	-	-	-	-	-	-	-	-	-	-	-	-	-	-	-	-
TCONS_00233351	Chromosome 10	13210863	13211525	662	class_code "u"	Intergenic lncRNA	NONGGAT001665.2	99.265	408	61.63	3	-	-	-	-	-	-	-	-	-	-	-	-	-	-	-	-	-	-
TCONS_00239011	Chromosome 10	13208653	13209304	651	class_code "u"	Intergenic lncRNA	NONGGAT001664.2	98.254	401	61.6	7	-	-	-	-	-	-	-	-	-	-	-	-	-	-	-	-	-	-
TCONS_00284360	Chromosome 15	9968896	9971820	2924	class_code "u"	Intergenic lncRNA	NONGGAT002958.2	99.554	1795	61.39	7	-	-	-	-	-	-	-	-	-	-	2.87259	-	-	-	-	-	-	-
TCONS_00295853	Chromosome 17	10416	11210	794	class_code "u"	Intergenic lncRNA	NONGGAT011215.2	80.903	487	61.34	64	-	-	-	-	-	-	-	-	-	-	-	-	-	-	-	-	-	-
TCONS_00295854	Chromosome 17	10416	11210	794	class_code "u"	Intergenic lncRNA	NONGGAT011215.2	80.903	487	61.34	64	-	-	-	-	-	-	-	-	-	-	-	-	-	-	-	-	-	-
TCONS_00382832	Chromosome 35	535576	536147	571	class_code "i"	Intronic lncRNA	NONGGAT011439.2	81.714	350	61.3	33	-	-	-	-	-	-	-	-	-	-	-	-	-	-	-	-	-	-
TCONS_00298705	Chromosome 17	10390	10910	520	class_code "u"	Intergenic lncRNA	NONGGAT011215.2	82.075	318	61.15	53	-	-	-	-	-	-	-	-	-	-	-	-	-	-	-	-	-	-
TCONS_00301285	Chromosome 18	654287	654880	593	class_code "u"	Intergenic lncRNA	NONGGAT003206.2	100	362	61.05	0	-	-	-	-	-	-	-	-	-	-	-	-	-	-	-	-	-	-
TCONS_00023349	Chromosome 1	997701	998325	624	class_code "i"	Intronic lncRNA	NONGGAT011534.2	90.789	380	60.9	35	-	-	-	-	-	-	-	-	-	-	-	-	-	-	-	-	-	-
TCONS_00414912	Scaffold	23781	24493	712	class_code "x"	Anti-sense lncRNA	NONGGAT010137.2	85.45	433	60.81	41	-	-	-	-	-	-	-	-	-	-	-	-	-	-	-	-	-	-
TCONS_00294086	Chromosome 17	10438	11240	802	class_code "u"	Intergenic lncRNA	NONGGAT011215.2	80.903	487	60.72	64	-	-	-	-	-	-	-	-	-	-	-	-	-	-	-	-	-	-
TCONS_00406314	Chromosome Z	29386754	29387488	734	class_code "i"	Intronic lncRNA	NONGGAT007952.2	84.424	443	60.35	54	-	-	-	-	-	-	-	-	-	-	-	-	-	-	-	-	-	-
TCONS_00225397	Chromosome 9	22494006	22495191	1185	class_code "u"	Intergenic lncRNA	NONGGAT009434.2	99.86	712	60.08	1	-	-	-	-	-	-	-	-	-	-	-	-	-	-	-	-	-	-
TCONS_00112278	Chromosome 3	66313489	66314350	861	class_code "i"	Intronic lncRNA	NONGGAT006306.2	98.058	515	59.81	9	-	-	-	-	-	-	-	-	-	-	-	-	-	-	-	-	-	-
TCONS_00110236	Chromosome 3	65983931	65985192	1261	class_code "i"	Intronic lncRNA	NONGGAT012480.1	82.55	745	59.08	103	-	-	-	-	-	-	-	-	-	-	-	-	-	-	-	-	-	-
TCONS_00259990	Chromosome 13	2122708	2123311	603	class_code "u"	Intergenic lncRNA	NONGGAT002313.2	98.876	356	59.04	3	-	-	-	-	-	-	-	-	-	-	-	-	-	-	-	-	-	-
TCONS_00389596	Chromosome Z	45260921	45263637	2716	class_code "u"	Intergenic lncRNA	NONGGAT011892.2	96.816	1602	58.98	31	-	-	-	-	-	-	-	-	-	-	-	-	-	-	-	-	-	-
TCONS_00290025	Chromosome 16	2024247	2025214	967	class_code "x"	Anti-sense lncRNA	NONGGAT003016.2	84.035	570	58.95	73	-	-	-	-	-	-	-	-	-	-	-	-	-	-	-	-	-	-
TCONS_00078653	Chromosome 2	149326979	149327533	554	class_code "i"	Intronic lncRNA	NONGGAT011545.2	88.923	325	58.66	18	-	-	-	-	-	-	-1.59808	-	-1.44693	-	-	-	-	-	-	-	-	-
TCONS_00361793	Chromosome 27	3197653	3199411	1758	class_code "u"	Intergenic lncRNA	NONGGAT005533.2	100	1031	58.65	0	-	-	-	-	-	-	-	-	-	-	-	-	-	-	-	-	-	-
TCONS_00410514	Scaffold	129166	130001	835	class_code "i"	Intronic lncRNA	NONGGAT010569.2	76.074	489	58.56	103	-	-	-	-	-	-	-	-	-	-	-	-	-	-	-	-	-	-
TCONS_00375670	Chromosome 31	85671	86179	508	class_code "x"	Anti-sense lncRNA	NONGGAT009938.2	99.327	297	58.46	2	-	-	-	-	-	-	-	-	-	-	-	-	-	-	-	-	-	-
TCONS_00350811	Chromosome 25	811337	812047	710	class_code "i"	Intronic lncRNA	NONGGAT016647.1	84.819	415	58.45	51	-	-	-	-	-	-	-	-	-	-	-	-	-	-	-	-	-	-
TCONS_00225319	Chromosome 9	4938280	4940610	2330	class_code "u"	Intergenic lncRNA	NONGGAT009186.2	98.751	1361	58.41	12	-	-	-	-	-	-	-	-	-	-	-	-	-	-	-	-	-	-
TCONS_00026371	Chromosome 1	54698257	54699755	1498	class_code "i"	Intronic lncRNA	NONGGAT000440.2	99.312	872	58.21	6	-	-	-	-	-	-	-	-	-	-	-	-	-	-	-	-	-	-
TCONS_00360793	Chromosome 27	2528398	2528979	581	class_code "i"	Intronic lncRNA	NONGGAT005518.2	100	338	58.18	0	-	-	-	-	-	-	-	-	-	-	-	-	-	-	-	-	-	-
TCONS_00382539	Chromosome 35	254187	255147	960	class_code "u"	Intergenic lncRNA	NONGGAT010095.2	91.756	558	58.13	30	-	-	-	-	-	-	-	-	-	-	-	-	-	-	-	-	-	-
TCONS_00004423	Chromosome 1	75977781	75979130	1349	class_code "i"	Intronic lncRNA	NONGGAT001141.2	73.214	784	58.12	165	-	-	-	-	-	-	-	-	-	-	-	-	-	-	-	-	-	-
TCONS_00409997	Scaffold	6010	6807	797	class_code "u"	Intergenic lncRNA	NONGGAT010332.2	84.881	463	58.09	67	-	-	-	-	-	-	-	-	-	-	-	-	-	-	-	-	-	-
TCONS_00338231	Chromosome 22	855759	856472	713	class_code "u"	Intergenic lncRNA	NONGGAT005010.2	100	414	58.06	0	-	-	-	-	-	-	-	-	-	-	-	-	-	-	-	-	-	-
TCONS_00237487	Chromosome 10	13208651	13209792	1141	class_code "u"	Intergenic lncRNA	NONGGAT001664.2	98.943	662	58.02	7	-	-	-	-	-	-	-	-	-	-	-	-	-	-	-	-	-	-
TCONS_00041745	Chromosome 1	92509962	92510782	820	class_code "i"	Intronic lncRNA	NONGGAT000803.2	98.309	473	57.68	5	-	-	-	-	-	-	-	-	-	-	-	-	-	-	-	-	-	-
TCONS_00303097	Chromosome 18	654166	654721	555	class_code "u"	Intergenic lncRNA	NONGGAT003206.2	100	319	57.48	0	-	-	-	-	-	-	-	-	-	-	-	-	-	-	-	-	-	-
TCONS_00247053	Chromosome 11	325765	328131	2366	class_code "i"	Intronic lncRNA	NONGGAT001804.2	99.264	1358	57.4	10	-	-	-	-	-	-	-	-	-	-	-	-	-	-	-	-	-	-
TCONS_00321066	Chromosome 20	1140897	1141533	636	class_code "u"	Intergenic lncRNA	NONGGAT004653.2	98.352	364	57.23	6	-	-	-	-	-	-	-	-	-	-	-	-	-	-	-	-	-	-
TCONS_00098449	Chromosome 3	38615556	38616035	479	class_code "i"	Intronic lncRNA	NONGGAT016083.1	91.575	273	56.99	16	-	-	-	-	-	-	-	-	-	-	-	-	-	-	-	-	-	-
TCONS_00079878	Chromosome 2	148561977	148562605	628	class_code "i"	Intronic lncRNA	NONGGAT010204.2	90.196	357	56.85	25	-	-	-	-	-	-	-	-	-	-	-	-	-	-	-	-	-	-
TCONS_00184676	Chromosome 6	11828768	11831368	2600	class_code "u"	Intergenic lncRNA	NONGGAT006276.2	80.244	1473	56.65	223	-	-	-	-	-	-	-	-	-	-	-	-	-	-	-	-	-	-
TCONS_00345137	Chromosome 24	510412	511129	717	class_code "i"	Intronic lncRNA	NONGGAT005212.2	99.015	406	56.62	2	-	-	-	-	-	-	-	-	-	-	-	-	-	-	-	-	-	-
TCONS_00205714	Chromosome 8	6291472	6292848	1376	class_code "u"	Intergenic lncRNA	NONGGAT008817.2	98.84	776	56.4	7	-	-	-	-	-	-	-	-	-	-	-	-	-	-	-	-	-	-
TCONS_00383085	Chromosome 36	221587	223830	2243	class_code "u"	Intergenic lncRNA	NONGGAT011179.2	81.847	1256	56	142	-	-	-	-	-	-	-	-	-	-	-	-	-	-	-	-	-	-
TCONS_00285156	Chromosome 15	4500375	4500945	570	class_code "i"	Intronic lncRNA	NONGGAT002773.2	100	319	55.96	0	-	-	-	-	-	-	-	-	-	-	-	-	-	-	-	-	-	-
TCONS_00376553	Chromosome 31	1495147	1495560	413	class_code "i"	Intronic lncRNA	NONGGAT010594.2	93.506	231	55.93	11	-	-	-	-	-	-	-	-	-	-	-	-	-	-	-	-	-	-
TCONS_00382963	Chromosome 36	221584	223830	2246	class_code "u"	Intergenic lncRNA	NONGGAT011179.2	81.847	1256	55.92	142	-	-	-	-	-	-6.91957	-	-	-	-	4.01349	-4.98479	-	-	-	-	-	-
TCONS_00270652	Chromosome 14	868043	869418	1375	class_code "i"	Intronic lncRNA	NONGGAT002536.2	99.349	768	55.85	5	-	-	-	-	-	-	-	-	-	-	-	-	-	-	-	-	-	-
TCONS_00304325	Chromosome 18	1317697	1320544	2847	class_code "x"	Anti-sense lncRNA	NONGGAT003216.2	97.037	1586	55.71	25	-	-	-	-	-	-	-	-	-	-	-	-	-	-	-	-	-	-
TCONS_00383114	Chromosome 36	221573	223830	2257	class_code "u"	Intergenic lncRNA	NONGGAT011179.2	81.847	1256	55.65	142	-	-	-	-	-	-	-	-	-	-	-	-	-	-	-	-	-	-
TCONS_00266091	Chromosome 13	17862856	17864277	1421	class_code "u"	Intergenic lncRNA	NONGGAT002484.2	99.873	788	55.45	1	-	-	-	-	-	-	-	-	-	-	-	-	-	-	-	-	-	-
TCONS_00409038	Scaffold	216634	217145	511	class_code "i"	Intronic lncRNA	NONGGAT011155.2	97.173	283	55.38	8	-	-	-	-	-	-	-	-	-	-	-	-	-	-	-	-	-	-
TCONS_00055881	Chromosome 2	148538921	148539573	652	class_code "i"	Intronic lncRNA	NONGGAT010204.2	75.9	361	55.37	55	-	-	-	-	-	-	-	-	-	-	-	-	-	-	-	-	-	-
TCONS_00127342	Chromosome 4	17246493	17247236	743	class_code "x"	Anti-sense lncRNA	NONGGAT013298.1	83.698	411	55.32	54	-	-	-	-	-	-	-	-	-	-	-	-	-	-	-	-	-	-
TCONS_00225404	Chromosome 9	23150039	23150496	457	class_code "u"	Intergenic lncRNA	NONGGAT009446.2	99.603	252	55.14	1	-	-	-	-	-	-	-	-	-1.41529	-	-	-	-	-	-	-	-	-
TCONS_00225680	Chromosome 9	6043597	6046333	2736	class_code "x"	Anti-sense lncRNA	NONGGAT009197.2	99.668	1507	55.08	5	-	-	-	-	-	-	-	-	-	-	-	-	-	-	-	-	-	-
TCONS_00051330	Chromosome 1	30884303	30886257	1954	class_code "u"	Intergenic lncRNA	NONGGAT000213.2	99.906	1069	54.71	0	-	-	-	-	-	-	-	-	-	-	-	-	-	-	-	-	-	-
TCONS_00203642	Chromosome 8	20817741	20819353	1612	class_code "u"	Intergenic lncRNA	NONGGAT008989.2	100	878	54.47	0	-	-	-	-	-	-	-	-	-	-	-	-	-	-	-	-	-	-
TCONS_00311643	Chromosome 19	7260559	7261021	462	class_code "i"	Intronic lncRNA	NONGGAT003526.2	99.203	251	54.33	2	-	-	-	-	-	-	-	-	-	-	-	-	-	-	-	-	-	-
TCONS_00256466	Chromosome 12	9335589	9336951	1362	class_code "i"	Intronic lncRNA	NONGGAT002162.2	99.189	740	54.33	5	-	-	-	-	-	-	-	-	-	-	-	-	-	-	-	-	-	-
TCONS_00360945	Chromosome 27	3189823	3191037	1214	class_code "u"	Intergenic lncRNA	NONGGAT009680.2	100	659	54.28	0	-	-	-	-	-	-	7.84656	5.95746	5.26038	7.83028	6.33654	6.01514	-	-	-	-	-	-
TCONS_00305799	Chromosome 18	652366	652952	586	class_code "u"	Intergenic lncRNA	NONGGAT003205.2	100	317	54.1	0	-	-	-	-	-	-	-	-	-	-	-	-	-	-	-	-	-	-
TCONS_00249109	Chromosome 11	17036010	17036700	690	class_code "u"	Intergenic lncRNA	NONGGAT002006.2	99.731	372	53.91	1	-	-	-	-	-	-	-	-	-	-	-	-	-	-	-	-	-	-
TCONS_00343486	Chromosome 23	1959511	1961130	1619	class_code "u"	Intergenic lncRNA	NONGGAT005116.2	99.312	872	53.86	6	-	-	-	-	-	-	-	-	-	-	-	-	-	-	-	-	-	-
TCONS_00382980	Chromosome 36	221481	223830	2349	class_code "u"	Intergenic lncRNA	NONGGAT011179.2	81.847	1256	53.47	142	-	-	-	-	-	-	-	-	-	-	-	-	-	-	-	-	-	-
TCONS_00372438	Chromosome 28	1339107	1340953	1846	class_code "u"	Intergenic lncRNA	NONGGAT005587.2	99.695	983	53.25	3	-	-	-	-	-	-	-	-	-	-	-	-	-	-	-	-	-	-
TCONS_00335440	Chromosome 22	59905	62749	2844	class_code "x"	Anti-sense lncRNA	NONGGAT004999.2	100	1514	53.23	0	-	-	-	-	-	-	-	-	-	-	-	-	-	-	-	-	-	-
TCONS_00312054	Chromosome 19	6642153	6642640	487	class_code "u"	Intergenic lncRNA	NONGGAT003512.2	99.228	259	53.18	2	-	-	-	-	-	-	-	-	-	-	-	-	-	-	-	-	-	-
TCONS_00098108	Chromosome 3	15083874	15084716	842	class_code "u"	Intergenic lncRNA	NONGGAT005862.2	99.776	447	53.09	1	-	-	-	-	-	-	-	-	-	-	-	-	-	-	-	-	-	-
TCONS_00360634	Chromosome 27	3189834	3191102	1268	class_code "u"	Intergenic lncRNA	NONGGAT009680.2	100	673	53.08	0	-	-	-	-	-	-	-	-	-	-	-	-	-	-	-	-	-	-
TCONS_00021029	Chromosome 1	30884197	30885954	1757	class_code "u"	Intergenic lncRNA	NONGGAT000213.2	100	932	53.04	0	-	-	-	-	-	-	-	-	-	-	-	-	-	-	-	-	-	-
TCONS_00110082	Chromosome 3	17551128	17552057	929	class_code "i"	Intronic lncRNA	NONGGAT005921.2	99.388	490	52.74	3	-	-	-	-	-	-	-	-	-	-	-	-	-	-	-	-	-	-
TCONS_00225158	Chromosome 9	23160587	23161832	1245	class_code "u"	Intergenic lncRNA	NONGGAT009447.2	99.39	656	52.69	4	-	-	-	-	-	-	-	-	-	-	-	-	-	-	-	-	-	-
TCONS_00371291	Chromosome 28	1526354	1526916	562	class_code "i"	Intronic lncRNA	NONGGAT010120.2	85.473	296	52.67	25	-	-	-	-	-	-	-	-	-	-	-	-	-	-	-	-	-	-
TCONS_00187865	Chromosome 6	12779763	12780707	944	class_code "i"	Intronic lncRNA	NONGGAT008053.2	95.935	492	52.12	14	-	-	-	-	-	-	-	-	-	1.28716	-	-	-	-	-	-	-	-
TCONS_00173980	Chromosome 5	7559472	7560444	972	class_code "u"	Intergenic lncRNA	NONGGAT007402.2	100	503	51.75	0	-	-	-	-	-	-	-	-	-	-	-	-	-	-	-	-	-	-
TCONS_00177912	Chromosome 6	1232562	1233817	1255	class_code "i"	Intronic lncRNA	NONGGAT007953.2	98.765	648	51.63	7	-	-	-	-	-	-	-	-	-	-	-	-	-	-	-	-	-	-
TCONS_00040108	Chromosome 1	194388582	194389712	1130	class_code "i"	Intronic lncRNA	NONGGAT009980.2	99.485	583	51.59	3	-	-	-	-	-	-	-	-	-	-	-	-	-	-	-	-	-	-
TCONS_00382115	Chromosome 35	254276	255365	1089	class_code "u"	Intergenic lncRNA	NONGGAT010095.2	91.756	558	51.24	30	-	-	-	-	-	-	-	-	-	-	-	-	-	-	-	-	-	-
TCONS_00318419	Chromosome 19	9218032	9218529	497	class_code "u"	Intergenic lncRNA	NONGGAT003575.2	99.606	254	51.11	1	-	-	-	-	-	-	-	-	-	-	-	-	-	-	-	-	-	-
TCONS_00325890	Chromosome 20	14056105	14056682	577	class_code "x"	Anti-sense lncRNA	NONGGAT004822.2	100	294	50.95	0	-	-	-	-	-	-	-	-	-	-	-	-	-	-	-	-	-	-
TCONS_00381866	Chromosome 35	254270	255366	1096	class_code "u"	Intergenic lncRNA	NONGGAT010095.2	91.756	558	50.91	30	-	-	-	-	-	-	-	-	-	-	-	-	-	-	-	-	-	-
TCONS_00395179	Chromosome Z	45260307	45264004	3697	class_code "u"	Intergenic lncRNA	NONGGAT011892.2	96.855	1876	50.74	38	-	-	-	-	-	-	-	-	-	-	-	-	-	-	-	-	-	-
TCONS_00289816	Chromosome 16	1007008	1008269	1261	class_code "u"	Intergenic lncRNA	NONGGAT010432.2	96.051	633	50.2	12	-	-	-	-	-	-	-	-	-	-	-	-	-	-	-	-	-	-
TCONS_00334885	Chromosome 22	59093	62749	3656	class_code "x"	Anti-sense lncRNA	NONGGAT004998.2	100	1833	50.14	0	-	-	-	-	-	-	-	-	-	-	-	-	-	-	-	-	-	-
TCONS_00383001	Chromosome 36	338967	339863	896	class_code "i"	Intronic lncRNA	NONGGAT010569.2	83.073	449	50.11	60	-	-	-	-	-	-	-	-	-	-	-	-	-	-	-	-	-	-
TCONS_00348565	Chromosome 25	132203	133976	1773	class_code "i"	Intronic lncRNA	NONGGAT010809.2	93.468	888	50.08	54	-	-	-	-	-	-	-	-	-	-	-	-	-	-	-	-	-	-
TCONS_00296559	Chromosome 17	10455	11294	839	class_code "u"	Intergenic lncRNA	NONGGAT011215.2	84.524	420	50.06	53	-	-	-	-	-	-	-	-	-	-	-	-	-	-	-	-	-	-
TCONS_00043789	Chromosome 1	30995267	30995657	390	class_code "i"	Intronic lncRNA	NONGGAT012627.1	99.485	194	49.74	0	-	-	-	-	-	-	-	-	-	-	-	-	-	-	-	-	-	-
TCONS_00082063	Chromosome 2	148627317	148627707	390	class_code "i"	Intronic lncRNA	NONGGAT010241.2	87.113	194	49.74	24	-	-	-	-	-	-	-	-	-	-	-	-	-	-	-	-	-	-
TCONS_00275258	Chromosome 14	12660452	12661516	1064	class_code "u"	Intergenic lncRNA	NONGGAT002692.2	98.864	528	49.62	6	-	-	-	-	-	-	-	-	-	-	-	-	-	-	-	-	-	-
TCONS_00382417	Chromosome 35	253970	255097	1127	class_code "x"	Anti-sense lncRNA	NONGGAT010095.2	91.756	558	49.51	30	-	-	-	-	-	-	-	-	-	-	-	-	-	-	-	-	-	-
TCONS_00410508	Scaffold	128788	129779	991	class_code "i"	Intronic lncRNA	NONGGAT010569.2	76.074	489	49.34	103	-	-	-	-	-	-	-	-	-	-	-	-	-	-	-	-	-	-
TCONS_00096995	Chromosome 3	47489815	47491596	1781	class_code "u"	Intergenic lncRNA	NONGGAT012480.1	79.499	878	49.3	152	-	-	-	-	-	-	-	-	-	-	-	-	-	-	-	-	-	-
TCONS_00010949	Chromosome 1	194388253	194389437	1184	class_code "i"	Intronic lncRNA	NONGGAT009980.2	99.485	583	49.24	3	-	-	-	-	-	-	-	-	-	-	-	-	-	-	-	-	-	-
TCONS_00228277	Chromosome 10	992672	994066	1394	class_code "u"	Intergenic lncRNA	NONGGAT001494.2	98.542	686	49.21	10	-	-	-	-	-	-	-	-	-	-	-	-	-	-	-	-	-	-
TCONS_00376313	Chromosome 31	1324586	1325378	792	class_code "u"	Intergenic lncRNA	NONGGAT009600.2	91.774	389	49.12	32	-	-	-	-	-	-	-	-	-	-	-	-	-	-	-	-	-	-
TCONS_00007434	Chromosome 1	30888448	30891237	2789	class_code "u"	Intergenic lncRNA	NONGGAT000216.2	98.606	1363	48.87	3	-	-	-	-	-	-	-3.94607	-2.81488	-3.69983	-3.99426	-2.82036	-3.41623	-	-	-	-	-	-
TCONS_00106355	Chromosome 3	21941108	21947420	6312	class_code "x"	Anti-sense lncRNA	NONGGAT005960.2	99.578	3077	48.75	12	-	-	-	-	-	-	-	-	-	-	-	-	-	-	-	-	-	-
TCONS_00199247	Chromosome 7	36327319	36328380	1061	class_code "u"	Intergenic lncRNA	NONGGAT014499.1	85.078	516	48.63	60	-	-	-	-	-	-	-	-	-	-	-	-	-	-	-	-	-	-
TCONS_00337454	Chromosome 22	59219	62738	3519	class_code "x"	Anti-sense lncRNA	NONGGAT004998.2	100	1707	48.51	0	-	-	-	-	-	-	-	-	-	-	-	-	-	-	-	-	-	-
TCONS_00383567	Chromosome 36	186803	187381	578	class_code "i"	Intronic lncRNA	NONGGAT010736.2	81.786	280	48.44	27	-	-	-	-	-	-	-	-	-	-	-	-	-	-	-	-	-	-
TCONS_00102799	Chromosome 3	33542561	33543828	1267	class_code "x"	Anti-sense lncRNA	NONGGAT006077.2	99.51	612	48.3	3	-	-	-	-	-	-	-	-	-	-	-	-	-	-	-	-	-	-
TCONS_00034234	Chromosome 1	30889131	30890330	1199	class_code "u"	Intergenic lncRNA	NONGGAT000216.2	98.618	579	48.29	3	-	-	-	-	-	-	-	-	-	-	-	-	-	-	-	-	-	-
TCONS_00290887	Chromosome 16	909775	911749	1974	class_code "u"	Intergenic lncRNA	NONGGAT010434.2	96.744	952	48.23	7	-	-	-	-	-	-	-	-	-	-	-	-	-	-	-	-	-	-
TCONS_00290888	Chromosome 16	909775	911749	1974	class_code "u"	Intergenic lncRNA	NONGGAT010434.2	96.744	952	48.23	7	-	-	-	-	-	-	3.51173	4.04405	2.56423	3.51929	3.04836	2.4851	-	-	-	-	-	-
TCONS_00094677	Chromosome 3	26447066	26447606	540	class_code "x"	Anti-sense lncRNA	NONGGAT013529.1	81.154	260	48.15	43	-	-	-	-	-	-	-	-	-	-	-	-	-	-	-	-	-	-
TCONS_00221180	Chromosome 9	4873856	4876667	2811	class_code "u"	Intergenic lncRNA	NONGGAT009181.2	99.334	1352	48.1	9	-	-	-	-	-	-	2.08002	1.41306	1.69596	2.32982	2.39615	2.45872	-	-	-	-	-	-
TCONS_00333247	Chromosome 21	5540496	5541139	643	class_code "u"	Intergenic lncRNA	NONGGAT004970.2	99.349	307	47.74	2	-	-	-	-	-	-	-	-	-	-	-	-	-	-	-	-	-	-
TCONS_00113904	Chromosome 3	17550445	17552067	1622	class_code "i"	Intronic lncRNA	NONGGAT005917.2	99.354	774	47.72	5	-	-	-	-	-	-	-	-	-	-	-	-	-	-	-	-	-	-
TCONS_00379925	Chromosome 34	1059989	1060375	386	class_code "i"	Intronic lncRNA	NONGGAT010204.2	78.142	183	47.41	31	-	-	-	-	-	-	-	-	-	-	-	-	-	-	-	-	-	-
TCONS_00415209	Scaffold	25644	26260	616	class_code "i"	Intronic lncRNA	NONGGAT010596.2	91.781	292	47.4	23	-	-	-	-	-	-	-	-	-	-	-	-	-	-	-	-	-	-
TCONS_00287058	Chromosome 15	361443	361996	553	class_code "u"	Intergenic lncRNA	NONGGAT006090.2	81.679	262	47.38	36	-	-	-	-	-	-	-	-	-	-	-	-	-	-	-	-	-	-
TCONS_00223326	Chromosome 9	19991523	19992435	912	class_code "u"	Intergenic lncRNA	NONGGAT009380.2	100	432	47.37	0	-	-	-	-	-	-	-	-	-	-	-	-	-	-	-	-	-	-
TCONS_00278326	Chromosome 15	10922171	10922590	419	class_code "i"	Intronic lncRNA	NONGGAT006091.2	86.869	198	47.26	25	-	-	-	-	-	-	-	-	-	-	-	-	-	-	-	-	-	-
TCONS_00006857	Chromosome 1	104029845	104031929	2084	class_code "u"	Intergenic lncRNA	NONGGAT011638.2	73.792	973	46.69	172	-	-	-	-	-	-	-	-	-	-	-	-	-	-	-	-	-	-
TCONS_00150979	Chromosome 5	12281322	12281874	552	class_code "u"	Intergenic lncRNA	NONGGAT007456.2	100	257	46.56	0	-	-	-	-	-	-	-	-	-	-	-	-	-	-	-	-	-	-
TCONS_00215059	Chromosome 8	28323062	28328260	5198	class_code "x"	Anti-sense lncRNA	NONGGAT009084.2	99.793	2420	46.56	5	-	-	-	-	-	1.58468	-	-	-	-	-	-	-	-	-	-	-	-
TCONS_00078975	Chromosome 2	148539168	148539948	780	class_code "i"	Intronic lncRNA	NONGGAT010204.2	75.9	361	46.28	55	-	-	-	-	-	-	-	-	4.1951	-	-	-	-	-	-	-	-	-
TCONS_00252585	Chromosome 12	3489467	3490708	1241	class_code "x"	Anti-sense lncRNA	NONGGAT013305.1	100	571	46.01	0	-	-	-	-	-	-	-	-	2.50026	-	-	-	-	-	-	-	-	-
TCONS_00040247	Chromosome 1	35338138	35338780	642	class_code "u"	Intergenic lncRNA	NONGGAT000252.2	100	295	45.95	0	-	-	-	-	-	-	-	-	-	-	-	-	-	-	-	-	-	-
TCONS_00409917	Scaffold	65599	66006	407	class_code "i"	Intronic lncRNA	NONGGAT010571.2	79.679	187	45.95	29	-	-	-	-	-	-	-	-	-	-	-	-	-	-	-	-	-	-
TCONS_00290455	Chromosome 16	1405434	1405900	466	class_code "i"	Intronic lncRNA	NONGGAT016744.1	94.393	214	45.92	12	-	-	-	-	-	-	-	-	-	-	-	-	-	-	-	-	-	-
TCONS_00181408	Chromosome 6	11118688	11119128	440	class_code "i"	Intronic lncRNA	NONGGAT008054.2	98.515	202	45.91	3	-	-	-	-	-	-	-	-	-	-	-	-	-	-	-	-	-	-
TCONS_00298956	Chromosome 17	10823	12222	1399	class_code "u"	Intergenic lncRNA	NONGGAT011217.2	91.589	642	45.89	42	-	-	-	-	-	-	-	-	-	-	-	-	-	-	-	-	-	-
TCONS_00391849	Chromosome Z	45260417	45263392	2975	class_code "u"	Intergenic lncRNA	NONGGAT011892.2	96.463	1357	45.61	28	-	-	-	-	-	-	-	-	-	-	-	-	-	-	-	-	-	-
TCONS_00220868	Chromosome 9	19990186	19991890	1704	class_code "u"	Intergenic lncRNA	NONGGAT009382.2	99.742	776	45.54	2	-	-	-	-	-	-	-	-	-	-	-	-	-	-	-	-	-	-
TCONS_00412231	Scaffold	150001	150753	752	class_code "x"	Anti-sense lncRNA	NONGGAT011131.2	87.135	342	45.48	36	-	-	-	-	-	-	-	-	-	-	-	-	-	-	-	-	-	-
TCONS_00314063	Chromosome 19	9189383	9190242	859	class_code "u"	Intergenic lncRNA	NONGGAT003574.2	99.744	390	45.4	1	-	-	-	-	-	-	-	-	-	-	-	-	-	-	-	-	-	-
TCONS_00382127	Chromosome 35	534815	535945	1130	class_code "i"	Intronic lncRNA	NONGGAT011439.2	96.282	511	45.22	10	-	-	-	-	-	-	-	-	-	-	-	-	-	-	-	-	-	-
TCONS_00387103	Chromosome W	314911	316211	1300	class_code "i"	Intronic lncRNA	NONGGAT010683.2	94.71	586	45.08	31	-	-	-	-	-	-	-	-	-	-	-	-	-	-	-	-	-	-
TCONS_00345009	Chromosome 24	1611826	1612410	584	class_code "u"	Intergenic lncRNA	NONGGAT005220.2	98.859	263	45.03	2	-	-	-	-	-	-	-	-	-	-	-	-	-	-	-	-	-	-
TCONS_00271482	Chromosome 14	5241557	5242595	1038	class_code "u"	Intergenic lncRNA	NONGGAT002586.2	99.572	467	44.99	2	-	-	-	-	-	-	-	-	-	-	-	-	-	-	-	-	-	-
TCONS_00338385	Chromosome 22	1502526	1503091	565	class_code "i"	Intronic lncRNA	NONGGAT011068.2	90.837	251	44.42	22	-	-	-	-	-	-	-	-	-	-	-	-	-	-	-	-	-	-
TCONS_00244307	Chromosome 11	19569447	19570141	694	class_code "i"	Intronic lncRNA	NONGGAT015028.1	84.74	308	44.38	38	-	-	-	-	-	-	-	-	-	-	-	-	-	-	-	-	-	-
TCONS_00299532	Chromosome 17	7357200	7358165	965	class_code "x"	Anti-sense lncRNA	NONGGAT003118.2	99.532	427	44.25	1	-	-	-	-	-	-	-	-	-	-	-	-	-	-	-	-	-	-
TCONS_00022149	Chromosome 1	174969493	174970506	1013	class_code "i"	Intronic lncRNA	NONGGAT001312.2	98.214	448	44.23	5	-	-	-	-	-	-	-	-	-	-	-	-	-	-	-	-	-	-
TCONS_00017353	Chromosome 1	169743526	169744532	1006	class_code "u"	Intergenic lncRNA	NONGGAT001266.2	78.153	444	44.14	94	-	-	-	-	-	-	-	-	-	-	-	-	-	-	-	-	-	-
TCONS_00228673	Chromosome 10	12238493	12238942	449	class_code "u"	Intergenic lncRNA	NONGGAT001647.2	99.495	198	44.1	1	-	-	-	-	-	-	-	-	-	-	-	-	-	-	-	-	-	-
TCONS_00062584	Chromosome 2	144948801	144955277	6476	class_code "x"	Anti-sense lncRNA	NONGGAT004624.2	98.738	2852	44.04	24	-	-	-	-	-	-	-	-	-	-	-	-	-	-	-	-	-	-
TCONS_00092288	Chromosome 3	109591251	109595508	4257	class_code "u"	Intergenic lncRNA	NONGGAT006590.2	100	1869	43.9	0	-	-	-	-	-	-	-	-	-	-	-	-	-	-	-	-	-	-
TCONS_00352302	Chromosome 25	132206	134232	2026	class_code "i"	Intronic lncRNA	NONGGAT010809.2	93.446	885	43.68	54	-	-	-	-	-	-	-	-	-	-	-	-	-	-	-	-	-	-
TCONS_00056614	Chromosome 2	144948723	144955257	6534	class_code "x"	Anti-sense lncRNA	NONGGAT004624.2	98.738	2852	43.65	24	-	-	-	-	-	-	-	-	-	-	-	-	-	-	-	-	-	-
TCONS_00410574	Scaffold	128792	129507	715	class_code "i"	Intronic lncRNA	NONGGAT010570.2	77.564	312	43.64	65	-	-	-	-	-	-	-	-	-	-	-	-	-	-	-	-	-	-
TCONS_00173240	Chromosome 5	43382268	43383398	1130	class_code "u"	Intergenic lncRNA	NONGGAT007776.2	99.389	491	43.45	2	-	-	-	-	-	-	-	-	-	-	-	-	-	-	-	-	-	-
TCONS_00076882	Chromosome 2	98629	99186	557	class_code "i"	Intronic lncRNA	NONGGAT010048.2	82.645	242	43.45	33	-	-	-	-	-	-	-	-	-	-	-	-	-	-	-	-	-	-
TCONS_00225529	Chromosome 9	6044066	6047542	3476	class_code "x"	Anti-sense lncRNA	NONGGAT009197.2	99.668	1507	43.35	5	-	-	-	-	-	-	-	-	-	-	-	-	-	-	-	-	-	-
TCONS_00265546	Chromosome 13	2122709	2123529	820	class_code "u"	Intergenic lncRNA	NONGGAT002313.2	98.873	355	43.29	3	-	-	-	-	-	-	-	-	-	-	-	-	-	-	-	-	-	-
TCONS_00361564	Chromosome 27	3189846	3191404	1558	class_code "u"	Intergenic lncRNA	NONGGAT009680.2	100	673	43.2	0	-	-	-	-	-	-	-	-	-	-	-	-	-	-	-	-	-	-
TCONS_00183976	Chromosome 6	1232290	1233837	1547	class_code "i"	Intronic lncRNA	NONGGAT007953.2	98.503	668	43.18	9	-	-	-	-	-	-	-	-	-	-	-	-	-	-	-	-	-	-
TCONS_00262497	Chromosome 13	17862739	17864836	2097	class_code "x"	Anti-sense lncRNA	NONGGAT002484.2	99.89	905	43.16	1	-	-	-	-	-	-	-	-	-	-	-	-	-	-	-	-	-	-
TCONS_00223970	Chromosome 9	6044060	6047552	3492	class_code "x"	Anti-sense lncRNA	NONGGAT009197.2	99.668	1507	43.16	5	-	-	-	-	-	-	-	-	-	1.4803	-	-	-	-	-	-	-	-
TCONS_00259991	Chromosome 13	2122707	2123535	828	class_code "u"	Intergenic lncRNA	NONGGAT002313.2	98.88	357	43.12	3	-	-	-	-	-	-	-	-1.15739	-1.31148	-1.61235	-	-	-	-	-	-	-	-
TCONS_00260327	Chromosome 13	2122707	2123535	828	class_code "u"	Intergenic lncRNA	NONGGAT002313.2	98.88	357	43.12	3	-	-	-	-	-	-	-	-	-	-	-	-	-	-	-	-	-	-
TCONS_00294087	Chromosome 17	10438	11488	1050	class_code "u"	Intergenic lncRNA	NONGGAT011215.2	83.814	451	42.95	60	-	-	-	-	-	-	-	-	-	-	-	-	-	-	-	-	-	-
TCONS_00383900	Chromosome 38	376910	377420	510	class_code "i"	Intronic lncRNA	NONGGAT009897.2	80.822	219	42.94	25	-	-	-	-	-	-	-1.39816	-1.38194	-0.857689	-	-1.09585	-1.08381	-	-	-	-	-	-
TCONS_00254614	Chromosome 12	9335580	9336685	1105	class_code "i"	Intronic lncRNA	NONGGAT002162.2	98.945	474	42.9	4	-	-	-	-	-	-	-	-	-	-	-	-	-	-	-	-	-	-
TCONS_00384226	Chromosome 38	377252	378008	756	class_code "i"	Intronic lncRNA	NONGGAT009897.2	98.452	323	42.72	5	-	-	-	-	-	-	6.74357	3.14635	-	3.69566	-	3.6724	-	-	-	-	-	-
TCONS_00117692	Chromosome 3	4568418	4569369	951	class_code "i"	Intronic lncRNA	NONGGAT005764.2	99.753	405	42.59	0	-	-	-	-	-	1.3332	-	-	-1.29731	-	-	-	-	-	-	-	-	-
TCONS_00382571	Chromosome 35	412576	413354	778	class_code "i"	Intronic lncRNA	NONGGAT010571.2	78.182	330	42.42	63	-	-	-	-	-	-	3.07647	2.71738	2.89838	3.60071	2.62664	2.127	-	-	-	-	-	-
TCONS_00016024	Chromosome 1	75352303	75352766	463	class_code "i"	Intronic lncRNA	NONGGAT013904.1	87.245	196	42.33	25	-	-	-	-	-	-	-2.13774	-2.57669	-	-	-	-	-	-	-	-	-	-
TCONS_00269924	Chromosome 14	695693	696435	742	class_code "i"	Intronic lncRNA	NONGGAT016794.1	80.192	313	42.18	53	-	-	-	-	-	-	-	-	-	-	-	-	-	-	-	-	-	-
TCONS_00142000	Chromosome 4	34501693	34502625	932	class_code "u"	Intergenic lncRNA	NONGGAT006906.2	99.491	393	42.17	2	-	-	-	-	-	-	-	-	-	-	-	-	-	-	-	-	-	-
TCONS_00327311	Chromosome 20	1140719	1141455	736	class_code "u"	Intergenic lncRNA	NONGGAT004653.2	98.387	310	42.12	5	-	-	-	-	-	-	-	-	-	-	-	-	-	-	-	-	-	-
TCONS_00185337	Chromosome 6	11120309	11121165	856	class_code "i"	Intronic lncRNA	NONGGAT008055.2	99.167	360	42.06	3	-	-	-	-	-	-	-	-	-	-	-	-	-	-	-	-	-	-
TCONS_00295611	Chromosome 17	10693	12220	1527	class_code "u"	Intergenic lncRNA	NONGGAT011217.2	91.562	640	41.91	42	-	-	-	-	-	-	-	-	-	-	-	-	-	-	-	-	-	-
TCONS_00214947	Chromosome 8	28313291	28313754	463	class_code "u"	Intergenic lncRNA	NONGGAT009082.2	99.485	194	41.9	1	-	-	-	-	-	-	-	-	-	-	-	-	-	-	-	-	-	-
TCONS_00050857	Chromosome 1	113366942	113367609	667	class_code "u"	Intergenic lncRNA	NONGGAT000991.2	99.281	278	41.68	1	-	-	-	-	-	-	-	-	-	-	-	-	-	-	-	-	-	-
TCONS_00299607	Chromosome 17	10955	12104	1149	class_code "u"	Intergenic lncRNA	NONGGAT011215.2	92.453	477	41.51	19	-	-	-	-	-	-	-	-	-	-	-	-	-	-	-	-	-	-
TCONS_00299608	Chromosome 17	10955	12104	1149	class_code "u"	Intergenic lncRNA	NONGGAT011215.2	92.453	477	41.51	19	-	-	-	-	-	-	-	-	-	-	-	-	-	-	-	-	-	-
TCONS_00410506	Scaffold	128828	130010	1182	class_code "i"	Intronic lncRNA	NONGGAT010569.2	76.074	489	41.37	103	-	-	-	-	-	-	-2.92955	-	-	-3.20473	-	-	-	-	-	-	-	-
TCONS_00219991	Chromosome 9	22492720	22493735	1015	class_code "u"	Intergenic lncRNA	NONGGAT009428.2	99.045	419	41.28	4	-	-	-	-	-	-	-	-	-	-	-	-	-	-	-	-	-	-
TCONS_00310545	Chromosome 19	5649175	5650477	1302	class_code "u"	Intergenic lncRNA	NONGGAT003469.2	99.627	536	41.17	0	-	-	-	-	-	-	-	-	-	-	-	-	-	-	-	-	-	-
TCONS_00383086	Chromosome 36	222703	224656	1953	class_code "u"	Intergenic lncRNA	NONGGAT011179.2	93.532	804	41.17	34	-	-	-	-	-	-	-	-	-	-	-	-	-	-	-	-	-	-
TCONS_00027376	Chromosome 1	118532630	118536225	3595	class_code "u"	Intergenic lncRNA	NONGGAT001020.2	99.594	1478	41.11	6	-	-	-	-	-	-	1.517	1.27824	1.23089	-	1.09423	1.38008	-	-	-	-	-	-
TCONS_00044519	Chromosome 1	193746909	193747941	1032	class_code "u"	Intergenic lncRNA	NONGGAT008345.2	82.979	423	40.99	66	-	-	-	-	-	-	-	-	-	-	-	-	-	-	-	-	-	-
TCONS_00069307	Chromosome 2	148562195	148563103	908	class_code "i"	Intronic lncRNA	NONGGAT010204.2	87.903	372	40.97	39	-	-	-	-	-	-	-	-	-	-	-	-	-	-	-	-	-	-
TCONS_00346211	Chromosome 24	1638694	1639668	974	class_code "x"	Anti-sense lncRNA	NONGGAT005227.2	98.492	398	40.86	3	-	-	-	-	-	-	-	-	-	-	-	-	-	-	-	-	-	-
TCONS_00002816	Chromosome 1	75620923	75623290	2367	class_code "u"	Intergenic lncRNA	NONGGAT000592.2	99.689	965	40.77	1	-	-	-	-	-	-	-	-	-	-	-	-	-	-	-	-	-	-
TCONS_00184715	Chromosome 6	20636175	20636657	482	class_code "u"	Intergenic lncRNA	NONGGAT008165.2	98.469	196	40.66	2	-	-	-	-	-	-	-	-	-	-	-	-	-	-	-	-	-	-
TCONS_00350306	Chromosome 25	144476	144961	485	class_code "x"	Anti-sense lncRNA	NONGGAT005313.2	100	197	40.62	0	-	-	-	-	-	-	-	-	-	-	-	-	-	-	-	-	-	-
TCONS_00188098	Chromosome 6	9906874	9907682	808	class_code "u"	Intergenic lncRNA	NONGGAT008044.2	98.777	327	40.47	4	-	-	-	-	-	-	-	-	-	-	-	-	-	-	-	-	-	-
TCONS_00408906	Scaffold	216475	217683	1208	class_code "i"	Intronic lncRNA	NONGGAT011155.2	94.262	488	40.4	20	-	-	-	-	-	-	-	-	-	-	-	-	-	-	-	-	-	-
TCONS_00241262	Chromosome 11	1379297	1379704	407	class_code "i"	Intronic lncRNA	NONGGAT001820.2	88.415	164	40.29	14	-	-	-	-	-	-	-	-	-	-	-	-	-	-	-	-	-	-
TCONS_00097319	Chromosome 3	17550888	17552105	1217	class_code "i"	Intronic lncRNA	NONGGAT005921.2	99.388	490	40.26	3	-	-	-	-	-	-	-	-	-	-	-	-	-	-	-	-	-	-
TCONS_00220290	Chromosome 9	23150213	23150822	609	class_code "u"	Intergenic lncRNA	NONGGAT009446.2	99.592	245	40.23	1	-	-	-	-	-	-	-	-	-	-	-	-	-	-	-	-	-	-
TCONS_00022388	Chromosome 1	56591258	56592812	1554	class_code "i"	Intronic lncRNA	NONGGAT000451.2	100	622	40.03	0	-	-	-	-	-	-	-	-	-	-	-	-	-	-	-	-	-	-
TCONS_00198579	Chromosome 7	35923721	35925508	1787	class_code "u"	Intergenic lncRNA	NONGGAT008723.2	99.58	715	40.01	3	-	-	-	-	-	-	-	-	-	-	-	-	-	-	-	-	-	-
TCONS_00025287	Chromosome 1	108143111	108145119	2008	class_code "u"	Intergenic lncRNA	NONGGAT000920.2	99.875	802	39.94	0	-	-	-	-	-	-	-	-	-	-	-	-	-	-	-	-	-	-
TCONS_00208864	Chromosome 8	25428787	25430280	1493	class_code "u"	Intergenic lncRNA	NONGGAT009046.2	99.497	596	39.92	3	-	-	-	-	-	-	-	-	-	-	-	-	-	-	-	-	-	-
TCONS_00332758	Chromosome 21	4815954	4816737	783	class_code "u"	Intergenic lncRNA	NONGGAT004934.2	100	312	39.85	0	-	-	-	-	-	-	-	-	-	-	-	-	-	-	-	-	-	-
TCONS_00412001	Scaffold	151301	151959	658	class_code "x"	Anti-sense lncRNA	NONGGAT011131.2	93.511	262	39.82	17	-	-	-	-	-	-	-	-	-	-	-	-	-	-	-	-	-	-
TCONS_00225321	Chromosome 9	4989081	4989928	847	class_code "u"	Intergenic lncRNA	NONGGAT009190.2	98.806	335	39.55	4	-	-	-	-	-	-	-	-	-	-	-	-	-	-	-	-	-	-
TCONS_00292632	Chromosome 17	10376	11517	1141	class_code "u"	Intergenic lncRNA	NONGGAT011215.2	83.814	451	39.53	60	-	-	-	-	-	-	-	-	-	-	-	-	-	-	-	-	-	-
TCONS_00136989	Chromosome 4	4080896	4081844	948	class_code "u"	Intergenic lncRNA	NONGGAT006653.2	98.663	374	39.45	5	-	-	-	-	-	-	-	-	-	-2.41568	-	-	-	-	-	-	-	-
TCONS_00272246	Chromosome 14	6420793	6421432	639	class_code "u"	Intergenic lncRNA	NONGGAT002604.2	98.805	251	39.28	3	-	-	-	-	-	-	-	-	-	-	-	-	-	-	-	-	-	-
TCONS_00376696	Chromosome 31	2154706	2156142	1436	class_code "i"	Intronic lncRNA	NONGGAT010594.2	92.527	562	39.14	21	-	-	-	-	-	-	-	-	-	-	-	-	-	-	-	-	-	-
TCONS_00357730	Chromosome 26	1450247	1451478	1231	class_code "i"	Intronic lncRNA	NONGGAT005378.2	99.791	479	38.91	1	-	-	-	-	-	-	-	-	-	-	-	-	-	-	-	-	-	-
TCONS_00255023	Chromosome 12	9335795	9336476	681	class_code "i"	Intronic lncRNA	NONGGAT002162.2	98.868	265	38.91	2	-	-	-	-	-	-	-	-	-	-	-	-	-	-	-	-	-	-
TCONS_00385133	Chromosome 38	381658	383761	2103	class_code "i"	Intronic lncRNA	NONGGAT010262.2	80.882	816	38.8	139	-	-	-	-	-	-	-	-	-	-	-	-	-	-	-	-	-	-
TCONS_00139924	Chromosome 4	15620804	15622321	1517	class_code "i"	Intronic lncRNA	NONGGAT006757.2	99.32	588	38.76	4	-	-	-	-	-	-	-	-	-	-	-	-	-	-	-	-	-	-
TCONS_00342677	Chromosome 23	1958242	1960610	2368	class_code "u"	Intergenic lncRNA	NONGGAT005116.2	99.345	916	38.68	6	-	-	-	-	-	-	-	-	-	-	-	-	-	-	-	-	-	-
TCONS_00133298	Chromosome 4	33649679	33650475	796	class_code "x"	Anti-sense lncRNA	NONGGAT006883.2	98.371	307	38.57	5	-	-	-	-	-	-	-	-	-2.00895	-	-	-	-	-	-	-	-	-
TCONS_00085589	Chromosome 2	103908553	103909847	1294	class_code "i"	Intronic lncRNA	NONGGAT004338.2	99.599	499	38.56	2	-	-	-	-	-	-	-	-	-	-	-	-	-	-	-	-	-	-
TCONS_00005117	Chromosome 1	194388796	194389976	1180	class_code "i"	Intronic lncRNA	NONGGAT009980.2	99.341	455	38.56	3	-	-	-	-	-	-	-	-	-	-	-	-	-	-	-	-	-	-
TCONS_00350057	Chromosome 25	144476	144987	511	class_code "x"	Anti-sense lncRNA	NONGGAT005313.2	100	197	38.55	0	-	-	-	-	-	-	-	-	-	-	-	-	-	-	-	-	-	-
TCONS_00312856	Chromosome 19	3117713	3121558	3845	class_code "u"	Intergenic lncRNA	NONGGAT003409.2	99.19	1481	38.52	10	-	-	-	-	-	-	-	-	-	-	-	-	-	-	-	-	-	-
TCONS_00290889	Chromosome 16	909775	912254	2479	class_code "u"	Intergenic lncRNA	NONGGAT010434.2	96.744	952	38.4	7	-	-	-	-	-	-	-	-	-	-	-	-	-	-	-	-	-	-
TCONS_00264785	Chromosome 13	13072598	13073815	1217	class_code "u"	Intergenic lncRNA	NONGGAT002417.2	99.143	467	38.37	4	-	-	-	-	-	-	-	-	-	-	-	-	-	-	-	-	-	-
TCONS_00225968	Chromosome 9	4936410	4939967	3557	class_code "u"	Intergenic lncRNA	NONGGAT009186.2	98.751	1361	38.26	12	-	-	-	-	-	-	-	-	-	-	-	-	-	-	-	-	-	-
TCONS_00051230	Chromosome 1	167639412	167641156	1744	class_code "u"	Intergenic lncRNA	NONGGAT001248.2	99.55	667	38.25	3	-	-	-	-	-	-	-	-	-	-	-	-	-	-	-	-	-	-
TCONS_00222756	Chromosome 9	3002277	3004290	2013	class_code "u"	Intergenic lncRNA	NONGGAT009158.2	99.87	768	38.15	1	-	-	-	-	-	-	-	-	-	-	-	-	-	-	-	-	-	-
TCONS_00385253	Chromosome 38	377618	378389	771	class_code "i"	Intronic lncRNA	NONGGAT009897.2	98.299	294	38.13	5	-	-	-	-	-	-	-	-	-	-	-	-	-	-	-	-	-	-
TCONS_00347623	Chromosome 24	1638673	1639717	1044	class_code "x"	Anti-sense lncRNA	NONGGAT005227.2	98.492	398	38.12	3	-	-	-	-	-	-	-	-	-	1.8637	1.98074	-	-	-	-	-	-	-
TCONS_00221665	Chromosome 9	22492987	22494481	1494	class_code "u"	Intergenic lncRNA	NONGGAT009434.2	99.648	568	38.02	2	-	-	-	-	-	-	-	-	-	-	-	-	-	-	-	-	-	-
TCONS_00241090	Chromosome 11	4632821	4635230	2409	class_code "u"	Intergenic lncRNA	NONGGAT001859.2	98.581	916	38.02	10	-	-	-	-	-	-	-	-	-	-	-	-	-	-	-	-	-	-
TCONS_00409487	Scaffold	20222	21508	1286	class_code "u"	Intergenic lncRNA	NONGGAT011376.2	97.536	487	37.87	8	-	-	-	-	-	-	-	-	-	-	-	-	-	-	-	-	-	-
TCONS_00408997	Scaffold	214728	216015	1287	class_code "i"	Intronic lncRNA	NONGGAT011155.2	93.634	487	37.84	31	-	-	-	-	-	-	-	-	-	-	-	-	-	-	-	-	-	-
TCONS_00213618	Chromosome 8	28313311	28313772	461	class_code "u"	Intergenic lncRNA	NONGGAT009082.2	99.425	174	37.74	1	-	-	-	-	-	-	-	-	-	-	-	-	-	-	-	-	-	-
TCONS_00413756	Scaffold	96085	97180	1095	class_code "u"	Intergenic lncRNA	NONGGAT010405.2	73.123	413	37.72	87	-	-	-	-	-	-	-	-	-	-	-	-	-	-	-	-	-	-
TCONS_00097389	Chromosome 3	34376250	34376812	562	class_code "u"	Intergenic lncRNA	NONGGAT006087.2	99.052	211	37.54	2	-	-	-	-	-	2.37682	-	-	-	-	-	-	-	-	-	-	-	-
TCONS_00412066	Scaffold	353341	354269	928	class_code "u"	Intergenic lncRNA	NONGGAT002289.2	76.945	347	37.39	58	-	-	-	-	-	-	-	-	-	-	-	-	-	-	-	-	-	-
TCONS_00044165	Chromosome 1	997456	998480	1024	class_code "i"	Intronic lncRNA	NONGGAT011534.2	90.789	380	37.11	35	-	-	-	-	-	-	-	-	-	-	-	-	-	-	-	-	-	-
TCONS_00238221	Chromosome 10	13208951	13210606	1655	class_code "u"	Intergenic lncRNA	NONGGAT001664.2	98.86	614	37.1	7	-	-	-	-	-	-	-	-	-	-	-	-	-	-	-	-	-	-
TCONS_00341687	Chromosome 23	2258250	2261703	3453	class_code "x"	Anti-sense lncRNA	NONGGAT005127.2	99.373	1275	36.92	7	-	-	-	-	-	-	-	-	-	-	-	-	-	-	-	-	-	-
TCONS_00143491	Chromosome 4	34501521	34502727	1206	class_code "u"	Intergenic lncRNA	NONGGAT006906.2	99.551	445	36.9	2	-	-	-	-	-	-	-	-	-	-	-	-	-	-	-	-	-	-
TCONS_00262859	Chromosome 13	17862575	17865474	2899	class_code "x"	Anti-sense lncRNA	NONGGAT002484.2	99.906	1069	36.87	1	-	-	-	-	-	-	-	-	-	-	-	-	-	-	-	-	-	-
TCONS_00364513	Chromosome 27	5202981	5203969	988	class_code "u"	Intergenic lncRNA	NONGGAT014499.1	85.989	364	36.84	43	-	-	-	-	-	-	-	-	-	-	-	-	-	-	-	-	-	-
TCONS_00144108	Chromosome 4	43955451	43956857	1406	class_code "i"	Intronic lncRNA	NONGGAT006979.2	100	517	36.77	0	-	-	-	-	-	-	-	-	-	-	-	-	-	-	-	-	-	-
TCONS_00337442	Chromosome 22	3347868	3348995	1127	class_code "i"	Intronic lncRNA	NONGGAT009819.2	87.198	414	36.73	43	-	-	-	-	-	-	-	-	-	-	-	-	-	-	-	-	-	-
TCONS_00224722	Chromosome 9	13014272	13016458	2186	class_code "u"	Intergenic lncRNA	NONGGAT009272.2	99.75	799	36.55	2	-	-	-	-	-	-	-	-	-	-	-	-	-	-	-	-	-	-
TCONS_00410539	Scaffold	128794	130132	1338	class_code "i"	Intronic lncRNA	NONGGAT010569.2	76.074	489	36.55	103	-	-	-	-	-	-	-	-	-	-	-	-	-	-	-	-	-	-
TCONS_00336114	Chromosome 22	61760	62737	977	class_code "x"	Anti-sense lncRNA	NONGGAT004996.2	100	356	36.44	0	-	-	-	-	-	-	-	-	-	-	-	-	-	-	-	-	-	-
TCONS_00226914	Chromosome 9	19572236	19572865	629	class_code "x"	Anti-sense lncRNA	NONGGAT009370.2	98.69	229	36.41	2	-	-	-	-	-	-	-	-	-	-	-	-	-	-	-	-	-	-
TCONS_00279051	Chromosome 15	4499636	4500994	1358	class_code "i"	Intronic lncRNA	NONGGAT002773.2	100	494	36.38	0	-	-	-	-	-	-	-	-	-	-	-	-	-	-	-	-	-	-
TCONS_00410543	Scaffold	128788	130132	1344	class_code "i"	Intronic lncRNA	NONGGAT010569.2	76.074	489	36.38	103	-	-	-	-	-	-	-	-	-	-	-	-	-	-	-	-	-	-
TCONS_00173036	Chromosome 5	9238368	9239439	1071	class_code "u"	Intergenic lncRNA	NONGGAT007427.2	99.229	389	36.32	3	-	-	-	-	-	-	-	-	-	-	-	-	-	-	-	-	-	-
TCONS_00279534	Chromosome 15	5819497	5821238	1741	class_code "x"	Anti-sense lncRNA	NONGGAT002815.2	99.366	631	36.24	4	-	-	-	-	-	-	-	-	-	-	-	-	-	-	-	-	-	-
TCONS_00380275	Chromosome 34	2405938	2406667	729	class_code "i"	Intronic lncRNA	NONGGAT011286.2	77.273	264	36.21	48	-	-	-	-	-	-	-	-	-	-	-	-	-	-	-	-	-	-
TCONS_00008102	Chromosome 1	172290034	172290896	862	class_code "x"	Anti-sense lncRNA	NONGGAT016651.1	77.885	312	36.19	58	-	-	-	-	-	-	-	-	-	-	-	-	-	-	-	-	-	-
TCONS_00181827	Chromosome 6	21813170	21814726	1556	class_code "i"	Intronic lncRNA	NONGGAT008186.2	100	563	36.18	0	-	-	-	-	-	-	-	-	-	-	-	-	-	-	-	-	-	-
TCONS_00408981	Scaffold	213860	215211	1351	class_code "i"	Intronic lncRNA	NONGGAT011155.2	94.045	487	36.05	29	-	-	-	-	-	-	-	-	-	-	-	-	-	-	-	-	-	-
TCONS_00368254	Chromosome 28	1338389	1341123	2734	class_code "u"	Intergenic lncRNA	NONGGAT005587.2	99.695	983	35.95	3	-	-	-	-	-	-	1.78417	-	1.73717	-	-	-	-	-	-	-	-	-
TCONS_00293886	Chromosome 17	10432	12220	1788	class_code "u"	Intergenic lncRNA	NONGGAT011217.2	91.562	640	35.79	42	-	-	-	-	-	-	-	-	-	-	-	-	-	-	-	-	-	-
TCONS_00045753	Chromosome 1	30888727	30890345	1618	class_code "u"	Intergenic lncRNA	NONGGAT000216.2	98.618	579	35.78	3	-	-	-	-	-	-	-	-	-2.74275	-	-	-	-	-	-	-	-	-
TCONS_00335256	Chromosome 22	1502475	1503319	844	class_code "i"	Intronic lncRNA	NONGGAT011068.2	92.384	302	35.78	22	-	-	-	-	-	-	-	-	-	-	-	-	-	-	-	-	-	-
TCONS_00045705	Chromosome 1	997382	998445	1063	class_code "i"	Intronic lncRNA	NONGGAT011534.2	90.789	380	35.75	35	-	-	-	-	-	-	-	-1.60799	-1.33883	-1.42185	-1.35039	-1.38652	-	-	-	-	-	-
TCONS_00227555	Chromosome 9	3003813	3005348	1535	class_code "u"	Intergenic lncRNA	NONGGAT009158.2	99.817	547	35.64	1	-	-	-	-	-	-	-	-	-	-	-	-	-	-	-	-	-	-
TCONS_00291790	Chromosome 17	10424	12220	1796	class_code "u"	Intergenic lncRNA	NONGGAT011217.2	91.562	640	35.63	42	-	-	-	-	-	-	-	-	-	-	-	-	-	-	-	-	-	-
TCONS_00294828	Chromosome 17	10413	12223	1810	class_code "u"	Intergenic lncRNA	NONGGAT011217.2	91.602	643	35.52	42	-	-	-	-	-	-	-	-	-	-	-	-	-	-	-	-	-	-
TCONS_00382590	Chromosome 35	534966	535980	1014	class_code "i"	Intronic lncRNA	NONGGAT011439.2	94.722	360	35.5	10	-	-	-	-	-	-	-	-	-	-	-	-	-	-	-	-	-	-
TCONS_00301286	Chromosome 18	655493	656899	1406	class_code "u"	Intergenic lncRNA	NONGGAT003209.2	100	498	35.42	0	-	-	-	-	-	-	-1.41328	-1.30098	-1.68093	-1.2639	-	-	-	-	-	-	-	-
TCONS_00385184	Chromosome 38	314400	314990	590	class_code "i"	Intronic lncRNA	NONGGAT010394.2	98.565	209	35.42	2	-	-	-	-	-	-	-	-	-	-	-	-	-	-	-	-	-	-
TCONS_00187795	Chromosome 6	17278009	17279363	1354	class_code "u"	Intergenic lncRNA	NONGGAT008108.2	99.582	478	35.3	2	-	-	-	-	-	-	-	-	-	-	-	-	-	-	-	-	-	-
TCONS_00314497	Chromosome 19	5649264	5650531	1267	class_code "u"	Intergenic lncRNA	NONGGAT003469.2	99.553	447	35.28	0	-	-	-	-	-	-	-	-	-	-	-	-	-	-	-	-	-	-
TCONS_00019116	Chromosome 1	75620703	75623441	2738	class_code "u"	Intergenic lncRNA	NONGGAT000592.2	99.689	965	35.24	1	-	-	-	-	-	-	-	-	-	-	-	-	-	-	-	-	-	-
TCONS_00349276	Chromosome 25	682203	684331	2128	class_code "u"	Intergenic lncRNA	NONGGAT005318.2	98.667	750	35.24	10	-	-	-	-	-	-	-	-	-	-	-	-	-	-	-	-	-	-
TCONS_00410563	Scaffold	128433	129800	1367	class_code "i"	Intronic lncRNA	NONGGAT010569.2	76.715	481	35.19	94	-	-	-	-	-	-	-	-	-	-	-	-	-	-	-	-	-	-
TCONS_00129983	Chromosome 4	1646724	1647285	561	class_code "i"	Intronic lncRNA	NONGGAT006617.2	97.97	197	35.12	2	-	-	-	-	-	-	-	-	-	-	-	-	-	-	-	-	-	-
TCONS_00021991	Chromosome 1	104029678	104030639	961	class_code "u"	Intergenic lncRNA	NONGGAT000493.2	77.151	337	35.07	51	-	-	-	-	-	-	-	-	-	-	-	-	-	-	-	-	-	-
TCONS_00013706	Chromosome 1	104029681	104030643	962	class_code "u"	Intergenic lncRNA	NONGGAT000493.2	77.151	337	35.03	51	-	-	-	-	-	-	-	-	-	-	-	-	-	-	-	-	-	-
TCONS_00385643	Chromosome 39	128577	128989	412	class_code "x"	Anti-sense lncRNA	NONGGAT010231.2	93.056	144	34.95	10	-	-	-	-	-	-	-	2.90192	2.29761	3.41018	-	-	-	-	-	-	-	-
TCONS_00208530	Chromosome 8	28669670	28672466	2796	class_code "x"	Anti-sense lncRNA	NONGGAT009099.2	99.795	975	34.87	2	-	-	-	-	-	-	-	-	-	-	-	-	-	-	-	-	-	-
TCONS_00226686	Chromosome 9	4935911	4939668	3757	class_code "u"	Intergenic lncRNA	NONGGAT009186.2	98.7	1308	34.82	12	-	-	-	-	-	-	-	-	-	2.2491	-	-	-	-	-	-	-	-
TCONS_00100147	Chromosome 3	16786575	16787236	661	class_code "i"	Intronic lncRNA	NONGGAT005895.2	100	230	34.8	0	-	-	-	-	-	-	-	-	-	-	-	-	-	-	-	-	-	-
TCONS_00004616	Chromosome 1	104030298	104031652	1354	class_code "u"	Intergenic lncRNA	NONGGAT011638.2	77.66	470	34.71	77	-	-	-	-	-	-	-	-	-	-	-	-	-	-	-	-	-	-
TCONS_00151779	Chromosome 5	9238402	9239527	1125	class_code "u"	Intergenic lncRNA	NONGGAT007427.2	99.229	389	34.58	3	-	-	-	-	-	-	-	-	-	-	-	-	-	-	-	-	-	-
TCONS_00368509	Chromosome 28	1473293	1475055	1762	class_code "i"	Intronic lncRNA	NONGGAT005597.2	99.015	609	34.56	6	-	-	-	-	-	-	-	-2.44004	-3.01554	-	-	-	-	-	-	-	-	-
TCONS_00067981	Chromosome 2	12757690	12759247	1557	class_code "u"	Intergenic lncRNA	NONGGAT011045.2	95.345	537	34.49	4	-	-	-	-	-	-	-	-	-	-	-	-	-	-	-	-	-	-
TCONS_00324129	Chromosome 20	1701424	1702207	783	class_code "i"	Intronic lncRNA	NONGGAT004665.2	98.513	269	34.36	4	-	-	-	-	-	-	-	-	-	-	-	-	-	-	-	-	-	-
TCONS_00414870	Scaffold	23789	25053	1264	class_code "x"	Anti-sense lncRNA	NONGGAT010137.2	85.945	434	34.34	40	-	-	-	-	-	-	-	-	-	-	-	-	-	-	-	-	-	-
TCONS_00047414	Chromosome 1	182492529	182493445	916	class_code "u"	Intergenic lncRNA	NONGGAT001360.2	99.681	313	34.17	1	-	-	-	-	-	-	-	-	-	-	-	-	-	-	-	-	-	-
TCONS_00361187	Chromosome 27	3189854	3190646	792	class_code "u"	Intergenic lncRNA	NONGGAT009681.2	100	269	33.96	0	-	-	-	-	-	-	-	-	-	-	-	-	-	-	-	-	-	-
TCONS_00143902	Chromosome 4	2474053	2475325	1272	class_code "i"	Intronic lncRNA	NONGGAT006633.2	98.84	431	33.88	5	-	-	-	-	-	-	-	-	-	-	-	-	-	-	-	-	-	-
TCONS_00117533	Chromosome 3	17520010	17520971	961	class_code "x"	Anti-sense lncRNA	NONGGAT016645.1	80.308	325	33.82	54	-	-	-	-	-	-	3.04718	2.72272	1.9694	2.15092	1.46286	2.48663	-	-	-	-	-	-
TCONS_00338933	Chromosome 23	1957850	1960566	2716	class_code "u"	Intergenic lncRNA	NONGGAT005116.2	99.345	916	33.73	6	-	-	-	-	-	-	-	-	-	-	-	-	-	-	-	-	-	-
TCONS_00370043	Chromosome 28	3948111	3949146	1035	class_code "x"	Anti-sense lncRNA	NONGGAT005642.2	99.713	349	33.72	1	-	-	-	-	-	-	-	-	-	-	-	-	-	-	-	-	-	-
TCONS_00003821	Chromosome 1	118532640	118538808	6168	class_code "u"	Intergenic lncRNA	NONGGAT001020.2	99.471	2080	33.72	11	-	-	-	-	-	-	-	-	-	-	-	-	-	-	-	-	-	-
TCONS_00083345	Chromosome 2	112638975	112639294	319	class_code "i"	Intronic lncRNA	NONGGAT016747.1	86.916	107	33.54	14	-	-	-	-	-	-	-	-	-	-	-	-	-	-	-	-	-	-
TCONS_00101661	Chromosome 3	95897594	95898319	725	class_code "i"	Intronic lncRNA	NONGGAT016647.1	93.388	242	33.38	12	-	-	-	-	-	-	1.67365	-	-	1.58708	1.69603	1.70877	-	-	-	-	-	-
TCONS_00286929	Chromosome 15	9100156	9102923	2767	class_code "i"	Intronic lncRNA	NONGGAT002909.2	99.567	923	33.36	1	-	-	-	-	-	-	-	-	-	-	-	-	-	-	-	-	-	-
TCONS_00145681	Chromosome 4	65277938	65279644	1706	class_code "u"	Intergenic lncRNA	NONGGAT016647.1	89.455	569	33.35	57	-	-	-	-	-	-	-	1.53683	-	-	-	-	-	-	-	-	-	-
TCONS_00271279	Chromosome 14	5244317	5244860	543	class_code "x"	Anti-sense lncRNA	NONGGAT002587.2	100	181	33.33	0	-	-	-	-	-	-	-	-	-	-	-	-	-	-	-	-	-	-
TCONS_00414035	Scaffold	12566	13664	1098	class_code "i"	Intronic lncRNA	NONGGAT010777.2	87.432	366	33.33	24	-	-	-	-	-	-	-	-	-	-	-	-	-	-	-	-	-	-
TCONS_00265145	Chromosome 13	13072623	13074031	1408	class_code "u"	Intergenic lncRNA	NONGGAT002417.2	99.143	467	33.17	4	-	-	-	-	-	-	-	-	-	-	-	-	-	-	-	-	-	-
TCONS_00070086	Chromosome 2	12757113	12758096	983	class_code "u"	Intergenic lncRNA	NONGGAT011045.2	99.387	326	33.16	2	-	-	-	-	-	-	-	-	-	-	-	-	-	-	-	-	-	-
TCONS_00067144	Chromosome 2	6784284	6785938	1654	class_code "x"	Anti-sense lncRNA	NONGGAT003703.2	97.628	548	33.13	8	-	-	-	-	-	-	-	-	-	-	-	-	-	-	-	-	-	-
TCONS_00201095	Chromosome 7	26162966	26163579	613	class_code "u"	Intergenic lncRNA	NONGGAT008639.2	98.03	203	33.12	1	-	-	-	-	-	-	-	-	-1.69944	-	-	-	-	-	-	-	-	-
TCONS_00301324	Chromosome 18	4955128	4957986	2858	class_code "u"	Intergenic lncRNA	NONGGAT003266.2	99.258	944	33.03	7	-	-	-	-	-	-	-	-	-	-	-	-	-	-	-	-	-	-
TCONS_00293683	Chromosome 17	10616	11744	1128	class_code "u"	Intergenic lncRNA	NONGGAT011215.2	95.161	372	32.98	2	-	-	-	-	-	-	-	-	-	-	-	-	-	-	-	-	-	-
TCONS_00260801	Chromosome 13	17862745	17865472	2727	class_code "x"	Anti-sense lncRNA	NONGGAT002484.2	99.889	899	32.97	1	-	-	-	-	-	-	-	-	-	-	-	-	-	-	-	-	-	-
TCONS_00016814	Chromosome 1	194962317	194963139	822	class_code "i"	Intronic lncRNA	NONGGAT014020.1	91.882	271	32.97	21	-	-	-	-	-	-	-	-	-	-	-	-	-	-	-	-	-	-
TCONS_00203951	Chromosome 8	16029614	16035166	5552	class_code "u"	Intergenic lncRNA	NONGGAT008936.2	98.905	1827	32.91	8	-	-	-	-	-	-	4.25448	-	-	-	-	-	-	-	-	-	-	-
TCONS_00237213	Chromosome 10	11236788	11237609	821	class_code "u"	Intergenic lncRNA	NONGGAT001642.2	100	270	32.89	0	-	-	-	-	-	-	-	-	-	-	-	-	-	-	-	-	-	-
TCONS_00158413	Chromosome 5	7563720	7565058	1338	class_code "u"	Intergenic lncRNA	NONGGAT007402.2	99.091	440	32.88	3	-	-	-	-	-	-	-	-	-	-	-	-	-	-	-	-	-	-
TCONS_00376767	Chromosome 31	2154703	2156412	1709	class_code "i"	Intronic lncRNA	NONGGAT010594.2	92.527	562	32.88	21	-	-	-	-	-	-	-	-	-	-	-	-	-	-	-	-	-	-
TCONS_00148751	Chromosome 4	34501711	34502487	776	class_code "u"	Intergenic lncRNA	NONGGAT006906.2	99.216	255	32.86	2	-	-	-	-	-	-	-	-	-	-	-	-	-	-	-	-	-	-
TCONS_00023291	Chromosome 1	176948984	176952056	3072	class_code "u"	Intergenic lncRNA	NONGGAT001331.2	100	1009	32.85	0	-	-	-	-	-	-	-	-	-	-	-	-	-	-	-	-	-	-
TCONS_00346673	Chromosome 24	3124067	3126985	2918	class_code "x"	Anti-sense lncRNA	NONGGAT005264.2	99.582	956	32.76	4	-	-	-	-	-	-	-	-	-	-	-	-	-	-	-	-	-	-
TCONS_00302454	Chromosome 18	655564	656343	779	class_code "u"	Intergenic lncRNA	NONGGAT003207.2	100	255	32.73	0	-	-	-	-	-	-	-	-	-	-	-	-	-	-	-	-	-	-
TCONS_00057700	Chromosome 2	32518013	32520552	2539	class_code "i"	Intronic lncRNA	NONGGAT003870.2	99.639	831	32.73	2	-	-	-	-	-	-	-	-	-	-	-	-	-	-	-	-	-	-
TCONS_00136115	Chromosome 4	1646660	1647305	645	class_code "i"	Intronic lncRNA	NONGGAT006617.2	98.104	211	32.71	2	-	-	-	-	-	-	-	-	-	-	-	-	-	-	-	-	-	-
TCONS_00375792	Chromosome 31	2155628	2157020	1392	class_code "i"	Intronic lncRNA	NONGGAT010594.2	92.747	455	32.69	17	-	-	-	-	-	-	-	-	-	-	-	-	-	-	-	-	-	-
TCONS_00013479	Chromosome 1	51251075	51252958	1883	class_code "u"	Intergenic lncRNA	NONGGAT011295.2	99.674	614	32.61	2	-	-	-	-	-	-	-	-	-	-	-	-	-	-	-	-	-	-
TCONS_00237992	Chromosome 10	3117055	3118212	1157	class_code "u"	Intergenic lncRNA	NONGGAT001528.2	100	375	32.41	0	-	-	-	-	-	-	-	-	-	-	-	-	-	-	-	-	-	-
TCONS_00168477	Chromosome 5	52387784	52388844	1060	class_code "i"	Intronic lncRNA	NONGGAT007853.2	99.708	343	32.36	1	-	-	-	-	-	-	-	-	-	-	-	-	-	-	-	-	-	-
TCONS_00178921	Chromosome 6	21812901	21815483	2582	class_code "i"	Intronic lncRNA	NONGGAT008186.2	100	832	32.22	0	-	-	-	-	-	-	4.96011	7.23034	7.47354	5.82395	7.87612	5.0934	-	-	-	-	-	-
TCONS_00310008	Chromosome 19	5649317	5650534	1217	class_code "u"	Intergenic lncRNA	NONGGAT003469.2	100	392	32.21	0	-	-	-	-	-	-	-	-	-	-	-	-	-	-	-	-	-	-
TCONS_00049830	Chromosome 1	27432702	27433888	1186	class_code "u"	Intergenic lncRNA	NONGGAT000193.2	98.429	382	32.21	6	-	-	-	-	-	-	-	-	-	-	-	-	-	-	-	-	-	-
TCONS_00327274	Chromosome 20	5268698	5269173	475	class_code "i"	Intronic lncRNA	NONGGAT003446.2	85.621	153	32.21	18	-	-	-	-	-	-	-	-	-	-	-	-	-	-	-	-	-	-
TCONS_00135653	Chromosome 4	39542664	39543136	472	class_code "u"	Intergenic lncRNA	NONGGAT006952.2	98.684	152	32.2	2	-	-	-	-	-	-	-	-	-	-	-	-	-	-	-	-	-	-
TCONS_00222730	Chromosome 9	20790642	20795677	5035	class_code "x"	Anti-sense lncRNA	NONGGAT009388.2	99.691	1620	32.17	5	-	-	-	-	-	-	-	-	-	-	-	-	-	-	-	-	-	-
TCONS_00395750	Chromosome Z	41208373	41209129	756	class_code "u"	Intergenic lncRNA	NONGGAT011862.2	100	243	32.14	0	-	-	-	-	-	-	-	-	-	-	-	-	-	-	-	-	-	-
TCONS_00206547	Chromosome 8	6290486	6291913	1427	class_code "u"	Intergenic lncRNA	NONGGAT008817.2	99.782	458	32.1	1	-	-	-	-	-	-	-	-	-	-	-	-	-	-	-	-	-	-
TCONS_00314000	Chromosome 19	3117660	3122276	4616	class_code "u"	Intergenic lncRNA	NONGGAT003409.2	99.19	1481	32.08	10	-	-	-	-	-	-	-	-	-	-	-	-	-	-	-	-	-	-
TCONS_00178244	Chromosome 6	266201	266906	705	class_code "i"	Intronic lncRNA	NONGGAT010408.2	89.381	226	32.06	23	-	-	-	-	-	-	-	-	-	-	-	-	-	-	-	-	-	-
TCONS_00313993	Chromosome 19	676129	676545	416	class_code "u"	Intergenic lncRNA	NONGGAT012404.1	81.955	133	31.97	22	-	-	-	-	-	-	-	-	-	2.91109	-	-	-	-	-	-	-	-
TCONS_00027550	Chromosome 1	57356946	57359901	2955	class_code "x"	Anti-sense lncRNA	NONGGAT000471.2	99.258	944	31.95	7	-	-	-	-	-	-	-	-	-	-1.45384	-	-	-	-	-	-	-	-
TCONS_00122912	Chromosome 4	54239108	54245658	6550	class_code "x"	Anti-sense lncRNA	NONGGAT007078.2	98.325	2090	31.91	27	-	-	-	-	-	-	-	-	-	-	-	-	-	-	-	-	-	-
TCONS_00224930	Chromosome 9	4936308	4940585	4277	class_code "u"	Intergenic lncRNA	NONGGAT009186.2	98.751	1361	31.82	12	-	-	-	-	-	-	-	-	-	-	-	-	-	-	-	-	-	-
TCONS_00012481	Chromosome 1	176948900	176952076	3176	class_code "u"	Intergenic lncRNA	NONGGAT001331.2	100	1009	31.77	0	-	-	-	-	-	-	-	-	-	-	-	-	-	-	-	-	-	-
TCONS_00347302	Chromosome 24	1638982	1639964	982	class_code "x"	Anti-sense lncRNA	NONGGAT005227.2	98.077	312	31.77	3	-	-	-	-	-	-	-0.972834	-	-	-	-	-	-	-	-	-	-	-
TCONS_00293188	Chromosome 17	10442	11946	1504	class_code "u"	Intergenic lncRNA	NONGGAT011215.2	92.453	477	31.72	19	-	-	-	-	-	-	-	-	-	-	-	-	-	-	-	-	-	-
TCONS_00287918	Chromosome 15	6394738	6396733	1995	class_code "u"	Intergenic lncRNA	NONGGAT002835.2	98.571	630	31.58	2	-	-	-	-	-	-	-	-	-	-	-	-	-	-	-	-	-	-
TCONS_00300000	Chromosome 17	12927	13732	805	class_code "u"	Intergenic lncRNA	NONGGAT011163.2	85.827	254	31.55	16	-	-	-	-	-	-	-5.51701	-6.31593	-4.95549	-4.12697	-6.11255	-5.30753	-	-	-	-	-	-
TCONS_00292292	Chromosome 17	10391	11906	1515	class_code "u"	Intergenic lncRNA	NONGGAT011215.2	92.453	477	31.49	19	-	-	-	-	-	-	-	-	-	-	-	-	-	-	-	-	-	-
TCONS_00058846	Chromosome 2	128795915	128796646	731	class_code "u"	Intergenic lncRNA	NONGGAT012594.1	76.087	230	31.46	50	-	-	-	-	-	-	-4.62489	-7.1342	-5.4125	-5.71794	-5.65649	-6.50248	-	-	-	-	-	-
TCONS_00031571	Chromosome 1	169278927	169279535	608	class_code "u"	Intergenic lncRNA	NONGGAT001265.2	100	191	31.41	0	-	-	-	-	-	-	-1.2299	-	-	-	-	-	-	-	-	-	-	-
TCONS_00306719	Chromosome 18	653820	654973	1153	class_code "u"	Intergenic lncRNA	NONGGAT003206.2	100	362	31.4	0	-	-	-	-	-	-	-	-	-	-	-	-	-	-	-	-	-	-
TCONS_00409070	Scaffold	214674	216227	1553	class_code "i"	Intronic lncRNA	NONGGAT011155.2	94.045	487	31.36	29	-	-	-	-	-	-	-	-	-	-	-	-	-	-	-	-	-	-
TCONS_00415208	Scaffold	24319	25362	1043	class_code "i"	Intronic lncRNA	NONGGAT010596.2	91.131	327	31.35	28	-	-	-	-	-	-	-	-	-	-	-	-	-	-	-	-	-	-
TCONS_00304416	Chromosome 18	653833	654991	1158	class_code "u"	Intergenic lncRNA	NONGGAT003206.2	100	362	31.26	0	-	-	-	-	-	-	-	-	-	-	-	-	-	-	-	-	-	-
TCONS_00409968	Scaffold	5365	5717	352	class_code "u"	Intergenic lncRNA	NONGGAT010350.2	89.091	110	31.25	11	-	-	-	-	-	-	-	-	-	-	-	-	-	-	-	-	-	-
TCONS_00295032	Chromosome 17	10387	11914	1527	class_code "u"	Intergenic lncRNA	NONGGAT011215.2	92.453	477	31.24	19	-	-	-	-	-	-	-	-	-	-	-	-	-	-	-	-	-	-
TCONS_00294827	Chromosome 17	10413	11943	1530	class_code "u"	Intergenic lncRNA	NONGGAT011215.2	92.453	477	31.18	19	-	-	-	-	-	-	-	-	-	-	-	-	-	-	-	-	-	-
TCONS_00314493	Chromosome 19	5518407	5518995	588	class_code "u"	Intergenic lncRNA	NONGGAT003461.2	98.361	183	31.12	3	-	-	-	-	-	-	-	-	-	-	-	-	-	-	-	-	-	-
TCONS_00212802	Chromosome 8	28445158	28446071	913	class_code "u"	Intergenic lncRNA	NONGGAT009096.2	97.887	284	31.11	6	-	-	-	-	-	-	-	2.22144	2.34581	-	-	-	-	-	-	-	-	-
TCONS_00003448	Chromosome 1	146424232	146424973	741	class_code "u"	Intergenic lncRNA	NONGGAT001185.2	100	230	31.04	0	-	-	-	-	-	-	-	-	-	-	-	-	-	-	-	-	-	-
TCONS_00395888	Chromosome Z	45316692	45317124	432	class_code "u"	Intergenic lncRNA	NONGGAT014017.1	94.776	134	31.02	5	-	-	-	-	-	-	-	-	-	-	-	-	-	-	-	-	-	-
TCONS_00023694	Chromosome 1	146424303	146424817	514	class_code "u"	Intergenic lncRNA	NONGGAT001185.2	100	159	30.93	0	-	-	-	-	-	-	-	-	-	-	-	-	-	-	-	-	-	-
TCONS_00282163	Chromosome 15	9100532	9102143	1611	class_code "i"	Intronic lncRNA	NONGGAT002909.2	99.197	498	30.91	1	-	-	-	-	-	-	-	-	-	-	-	-	-	-	-	-	-	-
TCONS_00046289	Chromosome 1	75620152	75623287	3135	class_code "u"	Intergenic lncRNA	NONGGAT000592.2	99.689	965	30.78	1	-	-	-	-	-	-	-	-	-	-	-	-	-	-	-	-	-	-
TCONS_00383433	Chromosome 36	187151	187942	791	class_code "i"	Intronic lncRNA	NONGGAT010736.2	87.243	243	30.72	11	-	-	-	-	-	-	-	-	-	-	-	-	-	-	-	-	-	-
TCONS_00014522	Chromosome 1	169278914	169279537	623	class_code "u"	Intergenic lncRNA	NONGGAT001265.2	100	191	30.66	0	-	-	-	-	-	-	-	-	-	-	-	-	-	-	-	-	-	-
TCONS_00079728	Chromosome 2	99876751	99878348	1597	class_code "u"	Intergenic lncRNA	NONGGAT014669.1	75.359	487	30.49	85	-	-	-	-	-	1.31542	1.55251	1.4744	-	1.62126	1.39542	1.74915	-	-	-	-	-	-
TCONS_00008275	Chromosome 1	188705203	188705808	605	class_code "u"	Intergenic lncRNA	NONGGAT014129.1	94.022	184	30.41	11	-	-	-	-	-	-	-	-	-	-	-	-	-	-	-	-	-	-
TCONS_00217755	Chromosome 9	19990085	19992874	2789	class_code "u"	Intergenic lncRNA	NONGGAT009382.2	99.646	847	30.37	2	-	-	-	-	-	-	-	-	-	-	-	-	-	-	-	-	-	-
TCONS_00311038	Chromosome 19	9218156	9221014	2858	class_code "u"	Intergenic lncRNA	NONGGAT003575.2	99.194	868	30.37	7	-	-	-	-	-	-	-	-	-	-	-	-	-	-	-	-	-	-
TCONS_00347841	Chromosome 24	1638932	1640126	1194	class_code "x"	Anti-sense lncRNA	NONGGAT005227.2	98.343	362	30.32	3	-	-	-	-	-	-	-	-	-	-	-	-	-	-	-	-	-	-
TCONS_00371694	Chromosome 28	248208	250180	1972	class_code "i"	Intronic lncRNA	NONGGAT007873.2	84.732	596	30.22	77	-	-	-	-	-	-	-	-	-	-	-	-	-	-	-	-	-	-
TCONS_00295206	Chromosome 17	10431	11778	1347	class_code "u"	Intergenic lncRNA	NONGGAT011215.2	95.074	406	30.14	4	-	-	-	-	-	-	-	-	-	-	-	-	-	-	-	-	-	-
TCONS_00375137	Chromosome 31	700851	701359	508	class_code "u"	Intergenic lncRNA	NONGGAT010969.2	99.346	153	30.12	1	-	-	-	-	-	-	-	-	-	-	-	-	-	-	-	-	-	-
TCONS_00315696	Chromosome 19	5629279	5630119	840	class_code "u"	Intergenic lncRNA	NONGGAT003466.2	99.209	253	30.12	2	-	-	-	-	-	-	-	-	-	-	-	-	-	-	-	-	-	-
TCONS_00310772	Chromosome 19	6641557	6642632	1075	class_code "u"	Intergenic lncRNA	NONGGAT003512.2	99.381	323	30.05	2	-	-	-	-	-	-	-	-	-	-	-	-	-	-	-	-	-	-
TCONS_00207647	Chromosome 8	6290621	6291385	764	class_code "u"	Intergenic lncRNA	NONGGAT008817.2	99.563	229	29.97	1	-	-	-	-	-	-	-	-	-	-	-	-	-	-	-	-	-	-
TCONS_00312548	Chromosome 19	6731499	6732810	1311	class_code "u"	Intergenic lncRNA	NONGGAT003513.2	99.235	392	29.9	3	-	-	-	-	-	-	-	-	-	-	-	-	-	-	-	-	-	-
TCONS_00347665	Chromosome 24	1612202	1612910	708	class_code "u"	Intergenic lncRNA	NONGGAT005220.2	98.578	211	29.8	2	-	-	-	-	-	-	-	-	-	-	-	-	-	-	-	-	-	-
TCONS_00054664	Chromosome 2	4017320	4018169	849	class_code "u"	Intergenic lncRNA	NONGGAT009417.2	78.571	252	29.68	34	-	-	-	-	-	-	-	-	-	-	-	-	-	-	-	-	-	-
TCONS_00130020	Chromosome 4	4079176	4081172	1996	class_code "u"	Intergenic lncRNA	NONGGAT006653.2	98.985	591	29.61	6	-	-	-	-	-	-	-	-	-	-	-	-	-	-	-	-	-	-
TCONS_00206416	Chromosome 8	16029788	16035960	6172	class_code "u"	Intergenic lncRNA	NONGGAT008936.2	98.905	1827	29.6	8	-	-	-	-	-	-	-	2.42139	-	2.32415	2.12206	1.89885	-	-	-	-	-	-
TCONS_00154961	Chromosome 5	17099347	17100243	896	class_code "i"	Intronic lncRNA	NONGGAT007524.2	98.113	265	29.58	5	-	-	-	-	-	-	-	-	-	-	-	-	-	-	-	-	-	-
TCONS_00072396	Chromosome 2	12757154	12758260	1106	class_code "u"	Intergenic lncRNA	NONGGAT011045.2	99.387	326	29.48	2	-	-	-	-	-	-	-	-	-	0.956301	-	-	-	-	-	-	-	-
TCONS_00096924	Chromosome 3	27391592	27392648	1056	class_code "u"	Intergenic lncRNA	NONGGAT006000.2	99.678	311	29.45	1	-	-	-	-	-	-	-	-	-	-	-	-	-	-	-	-	-	-
TCONS_00040991	Chromosome 1	49455169	49456870	1701	class_code "x"	Anti-sense lncRNA	NONGGAT000365.2	100	498	29.28	0	-	-	-	-	-	-	-	-	-3.32404	-	-	-	-	-	-	-	-	-
TCONS_00412167	Scaffold	353444	354636	1192	class_code "u"	Intergenic lncRNA	NONGGAT002289.2	76.945	347	29.11	58	-	-	-	-	-	-	-	-	-	-	-	-	-	-	-	-	-	-
TCONS_00082064	Chromosome 2	148629800	148630835	1035	class_code "i"	Intronic lncRNA	NONGGAT010241.2	81.395	301	29.08	42	-	-	-	-	-	-	-	-	-	-	-	-	-	-	-	-	-	-
TCONS_00335626	Chromosome 22	1502517	1503415	898	class_code "i"	Intronic lncRNA	NONGGAT011068.2	91.154	260	28.95	22	-	-	-	-	-	-	-	-	-	-	-	-	-	-	-	-	-	-
TCONS_00119170	Chromosome 3	21940972	21951617	10645	class_code "x"	Anti-sense lncRNA	NONGGAT005960.2	99.578	3077	28.91	12	-	-	-	-	-	-	-	-	-	-	-	-	-	-	-	-	-	-
TCONS_00367710	Chromosome 28	1338304	1341724	3420	class_code "u"	Intergenic lncRNA	NONGGAT005587.2	99.695	983	28.74	3	-	-	-	-	-	-	-	-	-	-	-	-	-	-	-	-	-	-
TCONS_00242999	Chromosome 11	322950	327680	4730	class_code "i"	Intronic lncRNA	NONGGAT001804.2	99.264	1358	28.71	10	-	-	-	-	-	-	-	-	-	-	-	-	-	-	-	-	-	-
TCONS_00187812	Chromosome 6	21813075	21815369	2294	class_code "i"	Intronic lncRNA	NONGGAT008186.2	100	658	28.68	0	-	-	-	-	-	-	-	-	-	-	-	-	-	-	-	-	-	-
TCONS_00124631	Chromosome 4	45307194	45308087	893	class_code "x"	Anti-sense lncRNA	NONGGAT006992.2	99.219	256	28.67	1	-	-	-	-	-	-	-	-	-	-	-	-	-	-	-	-	-	-
TCONS_00375714	Chromosome 31	2154699	2156659	1960	class_code "i"	Intronic lncRNA	NONGGAT010594.2	92.527	562	28.67	21	-	-	-	-	-	-	-	-	-	-	-	-	-	-	-	-	-	-
TCONS_00213677	Chromosome 8	6289670	6293032	3362	class_code "u"	Intergenic lncRNA	NONGGAT008817.2	98.753	962	28.61	8	-	-	-	-	-	-	-	-	-	-	-	-	-	-	-	-	-	-
TCONS_00220666	Chromosome 9	4873825	4875847	2022	class_code "u"	Intergenic lncRNA	NONGGAT009181.2	99.13	575	28.44	5	-	-	-	-	-	-	-	-	2.14042	1.36314	-	1.66889	-	-	-	-	-	-
TCONS_00129851	Chromosome 4	68588785	68589531	746	class_code "i"	Intronic lncRNA	NONGGAT007191.2	98.585	212	28.42	3	-	-	-	-	-	-	-	-	-	-	-	-	-	-	-	-	-	-
TCONS_00288669	Chromosome 15	2793434	2796230	2796	class_code "u"	Intergenic lncRNA	NONGGAT002762.2	99.496	793	28.36	4	-	-	-	-	-	-	-	-	-	-	-	-	-	-	-	-	-	-
TCONS_00370785	Chromosome 28	3948243	3949016	773	class_code "x"	Anti-sense lncRNA	NONGGAT005642.2	100	219	28.33	0	-	-	-	-	-	-	-	-	-	-	-	-	-	-	-	-	-	-
TCONS_00081119	Chromosome 2	148269458	148270609	1151	class_code "x"	Anti-sense lncRNA	NONGGAT009959.2	94.172	326	28.32	18	-	-	-	-	-	-	-	-	-	-	-	-	-	-	-	-	-	-
TCONS_00291163	Chromosome 16	911087	911702	615	class_code "u"	Intergenic lncRNA	NONGGAT010434.2	90.805	174	28.29	13	-	-	-	-	-	-	-	-	-	-	-	-	-	-	-	-	-	-
TCONS_00117707	Chromosome 3	15027009	15027469	460	class_code "u"	Intergenic lncRNA	NONGGAT005859.2	100	130	28.26	0	-	-	-	-	-	-	-	-	-	-	-	-	-	-	-	-	-	-
TCONS_00317273	Chromosome 19	6642380	6644131	1751	class_code "u"	Intergenic lncRNA	NONGGAT003512.2	98.785	494	28.21	0	-	-	-	-	-	-	-	-	-	-	-	-	-	-	-	-	-	-
TCONS_00410569	Scaffold	127973	130132	2159	class_code "i"	Intronic lncRNA	NONGGAT010569.2	76.026	609	28.21	124	-	-	-	-	-	-	-	-	-	-	-	-	-	-	-	-	-	-
TCONS_00039380	Chromosome 1	432739	433083	344	class_code "i"	Intronic lncRNA	NONGGAT013923.1	88.66	97	28.2	10	-	-	-	-	-	-	-	-	-	-	-	-	-	-	-	-	-	-
TCONS_00121852	Chromosome 4	34501148	34502727	1579	class_code "u"	Intergenic lncRNA	NONGGAT006906.2	99.551	445	28.18	2	-	-	-	-	-	-	-1.97568	-1.78199	-	-	-	-	-	-	-	-	-	-
TCONS_00194248	Chromosome 7	35924147	35926114	1967	class_code "u"	Intergenic lncRNA	NONGGAT008723.2	99.455	550	27.96	3	-	-	-	-	-	-	-	-	-	-	-	-	-	-	-	-	-	-
TCONS_00063616	Chromosome 2	37814738	37815346	608	class_code "x"	Anti-sense lncRNA	NONGGAT003893.2	99.412	170	27.96	0	-	-	-	-	-	-	-	-	-	-	-	-	-	-	-	-	-	-
TCONS_00335441	Chromosome 22	61029	62747	1718	class_code "x"	Anti-sense lncRNA	NONGGAT004999.2	100	480	27.94	0	-	-	-	-	-	-	-	-	-	-	-	-	-	-	-	-	-	-
TCONS_00410772	Scaffold	131327	132316	989	class_code "u"	Intergenic lncRNA	NONGGAT010945.2	90.58	276	27.91	23	-	-	-	-	-	-	-	-	-	-	-	-	-	-	-	-	-	-
TCONS_00068659	Chromosome 2	148910550	148911319	769	class_code "u"	Intergenic lncRNA	NONGGAT004647.2	97.653	213	27.7	5	-	-	-	-	-	-	-	-	-	-	-	-	-	-	-	-	-	-
TCONS_00130947	Chromosome 4	49573694	49574176	482	class_code "i"	Intronic lncRNA	NONGGAT015522.1	96.241	133	27.59	3	-	-	-	-	-	-	-	-	-	-	-	-	-	-	-	-	-	-
TCONS_00054731	Chromosome 2	12756942	12758124	1182	class_code "u"	Intergenic lncRNA	NONGGAT011045.2	99.387	326	27.58	2	-	-	-	-	-	-	-5.21791	-4.25543	-5.95297	-4.4099	-6.51706	-6.34621	-	-	-	-	-	-
TCONS_00290089	Chromosome 16	911200	911831	631	class_code "u"	Intergenic lncRNA	NONGGAT010434.2	90.805	174	27.58	13	-	-	-	-	-	-	-	-	-	-	-	-	-	-	-	-	-	-
TCONS_00321662	Chromosome 20	1690089	1691164	1075	class_code "i"	Intronic lncRNA	NONGGAT004664.2	98.299	294	27.35	4	-	-	-	-	-	-	-	-	-	-	-	-	-	-	-	-	-	-
TCONS_00322409	Chromosome 20	1142964	1144332	1368	class_code "u"	Intergenic lncRNA	NONGGAT004654.2	99.465	374	27.34	2	-	-	-	-	-	-	-	-	-	-	-	-	-	-	-	-	-	-
TCONS_00225199	Chromosome 9	4936396	4939098	2702	class_code "u"	Intergenic lncRNA	NONGGAT009186.2	99.051	738	27.31	7	-	-	-	-	-	-	-	-	-	-	-	-	-	-	-	-	-	-
TCONS_00154194	Chromosome 5	12270431	12272500	2069	class_code "u"	Intergenic lncRNA	NONGGAT007452.2	98.938	565	27.31	5	-	-	-	-	-	-	-	-	-	-	-	-	-	-	-	-	-	-
TCONS_00169332	Chromosome 5	57353590	57354594	1004	class_code "i"	Intronic lncRNA	NONGGAT014020.1	94.872	273	27.19	14	-	-	-	-	-	-	-	-	-	-	-	-	-	-	-	-	-	-
TCONS_00205563	Chromosome 8	16035513	16038188	2675	class_code "u"	Intergenic lncRNA	NONGGAT008938.2	99.449	726	27.14	4	-	-	-	-	-	-	-	-	-	-	-	-	-	-	-	-	-	-
TCONS_00120837	Chromosome 4	28884146	28886120	1974	class_code "u"	Intergenic lncRNA	NONGGAT006831.2	99.813	535	27.1	0	-	-	-	-	-	-	-	-	-	-	-	-	-	-	-	-	-	-
TCONS_00098917	Chromosome 3	9866538	9868479	1941	class_code "u"	Intergenic lncRNA	NONGGAT005809.2	99.238	525	27.05	4	-	-	-	-	-	-	-	-	-	-	-	-	-	-	-	-	-	-
TCONS_00148048	Chromosome 4	45318490	45320537	2047	class_code "x"	Anti-sense lncRNA	NONGGAT006993.2	99.638	553	27.02	2	-	-	-	-	-	-	-	-	-	-	-	-	-	-	-	-	-	-
TCONS_00178163	Chromosome 6	17286832	17288472	1640	class_code "u"	Intergenic lncRNA	NONGGAT008110.2	99.774	443	27.01	1	-	-	-	-	-	-	-	-	-	-	-	-	-	-	-	-	-	-
TCONS_00020799	Chromosome 1	169752325	169753983	1658	class_code "x"	Anti-sense lncRNA	NONGGAT001266.2	79.551	445	26.84	86	-	-	-	-	-	-	-	-	-	-	1.08338	-	-	-	-	-	-	-
TCONS_00186943	Chromosome 6	11154140	11155846	1706	class_code "i"	Intronic lncRNA	NONGGAT008298.2	80.744	457	26.79	71	-	-	-	-	-	-	-	-	-	-	-	-	-	-	-	-	-	-
TCONS_00076258	Chromosome 2	6784321	6786370	2049	class_code "x"	Anti-sense lncRNA	NONGGAT003703.2	97.628	548	26.74	8	-	-	-	-	-	-	-	-	-	-1.3563	-1.71176	-	-	-	-	-	-	-
TCONS_00155344	Chromosome 5	17094907	17098115	3208	class_code "x"	Anti-sense lncRNA	NONGGAT007522.2	99.765	852	26.56	2	-	-	-	-	-	-	-	-	-	-	-	-	-	-	-	-	-	-
TCONS_00040937	Chromosome 1	30882392	30886422	4030	class_code "u"	Intergenic lncRNA	NONGGAT000213.2	99.906	1069	26.53	0	-	-	-	-	-	-	-	-	-	-	-	-	-	-	-	-	-	-
TCONS_00313948	Chromosome 19	6642166	6644028	1862	class_code "u"	Intergenic lncRNA	NONGGAT003512.2	98.785	494	26.53	0	-	-	-	-	-	-	-	-	-	-	-	-	-	-	-	-	-	-
TCONS_00175517	Chromosome 6	11114963	11116689	1726	class_code "i"	Intronic lncRNA	NONGGAT008298.2	80.525	457	26.48	72	-	-	-	-	-	-	-	-	-	-	-	-	-	-	-	-	-	-
TCONS_00306862	Chromosome 18	10705237	10706318	1081	class_code "u"	Intergenic lncRNA	NONGGAT013607.1	98.944	284	26.27	3	-	-	-	-	-	-	-	1.03276	1.58817	1.00047	-	-	-	-	-	-	-	-
TCONS_00409564	Scaffold	10657	12119	1462	class_code "i"	Intronic lncRNA	NONGGAT010894.2	97.135	384	26.27	11	-	-	-	-	-	-	-	-	-	-	-	-	-	-	-	-	-	-
TCONS_00064467	Chromosome 2	12757063	12758305	1242	class_code "u"	Intergenic lncRNA	NONGGAT011045.2	99.387	326	26.25	2	-	-	-	-	-	-	-	-	-	-	-	-	-	-	-	-	-	-
TCONS_00383052	Chromosome 36	221580	224648	3068	class_code "u"	Intergenic lncRNA	NONGGAT011179.2	93.532	804	26.21	34	-	-	-	-	-	-	-	-	-	-	-	-	-	-	-	-	-	-
TCONS_00317490	Chromosome 19	4944343	4947049	2706	class_code "x"	Anti-sense lncRNA	NONGGAT003448.2	100	708	26.16	0	-	-	-	-	-	-	-	-	-	-	-	-	-	-	-	-	-	-
TCONS_00382964	Chromosome 36	221573	224647	3074	class_code "u"	Intergenic lncRNA	NONGGAT011179.2	93.532	804	26.15	34	-	-	-	-	-	-	-	-	-	-	-	-	-	-	-	-	-	-
TCONS_00362112	Chromosome 27	1189247	1190623	1376	class_code "i"	Intronic lncRNA	NONGGAT009572.2	74.095	359	26.09	71	-	-	-	-	-	-	-	-	-	-	-	-	-	-	-	-	-	-
TCONS_00128999	Chromosome 4	54537101	54537592	491	class_code "i"	Intronic lncRNA	NONGGAT007080.2	98.438	128	26.07	1	-	-	-	-	-	-	-	-	-	-	-	-	-	-	-	-	-	-
TCONS_00084145	Chromosome 2	148269332	148270584	1252	class_code "x"	Anti-sense lncRNA	NONGGAT009959.2	94.172	326	26.04	18	-	-	-	-	-	-	-	-	-	-	-	-	-	-	-	-	-	-
TCONS_00244239	Chromosome 11	2648808	2649242	434	class_code "i"	Intronic lncRNA	NONGGAT001301.2	86.726	113	26.04	14	-	-	-	-	-	-	-	-	-	-	-	-	-	-	-	-	-	-
TCONS_00318297	Chromosome 19	6642130	6644028	1898	class_code "u"	Intergenic lncRNA	NONGGAT003512.2	98.785	494	26.03	0	-	-	-	-	-	-	-	-	-	-	-	-	-	-	-	-	-	-
TCONS_00094083	Chromosome 3	11508430	11510586	2156	class_code "u"	Intergenic lncRNA	NONGGAT005825.2	100	561	26.02	0	-	-	-	-	-	-	-	-	-	-	-	-	-	-	-	-	-	-
TCONS_00244052	Chromosome 11	9607928	9608614	686	class_code "i"	Intronic lncRNA	NONGGAT001925.2	99.438	178	25.95	1	-	-	-	-	-	-	-	-	-	-	-	-	-	-	-	-	-	-
TCONS_00246997	Chromosome 11	521155	521710	555	class_code "i"	Intronic lncRNA	NONGGAT012318.1	89.583	144	25.95	15	-	-	-	-	-	-	-3.4833	-2.70209	-2.28689	-1.6778	-1.70575	-1.90231	-	-	-	-	-	-
TCONS_00241658	Chromosome 11	327533	328015	482	class_code "i"	Intronic lncRNA	NONGGAT001804.2	99.2	125	25.93	1	-	-	-	-	-	-	-	-	-	-	-	-	-	-	-	-	-	-
TCONS_00190957	Chromosome 7	25095667	25096995	1328	class_code "x"	Anti-sense lncRNA	NONGGAT008621.2	99.125	343	25.83	3	-	-	-	-	-	-	-	-	-	-	-	-	-	-	-	-	-	-
TCONS_00031202	Chromosome 1	169741800	169743615	1815	class_code "u"	Intergenic lncRNA	NONGGAT001266.2	77.564	468	25.79	102	-	-	-	-	-	-	-	-	-1.62561	-	-	-	-	-	-	-	-	-
TCONS_00247322	Chromosome 11	1549907	1552670	2763	class_code "u"	Intergenic lncRNA	NONGGAT016647.1	75.389	707	25.59	133	-	-	-	-	-	-	-	-	-	-	-	-	-	-	-	-	-	-
TCONS_00128867	Chromosome 4	14259296	14261246	1950	class_code "i"	Intronic lncRNA	NONGGAT006752.2	99.197	498	25.54	4	-	-	-	-	-	-	-	-	-	-	-	-	-	-2.24853	-	-	-1.93181	-
TCONS_00190317	Chromosome 7	35924452	35925862	1410	class_code "u"	Intergenic lncRNA	NONGGAT008723.2	100	360	25.53	0	-	-	-	-	-	-	-	-	-	-	-	-	-	-	-	-	-	-
TCONS_00383176	Chromosome 36	221496	224656	3160	class_code "u"	Intergenic lncRNA	NONGGAT011179.2	93.532	804	25.44	34	-	-	-	-	-	-	-	-	-	-	-	-	-	-	-	-	-	-
TCONS_00055506	Chromosome 2	103908768	103911002	2234	class_code "i"	Intronic lncRNA	NONGGAT004338.2	99.824	568	25.43	1	-	-	-	-	-	-	-	-	-	-	-	-	-	-	-	-	-	-
TCONS_00226034	Chromosome 9	22489449	22493218	3769	class_code "x"	Anti-sense lncRNA	NONGGAT009428.2	99.265	953	25.29	7	-	-	-	-	-	-	-	-	-	-	-	-	-	-	-	-	-	-
TCONS_00289303	Chromosome 16	1445093	1445607	514	class_code "i"	Intronic lncRNA	NONGGAT008300.2	91.538	130	25.29	11	-	-	-	-	-	-	-	-	-	-	-	-	-	-	-	-	-	-
TCONS_00293803	Chromosome 17	6032476	6033710	1234	class_code "u"	Intergenic lncRNA	NONGGAT013568.1	100	312	25.28	0	-	-	-	-	-	-	-	-	-	-	-	-	-	-	-	-	-	-
TCONS_00174817	Chromosome 6	17286904	17288373	1469	class_code "u"	Intergenic lncRNA	NONGGAT008110.2	99.73	371	25.26	1	-	-	-	-	-	-	-	-	-	-	-	-	-	-	-	-	-	-
TCONS_00151051	Chromosome 5	17085447	17089248	3801	class_code "i"	Intronic lncRNA	NONGGAT007521.2	99.687	959	25.23	3	-	-	-	-	-	-	-	-	-	-	-	-	-	-	-	-	-	-
TCONS_00209823	Chromosome 8	7451154	7453311	2157	class_code "u"	Intergenic lncRNA	NONGGAT008851.2	99.081	544	25.22	5	-	-	-	-	-	-	-	-	-	-	-	-	-	-	-	-	-	-
TCONS_00240164	Chromosome 10	3116793	3118281	1488	class_code "u"	Intergenic lncRNA	NONGGAT001528.2	100	375	25.2	0	-	-	-	-	-	-	-	-	-	-	-	-	-	-	-	-	-	-
TCONS_00028328	Chromosome 1	175622421	175622911	490	class_code "i"	Intronic lncRNA	NONGGAT016668.1	88.618	123	25.1	11	-	-	-	-	-	-	-	-	-	-	-	-	-	-	-	-	-	-
TCONS_00123200	Chromosome 4	2474012	2475886	1874	class_code "i"	Intronic lncRNA	NONGGAT006633.2	98.936	470	25.08	5	-	-	-	-	-	-	-	-	-	-	-	-	-	-	-	-	-	-
TCONS_00084147	Chromosome 2	148629388	148630221	833	class_code "i"	Intronic lncRNA	NONGGAT010241.2	87.019	208	24.97	24	-	-	-	-	-	-	-	-	-	-	-	-	-	-	-	-	-	-
TCONS_00056767	Chromosome 2	12756894	12759056	2162	class_code "u"	Intergenic lncRNA	NONGGAT011045.2	95.345	537	24.84	4	-	-	-	-	-	-	-	-	-	-	-	-	-	-	-	-	-	-
TCONS_00066220	Chromosome 2	6783734	6785946	2212	class_code "x"	Anti-sense lncRNA	NONGGAT003703.2	97.628	548	24.77	8	-	-	-	-	-	-1.53735	-	-	1.62182	-	-	-	-	-	-	-	-	-
TCONS_00056638	Chromosome 2	148626625	148627841	1216	class_code "i"	Intronic lncRNA	NONGGAT010241.2	92.027	301	24.75	23	-	-	-	-	-	-	-	-	-	-	-	-	-	-	-	-	-	-
TCONS_00256066	Chromosome 12	9434649	9435489	840	class_code "i"	Intronic lncRNA	NONGGAT002170.2	96.618	207	24.64	7	-	-	-	-	-	-	-	-	-	-	-	-	-	-	-	-	-	-
TCONS_00111869	Chromosome 3	105830657	105831323	666	class_code "i"	Intronic lncRNA	NONGGAT002367.2	76.22	164	24.62	36	-	-	-	-	-	-	-	-	-	-	-	-	-	-	-	-	-	-
TCONS_00371836	Chromosome 28	434003	434947	944	class_code "u"	Intergenic lncRNA	NONGGAT005569.2	100	232	24.58	0	-	-	-	-	-	-	-	-	-	-	-	-	-	-	-	-	-	-
TCONS_00313850	Chromosome 19	4944195	4947075	2880	class_code "x"	Anti-sense lncRNA	NONGGAT003448.2	100	708	24.58	0	-	-	-	-	-	-	-	-	-	-	-	-	-	-	-	-	-	-
TCONS_00068762	Chromosome 2	37814628	37815321	693	class_code "x"	Anti-sense lncRNA	NONGGAT003893.2	99.412	170	24.53	0	-	-	-	-	-	-	-	-	-	1.83156	-	-	-	-	-	-	-	-
TCONS_00030609	Chromosome 1	95254971	95258283	3312	class_code "i"	Intronic lncRNA	NONGGAT000814.2	99.63	810	24.46	3	-	-	-	-	-	-	-	-	-	-	-	-	-	-	-	-	-	-
TCONS_00301635	Chromosome 18	4030445	4031979	1534	class_code "u"	Intergenic lncRNA	NONGGAT003249.2	99.733	375	24.45	0	-	-	-	-	-	-	-	-	-	-	-	-	-	-	-	-	-	-
TCONS_00146625	Chromosome 4	34498430	34499733	1303	class_code "u"	Intergenic lncRNA	NONGGAT006905.2	99.057	318	24.41	2	-	-	-	-	-	-	-	-	-	-	-	-	-	-	-	-	-	-
TCONS_00209148	Chromosome 8	28668723	28671570	2847	class_code "x"	Anti-sense lncRNA	NONGGAT009099.2	97.55	694	24.38	3	-	-	-	-	-	-	-	2.16822	-	-	-	-	-	-	-	-	-	-
TCONS_00037665	Chromosome 1	95254922	95258257	3335	class_code "i"	Intronic lncRNA	NONGGAT000814.2	99.63	810	24.29	3	-	-	-	-	-	-	-	-	-	-	-	-	-	-	-	-	-	-
TCONS_00045100	Chromosome 1	95254934	95258273	3339	class_code "i"	Intronic lncRNA	NONGGAT000814.2	99.63	810	24.26	3	-	-	-	-	-	-	-	-	-	-	-	-	-	-	-	-	-	-
TCONS_00007787	Chromosome 1	95254923	95258280	3357	class_code "i"	Intronic lncRNA	NONGGAT000814.2	99.63	810	24.13	3	-	-	-	-	-	-	-	-	-	-	-	-	-	-	-	-	-	-
TCONS_00304216	Chromosome 18	655496	656557	1061	class_code "u"	Intergenic lncRNA	NONGGAT003207.2	100	255	24.03	0	-	-	-	-	-	-	-	-	-	-	-	-	-	-	-	-	-	-
TCONS_00017156	Chromosome 1	95254905	95258287	3382	class_code "i"	Intronic lncRNA	NONGGAT000814.2	99.63	810	23.95	3	-	-	-	-	-	-	-1.27146	-	-	-	-	-	-	-	-	-	-	-
TCONS_00290756	Chromosome 16	911206	911934	728	class_code "u"	Intergenic lncRNA	NONGGAT010434.2	90.805	174	23.9	13	-	-	-	-	-	-	-	-	-	-	-	-	-	-	-	-	-	-
TCONS_00368940	Chromosome 28	3947684	3949146	1462	class_code "x"	Anti-sense lncRNA	NONGGAT005642.2	99.713	349	23.87	1	-	-	-	-	-	-	-	-	-	-	-	-	-	-	-	-	-	-
TCONS_00214679	Chromosome 8	16034991	16035738	747	class_code "u"	Intergenic lncRNA	NONGGAT008938.2	98.315	178	23.83	3	-	-	-	-	-	-	-	-	-	-	-	-	-	-	-	-	-	-
TCONS_00207487	Chromosome 8	16034995	16038044	3049	class_code "u"	Intergenic lncRNA	NONGGAT008938.2	99.449	726	23.81	4	-	-	-	-	-	-	-	-	-	-	-	-	-	-	-	-	-	-
TCONS_00200405	Chromosome 7	26560437	26561745	1308	class_code "u"	Intergenic lncRNA	NONGGAT014511.1	75.241	311	23.78	51	-	-	-	-	-	-	-	-	-	-	-	-	-	-	-	-	-	-
TCONS_00218487	Chromosome 9	17617446	17618099	653	class_code "u"	Intergenic lncRNA	NONGGAT009348.2	100	155	23.74	0	-	-	-	-	-	-	-	-	-	-	-	-	-	-	-	-	-	-
TCONS_00005712	Chromosome 1	95254890	95258302	3412	class_code "i"	Intronic lncRNA	NONGGAT000814.2	99.63	810	23.74	3	-	-	-	-	-	-	-	-	-	-	-	-	-	-	-	-	-	-
TCONS_00233096	Chromosome 10	13209323	13211417	2094	class_code "u"	Intergenic lncRNA	NONGGAT001666.2	99.195	497	23.73	4	-	-	-	-	-	-	-	-	-	-	-	-	-	-	-	-	-	-
TCONS_00244309	Chromosome 11	322142	327876	5734	class_code "i"	Intronic lncRNA	NONGGAT001804.2	99.264	1358	23.68	10	-	-	-	-	-	-	-	-	-	-	-	-	-	-	-	-	-	-
TCONS_00082162	Chromosome 2	34194110	34195143	1033	class_code "u"	Intergenic lncRNA	NONGGAT003882.2	100	244	23.62	0	-	-	-	-	-	-	-	-	-	-	-	-	-	-	-	-	-	-
TCONS_00217810	Chromosome 9	23186249	23186890	641	class_code "u"	Intergenic lncRNA	NONGGAT009449.2	99.338	151	23.56	1	-	-	-	-	-	-	-	-	-	-	-	-	-	-	-	-	-	-
TCONS_00134035	Chromosome 4	82100313	82101885	1572	class_code "i"	Intronic lncRNA	NONGGAT001116.2	78.261	368	23.41	66	-	-	-	-	-	-	-	-	-	-	-	-	-	-	-	-	-	-
TCONS_00386404	Chromosome W	2158711	2159228	517	class_code "i"	Intronic lncRNA	NONGGAT015729.1	94.215	121	23.4	7	-	-	-	-	-	-	-	-	-	-	-	-	-	-	-	-	-	-
TCONS_00218313	Chromosome 9	23184019	23186685	2666	class_code "u"	Intergenic lncRNA	NONGGAT009450.2	99.517	621	23.29	3	-	-	-	-	-	-	-	-	-	-	-	-	-	-	-	-	-	-
TCONS_00171756	Chromosome 5	11797505	11799051	1546	class_code "i"	Intronic lncRNA	NONGGAT000997.2	76.944	360	23.29	59	-	-	-	-	-	-	-	-	-	-	1.90403	-	-	-	-	-	-	-
TCONS_00014524	Chromosome 1	169740855	169742866	2011	class_code "u"	Intergenic lncRNA	NONGGAT001266.2	77.564	468	23.27	102	-	-	-	-	-	-	-	-	-	-	-	-	-	-	-	-	-	-
TCONS_00345331	Chromosome 24	1639670	1640486	816	class_code "u"	Intergenic lncRNA	NONGGAT005228.2	100	189	23.16	0	-	-	-	-	-	-	-	-	-	-	-	-	-	-	-	-	-	-
TCONS_00203068	Chromosome 8	16035381	16038520	3139	class_code "u"	Intergenic lncRNA	NONGGAT008938.2	99.449	726	23.13	4	-	-	-	-	-	-	-	-	-	-	-	-	-	-	-	-	-	-
TCONS_00289319	Chromosome 16	911497	912250	753	class_code "u"	Intergenic lncRNA	NONGGAT010434.2	91.379	174	23.11	12	-	-	-	-	-	-	-	-	-	-	-	-	-	-	-	-	-	-
TCONS_00203952	Chromosome 8	16035511	16038660	3149	class_code "u"	Intergenic lncRNA	NONGGAT008938.2	99.449	726	23.05	4	-	-	-	-	-	-	-	-	-	-	-	-	-	-	-	-	-	-
TCONS_00126546	Chromosome 4	33650503	33651670	1167	class_code "x"	Anti-sense lncRNA	NONGGAT006883.2	99.627	268	22.96	1	-	-	-	-	-	-	-	-	-	-	-	-	-	-	-	-	-	-
TCONS_00409737	Scaffold	12403	14087	1684	class_code "i"	Intronic lncRNA	NONGGAT010894.2	87.824	386	22.92	40	-	-	-	-	-	-	-	-	-	-	-	-	-	-	-	-	-	-
TCONS_00221286	Chromosome 9	3001966	3005366	3400	class_code "u"	Intergenic lncRNA	NONGGAT009158.2	99.872	779	22.91	1	-	-	-	-	-	-	-	-	-	-	-	-	-	-	-	-	-	-
TCONS_00342384	Chromosome 23	4750244	4751657	1413	class_code "u"	Intergenic lncRNA	NONGGAT005175.2	100	322	22.79	0	-	-	-	-	-	-	-	-	-	-	-	-	-	-	-	-	-	-
TCONS_00068609	Chromosome 2	128895145	128897045	1900	class_code "u"	Intergenic lncRNA	NONGGAT016647.1	90.993	433	22.79	34	-	-	-	-	-	-	-	-	-	-3.17618	-	-	-	-	-	-	-	-
TCONS_00247341	Chromosome 11	9900531	9911717	11186	class_code "x"	Anti-sense lncRNA	NONGGAT001939.2	98.979	2546	22.76	24	-	-	-	-	-	-	-	-	-	1.23615	-	-	-	-	-	-	-	-
TCONS_00134877	Chromosome 4	12973494	12974894	1400	class_code "u"	Intergenic lncRNA	NONGGAT006737.2	100	318	22.71	0	-	-	-	-	-	-	-	-	-	-	-	-	-	-	-	-	-	-
TCONS_00064346	Chromosome 2	128895575	128897070	1495	class_code "u"	Intergenic lncRNA	NONGGAT016647.1	90.855	339	22.68	26	-	-	-	-	-	-	-2.05945	-	-	-	-	-	-	-	-	-	-	-
TCONS_00077612	Chromosome 2	12757113	12759489	2376	class_code "u"	Intergenic lncRNA	NONGGAT011045.2	95.345	537	22.6	4	-	-	-	-	-	-	-	-	-	-	-	-	-	-	-	-	-	-
TCONS_00229362	Chromosome 10	13209295	13211498	2203	class_code "u"	Intergenic lncRNA	NONGGAT001666.2	99.195	497	22.56	4	-	-	-	-	-	-	-	-	-	-	-	-	-	-	-	-	-	-
TCONS_00204298	Chromosome 8	14830360	14831982	1622	class_code "u"	Intergenic lncRNA	NONGGAT008923.2	97.541	366	22.56	4	-	-	-	-	-	-	-	-	-	-	-	-	-	-	-	-	-	-
TCONS_00113686	Chromosome 3	16861812	16862756	944	class_code "u"	Intergenic lncRNA	NONGGAT012549.1	85.782	211	22.35	28	-	-	-	-	-	-	-	-	-	-	-	-	-	-	-	-	-	-
TCONS_00183481	Chromosome 6	8765845	8767992	2147	class_code "u"	Intergenic lncRNA	NONGGAT013863.1	82.255	479	22.31	84	-	-	-	-	-	-	-	-	-	-	-	-	-	-	-	-	-	-
TCONS_00061786	Chromosome 2	30793137	30794511	1374	class_code "x"	Anti-sense lncRNA	NONGGAT003855.2	99.346	306	22.27	2	-	-	-	-	-	-	-	-	1.39199	1.21613	-	-	-	-	-	-	-	-
TCONS_00138503	Chromosome 4	12973460	12974850	1390	class_code "u"	Intergenic lncRNA	NONGGAT006737.2	100	309	22.23	0	-	-	-	-	-	-	-	-	-	-	-	-	-	-	-	-	-	-
TCONS_00409923	Scaffold	60253	60676	423	class_code "i"	Intronic lncRNA	NONGGAT010056.2	85.106	94	22.22	9	-	-	-	-	-	-	-	-	-	-	-	-	-	-	-	-	-	-
TCONS_00184552	Chromosome 6	33021535	33023094	1559	class_code "x"	Anti-sense lncRNA	NONGGAT008279.2	98.555	346	22.19	5	-	-	-	-	-	-	-4.14302	-	-	-	-	-	-	-	-	-	-	-
TCONS_00291437	Chromosome 16	2021825	2022844	1019	class_code "x"	Anti-sense lncRNA	NONGGAT003016.2	79.646	226	22.18	36	-	-	-	-	-	-	-	-	-	-	-	-	-	-	-	-	-	-
TCONS_00352119	Chromosome 25	812511	812971	460	class_code "i"	Intronic lncRNA	NONGGAT003141.2	90.196	102	22.17	9	-	-	-	-	-	-	-	-	-	-	-	-	-	-	-	-	-	-
TCONS_00046071	Chromosome 1	262504	263235	731	class_code "i"	Intronic lncRNA	NONGGAT015242.1	95.679	162	22.16	7	-	-	-	-	-	-	-	-	-	-	-	-	-	-	-	-	-	-
TCONS_00091427	Chromosome 3	65981829	65985191	3362	class_code "i"	Intronic lncRNA	NONGGAT012480.1	82.55	745	22.16	103	-	-	-	-	-	-	-	-	-	-	-	-	-	-	-	-	-	-
TCONS_00146782	Chromosome 4	38431255	38437089	5834	class_code "i"	Intronic lncRNA	NONGGAT006925.2	99.922	1289	22.09	1	-	-	-	-	-	-	-	-	-	-	-	-	-	-	-	-	-	-
TCONS_00238762	Chromosome 10	7676905	7679242	2337	class_code "i"	Intronic lncRNA	NONGGAT001585.2	99.612	515	22.04	2	-	-	-	-	-	-	-	-	-	-	-	-	-	-	-	-	-	-
TCONS_00347493	Chromosome 24	1639268	1640126	858	class_code "u"	Intergenic lncRNA	NONGGAT005228.2	100	189	22.03	0	-	-	-	-	-	-	-	-	-	-	-	-	-	-	-	-	-	-
TCONS_00209055	Chromosome 8	6298432	6302134	3702	class_code "u"	Intergenic lncRNA	NONGGAT008820.2	99.755	815	22.02	2	-	-	-	-	-	-	-	-	-	-	-	-	-	-	-	-	-	-
TCONS_00225159	Chromosome 9	23182918	23186409	3491	class_code "u"	Intergenic lncRNA	NONGGAT009450.2	99.609	768	22	3	-	-	-	-	-	-	-	-	-	-	-	-	-	-	-	-	-	-
TCONS_00010939	Chromosome 1	192884215	192885429	1214	class_code "u"	Intergenic lncRNA	NONGGAT013298.1	89.139	267	21.99	20	-	-	-	-	-	-	-	-	-	-	-	-	-	-	-	-	-	-
TCONS_00264228	Chromosome 13	10278631	10280000	1369	class_code "u"	Intergenic lncRNA	NONGGAT006744.2	78.073	301	21.99	54	-	-	-	-	-	-	-	-	-	-	-	-	-	-	-	-	-	-
TCONS_00371994	Chromosome 28	3948009	3949019	1010	class_code "x"	Anti-sense lncRNA	NONGGAT005642.2	100	222	21.98	0	-	-	-	-	-	-	-	-	-	-	-	-	-	-	-	-	-	-
TCONS_00341313	Chromosome 23	3599585	3604153	4568	class_code "u"	Intergenic lncRNA	NONGGAT005163.2	99.701	1004	21.98	3	-	-	-	-	-	-	-	-	-	-	-	-	-	-	-	-	-	-
TCONS_00026886	Chromosome 1	20551621	20552978	1357	class_code "u"	Intergenic lncRNA	NONGGAT010327.2	98.658	298	21.96	4	-	-	-	-	-	-	-	-	-	-	-	-	-	-	-	-	-	-
TCONS_00045101	Chromosome 1	95261479	95263360	1881	class_code "x"	Anti-sense lncRNA	NONGGAT001322.2	80.387	413	21.96	56	-	-	-	-	-	-	-	-1.58235	-1.79274	-	-1.60255	-1.91066	-	-	-	-	-	-
TCONS_00100580	Chromosome 3	11402215	11403912	1697	class_code "u"	Intergenic lncRNA	NONGGAT005824.2	99.731	372	21.92	0	-	-	-	-	-	-	-	-	-	-	-	-	-	-	-	-	-	-
TCONS_00285333	Chromosome 15	9180667	9181572	905	class_code "u"	Intergenic lncRNA	NONGGAT002916.2	100	198	21.88	0	-	-	-	-	-	-	-	-	-	-	-	-	-	-	-	-	-	-
TCONS_00215948	Chromosome 8	6298425	6302170	3745	class_code "u"	Intergenic lncRNA	NONGGAT008820.2	99.755	815	21.76	2	-	-	-	-	-	-	-	-	-	-	-	-	-	-	-	-	-	-
TCONS_00355210	Chromosome 26	295603	296976	1373	class_code "u"	Intergenic lncRNA	NONGGAT005361.2	100	298	21.7	0	-	-	-	-	-	-	-	-	-	-	-	-	-	-	-	-	-	-
TCONS_00089586	Chromosome 3	33541594	33543665	2071	class_code "x"	Anti-sense lncRNA	NONGGAT006077.2	99.332	449	21.68	3	-	-	-	-	-	-	-	-	-	-	-	-	-	-	-	-	-	-
TCONS_00198689	Chromosome 7	26163315	26164252	937	class_code "u"	Intergenic lncRNA	NONGGAT008639.2	98.03	203	21.66	1	-	-	-	-	-	-	-	-	-	-	-	-	-	-	-	-	-	-
TCONS_00114894	Chromosome 3	66915828	66917615	1787	class_code "i"	Intronic lncRNA	NONGGAT016647.1	90.439	387	21.66	35	-	-	-	-	-	-	-	-	-	-	-	-	-	-	-	-	-	-
TCONS_00199541	Chromosome 7	26163294	26164233	939	class_code "u"	Intergenic lncRNA	NONGGAT008639.2	98.03	203	21.62	1	-	-	-	-	-	-	-	-	-	-	-	-	-	-	-	-	-	-
TCONS_00085876	Chromosome 2	12756884	12758395	1511	class_code "u"	Intergenic lncRNA	NONGGAT011045.2	99.387	326	21.58	2	-	-	-	-	-	-	-	-	-	-	-	-	-	-	-	-	-	-
TCONS_00325408	Chromosome 20	8791822	8792383	561	class_code "i"	Intronic lncRNA	NONGGAT006506.2	85.124	121	21.57	14	-	-	-	-	-	-	-	-	-	-	-	-	-	-	-	-	-	-
TCONS_00218279	Chromosome 9	19985026	19986255	1229	class_code "u"	Intergenic lncRNA	NONGGAT014020.1	93.208	265	21.56	18	-	-	-	-	-	-	-	-	-	-	-	-	-	-	-	-	-	-
TCONS_00358109	Chromosome 26	2710192	2711278	1086	class_code "u"	Intergenic lncRNA	NONGGAT005421.2	98.291	234	21.55	4	-	-	-	-	-	-	-	-	-	-	-	-	-	-	-	-	-	-
TCONS_00071855	Chromosome 2	128852523	128853518	995	class_code "x"	Anti-sense lncRNA	NONGGAT004518.2	99.065	214	21.51	2	-	-	-	-	-	-	-	-	-	-	-	-	-	-	-	-	-	-
TCONS_00125708	Chromosome 4	57654565	57655431	866	class_code "u"	Intergenic lncRNA	NONGGAT007113.2	99.462	186	21.48	1	-	-	-	-	-	-	-	-	-	-	-	-	-	-	-	-	-	-
TCONS_00022684	Chromosome 1	169741042	169743221	2179	class_code "u"	Intergenic lncRNA	NONGGAT001266.2	77.564	468	21.48	102	-	-	-	-	-	-	-	-	-	-	-	-	-	-	-	-	-	-
TCONS_00010960	Chromosome 1	194960532	194961506	974	class_code "i"	Intronic lncRNA	NONGGAT009061.2	86.124	209	21.46	24	-	-	-	-	-	4.20058	-	-	-3.91886	-3.67635	-	-	-	-	-	-	-	-
TCONS_00409044	Scaffold	214745	217017	2272	class_code "i"	Intronic lncRNA	NONGGAT011155.2	94.045	487	21.43	29	-	-	-	-	-	-	-	-	-	-	-	-	-	-	-	-	-	-
TCONS_00104151	Chromosome 3	2505538	2506406	868	class_code "u"	Intergenic lncRNA	NONGGAT008726.2	92.473	186	21.43	13	-	-	-	-	-	-	-	-	-	-	-	-	-	-	-	-	-	-
TCONS_00017009	Chromosome 1	56706785	56708932	2147	class_code "u"	Intergenic lncRNA	NONGGAT014111.1	81.046	459	21.38	75	-	-	-	-	-	-	-	-	-	-	-	-	-	-	-	-	-	-
TCONS_00118506	Chromosome 3	4568486	4568955	469	class_code "i"	Intronic lncRNA	NONGGAT005764.2	99	100	21.32	0	-	-	-	-	-	-	-	-	-	-	-	-	-	-	-	-	-	-
TCONS_00181901	Chromosome 6	8782617	8783668	1051	class_code "u"	Intergenic lncRNA	NONGGAT008014.2	100	224	21.31	0	-	-	-	-	-	-	2.37744	-	-	-	-	-	-	-	-	-	-	-
TCONS_00226747	Chromosome 9	2997623	3001996	4373	class_code "u"	Intergenic lncRNA	NONGGAT011638.2	72.639	932	21.31	160	-	-	-	-	-	-	-	-	-	-	-	-	-	-	-	-	-	-
TCONS_00164076	Chromosome 5	7559734	7564957	5223	class_code "u"	Intergenic lncRNA	NONGGAT007402.2	100	1109	21.23	0	-	-	-	-	-	-	-	-	-	-	-	-	-	-	-	-	-	-
TCONS_00005132	Chromosome 1	194964448	194965292	844	class_code "i"	Intronic lncRNA	NONGGAT014020.1	93.855	179	21.21	11	-	-	-	-	-	-	-	-	-	-	-	-	-	-	-	-	-	-
TCONS_00044510	Chromosome 1	188887747	188889869	2122	class_code "u"	Intergenic lncRNA	NONGGAT009258.2	77.778	450	21.21	78	-	-	-	-	-	-	-	-	-	-	-	-	-	-	-	-	-	-
TCONS_00375771	Chromosome 31	700420	701110	690	class_code "u"	Intergenic lncRNA	NONGGAT010969.2	100	146	21.16	0	-	-	-	-	-	-	-1.72534	-1.38354	-	-	-	-	-	-	-	-	-	-
TCONS_00064390	Chromosome 2	148626948	148628163	1215	class_code "i"	Intronic lncRNA	NONGGAT010241.2	94.163	257	21.15	14	-	-	-	-	-	-	-	-	-	-	-	-	-	-	-	-	-	-
TCONS_00060702	Chromosome 2	6783756	6786356	2600	class_code "x"	Anti-sense lncRNA	NONGGAT003703.2	97.628	548	21.08	8	-	-	-	-	-	-	1.97018	2.48828	3.65114	2.27619	2.01756	2.2328	-	-	-	-	-	-
TCONS_00375139	Chromosome 31	724763	725489	726	class_code "u"	Intergenic lncRNA	NONGGAT010969.2	99.346	153	21.07	1	-	-	-	-	-	-	-	-	-1.62946	-	-	-	-	-	-	-	-	-
TCONS_00079227	Chromosome 2	12757114	12759663	2549	class_code "u"	Intergenic lncRNA	NONGGAT011045.2	95.345	537	21.07	4	-	-	-	-	-	-	-	-	-1.12676	-	-	-1.30814	-	-	-	-	-	-
TCONS_00112966	Chromosome 3	65984146	65987685	3539	class_code "x"	Anti-sense lncRNA	NONGGAT012480.1	82.55	745	21.05	103	-	-	-	-	-	-	-	-	-	-	-	-	-	-	-	-	-	-
TCONS_00256914	Chromosome 12	9434981	9435675	694	class_code "i"	Intronic lncRNA	NONGGAT002170.2	100	146	21.04	0	-	-	-	-	-	-	-1.21593	-1.13716	-1.95712	-1.57236	-1.59701	-1.545	-	-	-	-	-	-
TCONS_00178870	Chromosome 6	17277186	17279464	2278	class_code "u"	Intergenic lncRNA	NONGGAT008108.2	99.582	478	20.98	2	-	-	-	-	-	-	-	-	-1.02437	-	-	-	-	-	-	-	-	-
TCONS_00090209	Chromosome 3	72866915	72869598	2683	class_code "i"	Intronic lncRNA	NONGGAT015490.1	72.469	563	20.98	126	-	-	-	-	-	-	-	-	-	-	-	-	-	-	-	-	-	-
TCONS_00105709	Chromosome 3	21940887	21941977	1090	class_code "i"	Intronic lncRNA	NONGGAT005958.2	100	228	20.92	0	-	-	-	-	-	-	-	-	-	-	-	-	-	-	-	-	-	-
TCONS_00120997	Chromosome 4	42863402	42866680	3278	class_code "u"	Intergenic lncRNA	NONGGAT006962.2	100	685	20.9	0	-	-	-	-	-	-	-	-	-	-	-	-	-	-	-	-	-	-
TCONS_00389618	Chromosome Z	47323404	47325891	2487	class_code "i"	Intronic lncRNA	NONGGAT012006.2	84.363	518	20.83	72	-	-	-	-	-	-	-	-	-	-	-	-	-	-	-	-	-	-
TCONS_00008074	Chromosome 1	168588199	168590052	1853	class_code "u"	Intergenic lncRNA	NONGGAT001256.2	99.479	384	20.72	2	-	-	-	-	-	-	-	-	-	-	-	-	-	-	-	-	-	-
TCONS_00079776	Chromosome 2	111740758	111742554	1796	class_code "u"	Intergenic lncRNA	NONGGAT016647.1	89.785	372	20.71	35	-	-	-	-	-	-	-	-	-	-	-	-	-	-	-	-	-	-
TCONS_00207488	Chromosome 8	16034995	16038503	3508	class_code "u"	Intergenic lncRNA	NONGGAT008938.2	99.449	726	20.7	4	-	-	-	-	-	-	-	-	-	-	-	-	-	-	-	-	-	-
TCONS_00045704	Chromosome 1	766251	770352	4101	class_code "i"	Intronic lncRNA	NONGGAT012962.1	87.972	848	20.68	95	-	-	-	-	-	-	-	-	-	-	-	-	-	-	-	-	-	-
TCONS_00409972	Scaffold	5171	6515	1344	class_code "u"	Intergenic lncRNA	NONGGAT010332.2	82.671	277	20.61	38	-	-	-	-	-	-	-	-	-	-	-	-	-	-	-	-	-	-
TCONS_00207835	Chromosome 8	7450543	7453184	2641	class_code "u"	Intergenic lncRNA	NONGGAT008851.2	99.081	544	20.6	5	-	-	-	-	-	-	-	-1.22455	-	-	-	-	-	-	-	-	-	-
TCONS_00410593	Scaffold	6135	6538	403	class_code "i"	Intronic lncRNA	NONGGAT010056.2	90.361	83	20.6	5	-	-	-	-	-	-	-	-	-	-	-	-	-	-	-	-	-	-
TCONS_00006034	Chromosome 1	169740836	169743129	2293	class_code "u"	Intergenic lncRNA	NONGGAT001266.2	77.564	468	20.41	102	-	6.11724	-	-	-	-	7.70892	8.77135	8.33614	7.47417	-	3.5078	-	-	-	-	-	-
TCONS_00068376	Chromosome 2	13514409	13515258	849	class_code "u"	Intergenic lncRNA	NONGGAT003736.2	100	173	20.38	0	-	-	-	-	-	-	-	-	-	-	-	-	-	-	-	-	-	-
TCONS_00204602	Chromosome 8	16026178	16035141	8963	class_code "u"	Intergenic lncRNA	NONGGAT008936.2	98.905	1827	20.38	8	-	-	-	-	-	-	-	-	-	-	-	-	-	-	-	-	-	-
TCONS_00141772	Chromosome 4	42875785	42877223	1438	class_code "u"	Intergenic lncRNA	NONGGAT006965.2	100	292	20.31	0	-	-	-	-	-	-	-	-	-	-	-	-	-	-	-	-	-	-
TCONS_00238202	Chromosome 10	7677206	7679742	2536	class_code "i"	Intronic lncRNA	NONGGAT001585.2	99.612	515	20.31	2	-	-	-	-	-	-	-	-	-	-	-	-	-	-	-	-	-	-
TCONS_00012283	Chromosome 1	113030296	113032839	2543	class_code "i"	Intronic lncRNA	NONGGAT000985.2	100	515	20.25	0	-	-	-	-	-	-	-	-	-	-	-	-	-	-	-	-	-	-
TCONS_00335148	Chromosome 22	880332	881395	1063	class_code "u"	Intergenic lncRNA	NONGGAT005011.2	100	215	20.23	0	-	-	-	-	-	-	-	-	-	-	-	-	-	-	-	-	-	-
TCONS_00238761	Chromosome 10	7671892	7673086	1194	class_code "u"	Intergenic lncRNA	NONGGAT001585.2	98.34	241	20.18	2	-	-	-	-	-	-	-	-	2.00916	-	-	-	-	-	-	-	-	-
TCONS_00301284	Chromosome 18	652487	653625	1138	class_code "u"	Intergenic lncRNA	NONGGAT003205.2	100	229	20.12	0	-	-	-	-	-	-	-	-	-	-	-	-	-	-	-	-	-	-
TCONS_00410594	Scaffold	6404	6886	482	class_code "i"	Intronic lncRNA	NONGGAT010056.2	90.722	97	20.12	6	-	-	-	-	-	-	-	-	-	-	-	-	-	-	-	-	-	-
TCONS_00009558	Chromosome 1	57000110	57002986	2876	class_code "i"	Intronic lncRNA	NONGGAT000466.2	99.654	578	20.1	2	-	-	-	-	-	-	-	-	-	-	-	-	-	-	-	-	-	-
TCONS_00025246	Chromosome 1	98172010	98173894	1884	class_code "i"	Intronic lncRNA	NONGGAT000828.2	99.735	378	20.06	1	-	-	-	-	-	-	-	-	-	-	-	-	-	-	-	-	-	-
TCONS_00376326	Chromosome 31	1493176	1495979	2803	class_code "i"	Intronic lncRNA	NONGGAT010594.2	92.513	561	20.01	22	-	-	-	-	-	-	-	-	-	-	-	-	-	-	-	-	-	-
TCONS_00241544	Chromosome 11	9609262	9610474	1212	class_code "i"	Intronic lncRNA	NONGGAT001925.2	100	242	19.97	0	-	-	-	-	-	-	-1.74924	-2.07742	-2.63749	-1.57521	-1.49643	-1.89705	-	-	-	-	-	-
TCONS_00394678	Chromosome Z	52750418	52753107	2689	class_code "i"	Intronic lncRNA	NONGGAT015028.1	72.626	537	19.97	111	-	-	-	-	-	-	-	-	-	-	-	-	-	-	-	-	-	-
TCONS_00144452	Chromosome 4	83275920	83277984	2064	class_code "u"	Intergenic lncRNA	NONGGAT007285.2	98.786	412	19.96	3	-	-	-	-	-	-	-	-	-	-	-	-	-	-	-	-	-	-
TCONS_00311507	Chromosome 19	7858298	7862272	3974	class_code "x"	Anti-sense lncRNA	NONGGAT003545.2	99.873	789	19.85	1	-	-	-	-	-	-	-	-	-	-	-	-	-	-	-	-	-	-
TCONS_00163885	Chromosome 5	12281822	12284187	2365	class_code "u"	Intergenic lncRNA	NONGGAT007454.2	100	469	19.83	0	-	-	-	-	-	-	-	-	-	-	-	-	-	-	-	-	-	-
TCONS_00237833	Chromosome 10	7671885	7673101	1216	class_code "u"	Intergenic lncRNA	NONGGAT001585.2	98.34	241	19.82	2	-	-	-	-	-	-	-	-	-	-	-	-	-	-	-	-	-	-
TCONS_00247748	Chromosome 11	19577774	19578658	884	class_code "u"	Intergenic lncRNA	NONGGAT012006.2	92.571	175	19.8	13	-	-	-	-	-	-	-	-	-	-	-	-	-	-	-	-	-	-
TCONS_00142475	Chromosome 4	65276120	65278996	2876	class_code "u"	Intergenic lncRNA	NONGGAT016647.1	89.455	569	19.78	57	-	-	-	-	-	-	1.15362	0.908245	1.04188	-	-	-	-	-	-	-	-	-
TCONS_00052613	Chromosome 1	77804935	77810543	5608	class_code "u"	Intergenic lncRNA	NONGGAT012480.1	86.823	1108	19.76	130	-	-	-	-	-	-	-	-	-	-	-	-	-	-	-	-	-	-
TCONS_00218155	Chromosome 9	6038695	6046325	7630	class_code "x"	Anti-sense lncRNA	NONGGAT009197.2	99.668	1507	19.75	5	-	-	-	-	-	-	-	-	-	-	-	-	-	-	-	-	-	-
TCONS_00212318	Chromosome 8	7448823	7451130	2307	class_code "u"	Intergenic lncRNA	NONGGAT008851.2	99.78	454	19.68	1	-	-	-	-	-	-	-	-	-	-	-	-	-	-	-	-	-	-
TCONS_00184140	Chromosome 6	20008836	20017890	9054	class_code "x"	Anti-sense lncRNA	NONGGAT008152.2	99.046	1782	19.68	11	-	-	-	-	-	-	5.91195	-	5.03977	-	-	-	-	-	-	-	-	-
TCONS_00143298	Chromosome 4	39542472	39543245	773	class_code "u"	Intergenic lncRNA	NONGGAT006952.2	98.684	152	19.66	2	-	-	-	-	-	-	-	-	-	-	-	-	-	-	-	-	-	-
TCONS_00073833	Chromosome 2	65287483	65288033	550	class_code "i"	Intronic lncRNA	NONGGAT002314.2	88.889	108	19.64	12	-	-	-	-	-	-	-	-	-	-	-	-	-	-	-	-	-	-
TCONS_00356441	Chromosome 26	272960	273480	520	class_code "x"	Anti-sense lncRNA	NONGGAT000369.2	85.294	102	19.62	15	-	-	-	-	-	-	-	-	-	-	-	-	-	-	-	-	-	-
TCONS_00076922	Chromosome 2	12756919	12759664	2745	class_code "u"	Intergenic lncRNA	NONGGAT011045.2	95.345	537	19.56	4	-	-	-	-	-	-	2.79501	1.93418	2.4759	1.96496	3.92724	-	-	-	-	-	-	-
TCONS_00081173	Chromosome 2	12756919	12759664	2745	class_code "u"	Intergenic lncRNA	NONGGAT011045.2	95.345	537	19.56	4	-	-	-	-	-	-	-	-	-	-	-	-	-	-	-	-	-	-
TCONS_00327102	Chromosome 20	1139823	1141466	1643	class_code "u"	Intergenic lncRNA	NONGGAT004653.2	98.442	321	19.54	5	-	-	-	-	-	-	-	-	-	-	-	-	-	-	-	-	-	-
TCONS_00409971	Scaffold	5100	6042	942	class_code "u"	Intergenic lncRNA	NONGGAT010351.2	85.326	184	19.53	20	-	-	-	-	-	-	-	-	-	1.67891	-	-	-	-	-	-	-	-
TCONS_00116357	Chromosome 3	2514823	2516642	1819	class_code "u"	Intergenic lncRNA	NONGGAT009481.2	81.356	354	19.46	53	-	-	-	-	-	-	-	-	-	-	-	-	-	-	-	-	-	-
TCONS_00306371	Chromosome 18	653197	655066	1869	class_code "u"	Intergenic lncRNA	NONGGAT003206.2	100	362	19.37	0	-	-	-	-	-	-10.4241	-	-	7.2339	-	-	-9.92813	-	-	-	-	-	-
TCONS_00292719	Chromosome 17	7357436	7363672	6236	class_code "x"	Anti-sense lncRNA	NONGGAT003118.2	99.834	1207	19.36	1	-	-	-	-	-	-	-	-	-	-	-	-	-	-	-	-	-	-
TCONS_00175072	Chromosome 6	859491	860819	1328	class_code "i"	Intronic lncRNA	NONGGAT010408.2	86.77	257	19.35	25	-	-	-	-	-	-	-	-	-	-	-	-	-	-	-	-	-	-
TCONS_00124598	Chromosome 4	38832870	38833630	760	class_code "i"	Intronic lncRNA	NONGGAT009061.2	86.395	147	19.34	19	-	-	-	-	-	-	-	-	-	-	-	-	-	-	-	-	-	-
TCONS_00387310	Chromosome W	8737239	8738641	1402	class_code "u"	Intergenic lncRNA	NONGGAT011054.2	92.251	271	19.33	21	-	-	-	-	-	-	-	-	-	-	-	-	-	-	-	-	-	-
TCONS_00141159	Chromosome 4	59390867	59395990	5123	class_code "x"	Anti-sense lncRNA	NONGGAT007119.2	99.899	986	19.25	0	-	-	-	-	-	-	-	-	-	-	-	-	-	-	-	-	-	-
TCONS_00379449	Chromosome 34	2403551	2405189	1638	class_code "i"	Intronic lncRNA	NONGGAT011286.2	76.19	315	19.23	70	-	-	-	-	-	-	-	-	-	-	-	-	-	-	-	-	-	-
TCONS_00017467	Chromosome 1	195937987	195939450	1463	class_code "u"	Intergenic lncRNA	NONGGAT014020.1	93.95	281	19.21	16	-	-	-	-	-	-	-	-	-	-	-	-	-	-	-	-	-	-
TCONS_00146407	Chromosome 4	49898464	49901284	2820	class_code "x"	Anti-sense lncRNA	NONGGAT015028.1	78.373	541	19.18	90	-	-	-	-	-	-	-	-	-	-	-	-	-	-	-	-	-	-
TCONS_00302654	Chromosome 18	10706031	10708747	2716	class_code "u"	Intergenic lncRNA	NONGGAT013607.1	98.462	520	19.15	7	-	-	-	-	-	-	-	-	-	-	-	-	-	-	-	-	-	-
TCONS_00376121	Chromosome 31	980775	981382	607	class_code "u"	Intergenic lncRNA	NONGGAT010969.2	100	116	19.11	0	-	-	-	-	-	-	-	-	-	-	-	-	-	-	-	-	-	-
TCONS_00290893	Chromosome 16	1006594	1007379	785	class_code "u"	Intergenic lncRNA	NONGGAT010432.2	100	150	19.11	0	-	-	-	-	-	-	-	-2.31511	-	-	-	-	-	-	-	-	-	-
TCONS_00159695	Chromosome 5	7557943	7563748	5805	class_code "u"	Intergenic lncRNA	NONGGAT007402.2	100	1109	19.1	0	-	-	-	-	-	-	-	-	-	-	-	-	-	-	-	-	-	-
TCONS_00093770	Chromosome 3	50466034	50467640	1606	class_code "u"	Intergenic lncRNA	NONGGAT015010.1	99.02	306	19.05	3	-	-	-	-	-	-	-	-	-	-	-	-	-	-	-	-	-	-
TCONS_00214469	Chromosome 8	16026477	16036084	9607	class_code "u"	Intergenic lncRNA	NONGGAT008936.2	98.905	1827	19.02	8	-	-	-	-	-	-	-	-	-	-	-	-	-	-	-	-	-	-
TCONS_00008700	Chromosome 1	75618157	75623262	5105	class_code "u"	Intergenic lncRNA	NONGGAT000592.2	99.689	965	18.9	1	-	-	-	-	-	-	-	-	-	-	-	-	-	-	-	-	-	-
TCONS_00192566	Chromosome 7	27764703	27767844	3141	class_code "x"	Anti-sense lncRNA	NONGGAT008649.2	99.324	592	18.85	2	-	-	-	-	-	-	-	-	-	-	-	-	-	-	-	-	-	-
TCONS_00144524	Chromosome 4	14265741	14266596	855	class_code "u"	Intergenic lncRNA	NONGGAT015713.1	84.472	161	18.83	15	-	-	-	-	-	-	-	-	-	-	-	-	-	-	-	-	-	-
TCONS_00048764	Chromosome 1	136832315	136833071	756	class_code "u"	Intergenic lncRNA	NONGGAT014244.1	89.437	142	18.78	12	-	-	-	-	-	-	-	-	-	-	-	-	-	-	-	-	-	-
TCONS_00112275	Chromosome 3	65982134	65986102	3968	class_code "x"	Anti-sense lncRNA	NONGGAT012480.1	82.55	745	18.78	103	-	-	-	-	-	-	-	-	-	-	-	-	-	-	-	-	-	-
TCONS_00208229	Chromosome 8	16026472	16036239	9767	class_code "u"	Intergenic lncRNA	NONGGAT008936.2	98.905	1827	18.71	8	-	-	-	-	-	-	-	-	-	-	-	-	-	-	-	-	-	-
TCONS_00335326	Chromosome 22	881012	883203	2191	class_code "x"	Anti-sense lncRNA	NONGGAT005011.2	99.756	409	18.67	1	-	-	-	-	-	-	5.46584	6.7149	5.75594	6.33774	5.78524	6.77001	-	-	-	-	-	-
TCONS_00145622	Chromosome 4	34501643	34504029	2386	class_code "u"	Intergenic lncRNA	NONGGAT006906.2	99.551	445	18.65	2	-	-	-	-	-	-	-	-	-	-	-	-	-	-	-	-	-	-
TCONS_00242768	Chromosome 11	253492	256612	3120	class_code "u"	Intergenic lncRNA	NONGGAT001803.2	99.828	581	18.62	1	-	-	-	-	-	-	-	-	-	-	-	-	-	-	-	-	-	-
TCONS_00306549	Chromosome 18	653190	655135	1945	class_code "u"	Intergenic lncRNA	NONGGAT003206.2	100	362	18.61	0	-	-	-	-	-	-	-	-	-	-	-	-	-	-	-	-	-	-
TCONS_00278435	Chromosome 15	2795420	2801096	5676	class_code "u"	Intergenic lncRNA	NONGGAT002762.2	99.621	1055	18.59	4	-	-	-	-	-	-	-	-	-	-	-	-	-	-	-	-	-	-
TCONS_00409058	Scaffold	213505	216126	2621	class_code "i"	Intronic lncRNA	NONGGAT011155.2	95.277	487	18.58	23	-	-	-	-	-	-	-	-	-	-	-	-	-	-	-	-	-	-
TCONS_00358588	Chromosome 26	2711251	2711784	533	class_code "u"	Intergenic lncRNA	NONGGAT005421.2	100	99	18.57	0	-	-	-	-	-	-	-	-	-	-	-	-	-	-	-	-	-	-
TCONS_00262350	Chromosome 13	10278315	10279940	1625	class_code "u"	Intergenic lncRNA	NONGGAT006744.2	78.073	301	18.52	54	-	-	-	-	-	-	-	-2.62347	-	-	-	-	-	-	-	-	-	-
TCONS_00199430	Chromosome 7	1170082	1171449	1367	class_code "u"	Intergenic lncRNA	NONGGAT008318.2	100	253	18.51	0	-	-	-	-	-	-	-	-	-	-	-	-	-	-	-	-	-	-
TCONS_00307611	Chromosome 18	653217	655177	1960	class_code "u"	Intergenic lncRNA	NONGGAT003206.2	100	362	18.47	0	-	-	-	-	-	-	-	-	-	-	-	-	-	-	-	-	-	-
TCONS_00058301	Chromosome 2	12756937	12759845	2908	class_code "u"	Intergenic lncRNA	NONGGAT011045.2	95.345	537	18.47	4	-	-	-	-	-	-	-	-	-	-	-	-	-	-	-	-	-	-
TCONS_00167928	Chromosome 5	54635916	54636810	894	class_code "u"	Intergenic lncRNA	NONGGAT009061.2	87.273	165	18.46	21	-	-	-	-	-	-	-	-	-	-	-	-	-	-	-	-	-	-
TCONS_00352303	Chromosome 25	144597	145010	413	class_code "x"	Anti-sense lncRNA	NONGGAT005313.2	100	76	18.4	0	-	-	-	-	-	-	-	-	-	-	-	-	-	-	-	-	-	-
TCONS_00129850	Chromosome 4	68587696	68595285	7589	class_code "i"	Intronic lncRNA	NONGGAT007191.2	99.498	1395	18.38	7	-	-	-	-	-	-	-	-	-	-	-	-	-	-	-	-	-	-
TCONS_00375833	Chromosome 31	11887	12589	702	class_code "u"	Intergenic lncRNA	NONGGAT010969.2	99.225	129	18.38	0	-	-	-	-	-	-	-	-	-	-	-	-	-	-	-	-	-	-
TCONS_00376134	Chromosome 31	11887	12589	702	class_code "u"	Intergenic lncRNA	NONGGAT010969.2	99.225	129	18.38	0	-	-	-	-	-	-	-	-	-	-	-	-	-	-	-	-	-	-
TCONS_00222259	Chromosome 9	3002275	3006530	4255	class_code "u"	Intergenic lncRNA	NONGGAT009158.2	99.872	779	18.31	1	-	-	-	-	-	-	-	-	-	-	-	-	-	-	-	-	-	-
TCONS_00409723	Scaffold	10941	13038	2097	class_code "i"	Intronic lncRNA	NONGGAT010894.2	97.135	384	18.31	11	-	-	-	-	-	-	-	-	-	-	-	-	-	-	-	-	-	-
TCONS_00227471	Chromosome 9	22148942	22151508	2566	class_code "i"	Intronic lncRNA	NONGGAT009420.2	98.932	468	18.24	5	-	-	-	-	-	-	-	-	-	-	-	-	-	-	-	-	-	-
TCONS_00050678	Chromosome 1	296975	297865	890	class_code "i"	Intronic lncRNA	NONGGAT015242.1	96.296	162	18.2	6	-	-	-	-	-	-	-	-	-	-	-	-	-	-	-	-	-	-
TCONS_00137842	Chromosome 4	83277508	83279311	1803	class_code "u"	Intergenic lncRNA	NONGGAT007286.2	99.39	328	18.19	2	-	-	-	-	-	-	-	-	-	-	-	-	-	-	-	-	-	-
TCONS_00146626	Chromosome 4	34501515	34503964	2449	class_code "u"	Intergenic lncRNA	NONGGAT006906.2	99.551	445	18.17	2	-	-	-	-	-	-	-	-	-	-	-	-	-	-	-	-	-	-
TCONS_00287186	Chromosome 15	361846	362546	700	class_code "u"	Intergenic lncRNA	NONGGAT014628.1	89.764	127	18.14	13	-	-	-	-	-	-	-	-	-	-	-	-	-	-	-	-	-	-
TCONS_00237336	Chromosome 10	10103932	10106433	2501	class_code "x"	Anti-sense lncRNA	NONGGAT001602.2	99.558	453	18.11	2	-	-	-	-	-	-	-	-	-1.2429	-	-	-	-	-	-	-	-	-
TCONS_00331729	Chromosome 21	2999682	3000943	1261	class_code "u"	Intergenic lncRNA	NONGGAT004896.2	99.561	228	18.08	1	-	-	-	-	-	-	-	-	-	-	-	-	-	-	-	-	-	-
TCONS_00344293	Chromosome 24	1639466	1640513	1047	class_code "u"	Intergenic lncRNA	NONGGAT005228.2	100	189	18.05	0	-	-	-	-	-	-	-	-	-	-	-	-	-	-	-	-	-	-
TCONS_00147139	Chromosome 4	12201812	12202394	582	class_code "x"	Anti-sense lncRNA	NONGGAT006722.2	100	105	18.04	0	-	-	-	-	-	-	-	-	-	-	-	-	-	-	-	-	-	-
TCONS_00394557	Chromosome Z	21405828	21409644	3816	class_code "x"	Anti-sense lncRNA	NONGGAT016647.1	87.355	688	18.03	83	-	-	-	-	-	3.1223	-	-	-2.64466	-	-	-	-	-	-	-	-	-
TCONS_00340439	Chromosome 23	3599259	3604844	5585	class_code "u"	Intergenic lncRNA	NONGGAT005163.2	99.701	1004	17.98	3	-	-	-	-	-	-	-	-	-	-	-	-	-	-	-	-	-	-
TCONS_00111664	Chromosome 3	11403317	11405270	1953	class_code "u"	Intergenic lncRNA	NONGGAT005824.2	99.715	351	17.97	0	-	-	-	-	-	-	-	-	-	-	-	-	-	-	-	-	-	-
TCONS_00310279	Chromosome 19	3979719	3984120	4401	class_code "u"	Intergenic lncRNA	NONGGAT003433.2	99.366	789	17.93	0	-	-	-	-	-	-	-	-	-	-	-	-	-	-	-	-	-	-
TCONS_00050764	Chromosome 1	54694869	54699739	4870	class_code "i"	Intronic lncRNA	NONGGAT000440.2	99.312	872	17.91	6	-	-	-	-	-	-	-	-	-	-	-	-	-	-	-	-	-	-
TCONS_00398733	Chromosome Z	29571281	29571977	696	class_code "u"	Intergenic lncRNA	NONGGAT011801.2	100	124	17.82	0	-	-	-	-	-	-	6.76316	3.90167	3.30058	4.19959	2.23563	4.2721	-	-	-	-	-	-
TCONS_00358218	Chromosome 26	3697008	3697867	859	class_code "u"	Intergenic lncRNA	NONGGAT005440.2	99.346	153	17.81	1	-	-	-	-	-	-	-	-	-	-	-	-	-	-	-	-	-	-
TCONS_00218417	Chromosome 9	9925228	9927514	2286	class_code "u"	Intergenic lncRNA	NONGGAT009246.2	99.259	405	17.72	0	-	-	-	-	-	-	-	-	-	-	-	-	-	-	-	-	-	-
TCONS_00340327	Chromosome 23	205027	206590	1563	class_code "u"	Intergenic lncRNA	NONGGAT010408.2	87.365	277	17.72	27	-	-	-	-	-	-	-	-	-	-	-	-	-	-	-	-	-	-
TCONS_00175064	Chromosome 6	21813197	21816225	3028	class_code "i"	Intronic lncRNA	NONGGAT008186.2	100	536	17.7	0	-	-	-	-	-	-	-	-	-	-	-	-	-	-	-	-	-	-
TCONS_00328160	Chromosome 21	4671687	4672139	452	class_code "i"	Intronic lncRNA	NONGGAT000007.2	86.25	80	17.7	9	-	-	-	-	-	-	-	-	-	-	-	-	-	-	-	-	-	-
TCONS_00291969	Chromosome 17	7357778	7364392	6614	class_code "x"	Anti-sense lncRNA	NONGGAT003119.2	99.914	1167	17.64	1	-	-	-	-	-	-	-	-	-1.79516	-	-	-	-	-	-	-	-	-
TCONS_00336232	Chromosome 22	880273	883334	3061	class_code "x"	Anti-sense lncRNA	NONGGAT005011.2	99.815	540	17.64	1	-	-	-	-	-	-	-	-	-	1.08824	-	-	-	-	-	-	-	-
TCONS_00289466	Chromosome 16	2021046	2022113	1067	class_code "x"	Anti-sense lncRNA	NONGGAT003016.2	80.319	188	17.62	30	-	-	-	-	-	-	-	-	-	-	-	-	-	-	-	-	-	-
TCONS_00290939	Chromosome 16	966504	967614	1110	class_code "u"	Intergenic lncRNA	NONGGAT010432.2	97.436	195	17.57	5	-	-	-	-	-	-	-	-	-	-	-	-	-	-	-	-	-	-
TCONS_00204958	Chromosome 8	21593506	21593985	479	class_code "x"	Anti-sense lncRNA	NONGGAT008999.2	100	84	17.54	0	-	-	-	-	-	-	1.85236	1.64074	1.62611	1.86832	2.42393	2.43026	-	-	-	-	-	-
TCONS_00414776	Scaffold	20241	21218	977	class_code "u"	Intergenic lncRNA	NONGGAT011225.2	94.152	171	17.5	8	-	-	-	-	-	-	-	-	-	-	-	-	-	-	-	-	-	-
TCONS_00349264	Chromosome 25	1821766	1822281	515	class_code "i"	Intronic lncRNA	NONGGAT014020.1	87.778	90	17.48	9	-	-	-	-	-	-	-	-	-	-	-	-	-	-	-	-	-	-
TCONS_00305436	Chromosome 18	652849	654921	2072	class_code "u"	Intergenic lncRNA	NONGGAT003206.2	100	362	17.47	0	-	-	-	-	-	-	-	-	-	-	-	-	-	-	-	-	-	-
TCONS_00385038	Chromosome 38	223760	224310	550	class_code "i"	Intronic lncRNA	NONGGAT012447.1	89.583	96	17.45	10	-	-	-	-	-	-	-2.07812	-3.29632	-2.48776	-3.88687	-2.44963	-3.56268	-	-	-	-	-	-
TCONS_00007433	Chromosome 1	30884228	30890365	6137	class_code "u"	Intergenic lncRNA	NONGGAT000213.2	99.906	1069	17.42	0	-	-	-	-	-	-	-	-	-	-	-	-	-	-	-	-	-	-
TCONS_00210826	Chromosome 8	7450071	7453141	3070	class_code "u"	Intergenic lncRNA	NONGGAT008851.2	99.064	534	17.39	5	-	-	-	-	-	-	-	-	-	-	-	-	-	-	-	-	-	-
TCONS_00409005	Scaffold	214717	217526	2809	class_code "i"	Intronic lncRNA	NONGGAT011155.2	94.262	488	17.37	20	-	-	-	-	-	-	-1.66601	-1.96084	-1.44773	-	-	-	-	-	-	-	-	-
TCONS_00294901	Chromosome 17	7357365	7364322	6957	class_code "x"	Anti-sense lncRNA	NONGGAT003118.2	99.834	1207	17.35	1	-	-	-	-	-	-	-	-	-	-	-	-	-	-	-	-	-	-
TCONS_00078726	Chromosome 2	20517559	20523635	6076	class_code "x"	Anti-sense lncRNA	NONGGAT003792.2	99.146	1054	17.35	9	-	-	-	-	-	-	-	-	-	-	-	-	-	-	-	-	-	-
TCONS_00377226	Chromosome 34	1059443	1060386	943	class_code "i"	Intronic lncRNA	NONGGAT009897.2	79.755	163	17.29	23	-	-	-	-	-	-	-	-	-	-	-	-	-	-	-	-	-	-
TCONS_00052093	Chromosome 1	113368387	113372252	3865	class_code "u"	Intergenic lncRNA	NONGGAT000991.2	98.951	667	17.26	7	-	-	-	-	-	-	-	-	-	-	-	-	-	-	-	-	-	-
TCONS_00378156	Chromosome 34	101346	101966	620	class_code "i"	Intronic lncRNA	NONGGAT009959.2	77.57	107	17.26	19	-	-	-	-	-	-	-	-	-	-	-	-	-	-	-	-	-	-
TCONS_00355527	Chromosome 26	2149900	2153621	3721	class_code "u"	Intergenic lncRNA	NONGGAT005402.2	100	641	17.23	0	-	-	-	-	-	-	-	-	-	-	-	-	-	-	-	-	-	-
TCONS_00219613	Chromosome 9	3002731	3007251	4520	class_code "u"	Intergenic lncRNA	NONGGAT009158.2	99.872	779	17.23	1	-	-	-	-	-	-	-	-	-	-	-	-	-	-	-	-	-	-
TCONS_00226321	Chromosome 9	3002731	3007251	4520	class_code "u"	Intergenic lncRNA	NONGGAT009158.2	99.872	779	17.23	1	-	-	-	-	-	-	-	-	-	-	-	-	-	-	-	-	-	-
TCONS_00046074	Chromosome 1	95254890	95256186	1296	class_code "i"	Intronic lncRNA	NONGGAT000814.2	100	223	17.21	0	-	-	-	-	-	-	-	-	-	-	-	-	-	-	-	-	-	-
TCONS_00004671	Chromosome 1	111083078	111086660	3582	class_code "i"	Intronic lncRNA	NONGGAT000956.2	97.727	616	17.2	14	-	-	-	-	-	-	-	-	-	-	-	-	-	-	-	-	-	-
TCONS_00259325	Chromosome 13	9773263	9777220	3957	class_code "i"	Intronic lncRNA	NONGGAT002391.2	80.441	680	17.18	77	-	-	-	-	-	-	-	-	-	-	-	-	-	-	-	-	-	-
TCONS_00289465	Chromosome 16	2021074	2022099	1025	class_code "x"	Anti-sense lncRNA	NONGGAT003016.2	80.114	176	17.17	28	-	-	-	-	-	-	-	-	-	-	-	-	-	-	-	-	-	-
TCONS_00288164	Chromosome 15	2798537	2800648	2111	class_code "u"	Intergenic lncRNA	NONGGAT002762.2	99.448	362	17.15	2	-	-	-	-	-	-	2.53041	-	-	-	-	-	-	-	-	-	-	-
TCONS_00028435	Chromosome 1	13935770	13938552	2782	class_code "x"	Anti-sense lncRNA	NONGGAT001198.2	77.521	476	17.11	81	-	-	-	-	-	-	-	-	-	-	-	-	-	-	-	-	-	-
TCONS_00137430	Chromosome 4	17991391	17992899	1508	class_code "u"	Intergenic lncRNA	NONGGAT016647.1	75.875	257	17.04	43	-	-	-	-	-	-	-	-	-	-	-	-	-	-	-	-	-	-
TCONS_00047685	Chromosome 1	95254890	95256200	1310	class_code "x"	Anti-sense lncRNA	NONGGAT000814.2	100	223	17.02	0	-	-	-	-	-	-	-	-	-	-	-	-	-	-	-	-	-	-
TCONS_00184342	Chromosome 6	9900138	9902275	2137	class_code "u"	Intergenic lncRNA	NONGGAT008041.2	97.796	363	16.99	5	-	-	-	-	-	-	-	-	-	-	-	-	-	-	-	-	-	-
TCONS_00377568	Chromosome 34	1059432	1060393	961	class_code "i"	Intronic lncRNA	NONGGAT009897.2	79.755	163	16.96	23	-	-	-	-	-	-	-	-	-	-	-	-	-	-	-	-	-	-
TCONS_00046001	Chromosome 1	167550551	167552144	1593	class_code "i"	Intronic lncRNA	NONGGAT014020.1	91.852	270	16.95	19	-	-	-	-	-	-	3.80496	1.99872	2.90134	2.80892	1.97437	2.5166	-	-	-	-	-	-
TCONS_00208886	Chromosome 8	21319396	21320293	897	class_code "i"	Intronic lncRNA	NONGGAT009118.2	78.947	152	16.95	30	-	-	-	-	-	2.17791	-	-	-2.8287	-	-	-	-	-	-	-	-	-
TCONS_00157154	Chromosome 5	7563633	7566574	2941	class_code "u"	Intergenic lncRNA	NONGGAT007402.2	99.195	497	16.9	3	-	-	-	-	-	-	-	-	-	-	-	-	-	-	-	-	-	-
TCONS_00368173	Chromosome 28	432121	434003	1882	class_code "u"	Intergenic lncRNA	NONGGAT005569.2	98.742	318	16.9	4	-	-	-	-	-	-	-	-	-	-	-	-	-	-	-	-	-	-
TCONS_00308824	Chromosome 18	4031106	4031735	629	class_code "u"	Intergenic lncRNA	NONGGAT003249.2	99.048	105	16.69	1	-	-	-	-	-	-	-	-	-	-	-	-	-	-	-	-	-	-
TCONS_00113602	Chromosome 3	95897581	95899110	1529	class_code "x"	Anti-sense lncRNA	NONGGAT016647.1	93.725	255	16.68	12	-	-	-	-	-	-	-	-	-	-	-	-	-	-	-	-	-	-
TCONS_00143005	Chromosome 4	34501445	34504117	2672	class_code "u"	Intergenic lncRNA	NONGGAT006906.2	99.551	445	16.65	2	-	-	-	-	-	-	-	-	-	-	-	-	-	-	-	-	-	-
TCONS_00127637	Chromosome 4	83275517	83278263	2746	class_code "u"	Intergenic lncRNA	NONGGAT007285.2	98.906	457	16.64	3	-	-	-	-	-	-	-	-	-	-	-	-	-	-	-	-	-	-
TCONS_00315488	Chromosome 19	4945117	4946639	1522	class_code "x"	Anti-sense lncRNA	NONGGAT003446.2	100	253	16.62	0	-	-	-	-	-	-	-	-	-	-	-	-	-	-	-	-	-	-
TCONS_00347537	Chromosome 24	169337	169940	603	class_code "i"	Intronic lncRNA	NONGGAT012835.1	89	100	16.58	11	-	-	-	-	-	-	-	-	-	-	-	-	-	-	-	-	-	-
TCONS_00347881	Chromosome 24	5120237	5120745	508	class_code "u"	Intergenic lncRNA	NONGGAT014244.1	88.095	84	16.54	6	-	-	-	-	-	-	-	-	-	-	-	-	-	-	-	-	-	-
TCONS_00054698	Chromosome 2	6781887	6783613	1726	class_code "i"	Intronic lncRNA	NONGGAT003702.2	99.649	285	16.51	1	-	-	-	-	-	-	-	-	-	-	-	-	-	-	-	-	-	-
TCONS_00367034	Chromosome 28	1338376	1344332	5956	class_code "u"	Intergenic lncRNA	NONGGAT005587.2	99.695	983	16.5	3	-	-	-	-	-	-	-	-	-	-	-	-	-	-	-	-	-	-
TCONS_00344788	Chromosome 24	1638687	1641101	2414	class_code "x"	Anti-sense lncRNA	NONGGAT005227.2	98.492	398	16.49	3	-	-	-	-	-	-	-	-	-	-	-	-	-	-	-	-	-	-
TCONS_00113922	Chromosome 3	26868849	26869625	776	class_code "u"	Intergenic lncRNA	NONGGAT005990.2	97.656	128	16.49	3	-	-	-	-	-	-	-	-	-	-	-	-	-	-	-	-	-	-
TCONS_00101757	Chromosome 3	11510478	11511626	1148	class_code "u"	Intergenic lncRNA	NONGGAT005828.2	100	188	16.38	0	-	-	-	-	-	-	-	-	-	-	-	-	-	-	-	-	-	-
TCONS_00010961	Chromosome 1	194961622	194963276	1654	class_code "i"	Intronic lncRNA	NONGGAT014020.1	91.882	271	16.38	21	-	-	-	-	-	-	-	-	-	-	-	-	-	-	-	-	-	-
TCONS_00384943	Chromosome 38	375678	377681	2003	class_code "i"	Intronic lncRNA	NONGGAT009897.2	89.024	328	16.38	23	-	-	-	-	-	-	-	-	-	-	-	-	-	-	-	-	-	-
TCONS_00386622	Chromosome W	741665	742380	715	class_code "i"	Intronic lncRNA	NONGGAT010203.2	76.923	117	16.36	20	-	-	-	-	-	-	-	-	-	-	-	-	-	-	-	-	-	-
TCONS_00371661	Chromosome 28	895606	896420	814	class_code "u"	Intergenic lncRNA	NONGGAT015496.1	82.707	133	16.34	23	-	-	-	-	-	-	-	-	-	-	-	-	-	-	-	-	-	-
TCONS_00220293	Chromosome 9	23183347	23188049	4702	class_code "x"	Anti-sense lncRNA	NONGGAT009450.2	99.609	768	16.33	3	-	-	-	-	-	-	-	-	-	-	-	-	-	-	-	-	-	-
TCONS_00354080	Chromosome 26	3552168	3552733	565	class_code "u"	Intergenic lncRNA	NONGGAT005436.2	100	92	16.28	0	-	-	-	-	-	-	-	-	-	-	-	-	-	-	-	-	-	-
TCONS_00393600	Chromosome Z	44925419	44926526	1107	class_code "i"	Intronic lncRNA	NONGGAT016083.1	77.095	179	16.17	33	-	-	-	-	-	-	-	-	-	-	-	-	-	-	-	-	-	-
TCONS_00204554	Chromosome 8	7449742	7452555	2813	class_code "u"	Intergenic lncRNA	NONGGAT008851.2	99.78	454	16.14	1	-	-	-	-	-	-	-	-	-	-	-	-	-	-	-	-	-	-
TCONS_00308641	Chromosome 18	674138	675057	919	class_code "i"	Intronic lncRNA	NONGGAT015242.1	89.189	148	16.1	15	-	-	-	-	-	-	-	-	-	-	-	-	-	-	-	-	-	-
TCONS_00355272	Chromosome 26	2711230	2711976	746	class_code "u"	Intergenic lncRNA	NONGGAT005421.2	99.167	120	16.09	1	-	-	-	-	-	-	-	-	-	-	-	-	-	-	-	-	-	-
TCONS_00237319	Chromosome 10	7271849	7272750	901	class_code "i"	Intronic lncRNA	NONGGAT001577.2	98.621	145	16.09	1	-	-	-	-	-	-	-	-	-	-	-	-	-	-	-	-	-	-
TCONS_00376485	Chromosome 31	1493052	1496556	3504	class_code "i"	Intronic lncRNA	NONGGAT010594.2	92.513	561	16.01	22	-	-	-	-	-	-	-	2.38583	2.29045	2.30347	-	-	-	-	-	-	-	-
TCONS_00376486	Chromosome 31	1493052	1496556	3504	class_code "i"	Intronic lncRNA	NONGGAT010594.2	92.513	561	16.01	22	-	-	-	-	-	-	7.52705	8.41226	8.89108	8.15892	6.04063	7.57194	-	-	-	-	-	-
TCONS_00352961	Chromosome 25	812555	813192	637	class_code "i"	Intronic lncRNA	NONGGAT003141.2	90.196	102	16.01	9	-	-	-	-	-	-	-	-	-	-	-	-	-	-	-	-	-	-
TCONS_00340227	Chromosome 23	3107196	3108015	819	class_code "i"	Intronic lncRNA	NONGGAT005153.2	100	131	16	0	-	-	-	-	-	-	-	-	-	-	-	-	-	-	-	-	-	-
TCONS_00017207	Chromosome 1	110412384	110413284	900	class_code "i"	Intronic lncRNA	NONGGAT001301.2	90.972	144	16	8	-	-	-	-	-	-	-	-	-	-	-	-	-	-	-	-	-	-
TCONS_00168679	Chromosome 5	30137416	30138979	1563	class_code "i"	Intronic lncRNA	NONGGAT007676.2	100	250	15.99	0	-	-	-	-	-	-	-	-	-	-	-	-	-	-	-	-	-	-
TCONS_00073727	Chromosome 2	12756096	12758137	2041	class_code "u"	Intergenic lncRNA	NONGGAT011045.2	99.387	326	15.97	2	-	-	-	-	-	-	-	-	-	-	-	-	-	-	-	-	-	-
TCONS_00287246	Chromosome 15	8391272	8392149	877	class_code "x"	Anti-sense lncRNA	NONGGAT002880.2	98.571	140	15.96	2	-	-	-	-	-	-	-	-	-	-	-	-	-	-	-	-	-	-
TCONS_00317356	Chromosome 19	5518491	5519274	783	class_code "u"	Intergenic lncRNA	NONGGAT003461.2	98.4	125	15.96	2	-	-	-	-	-	-	-	-	-	-	-	-	-	-	-	-	-	-
TCONS_00123586	Chromosome 4	65276095	65279662	3567	class_code "u"	Intergenic lncRNA	NONGGAT016647.1	89.455	569	15.95	57	-	-	-	-	-	-	-	-	-	-	-	-	-	-	-	-	-	-
TCONS_00099126	Chromosome 3	61009002	61009813	811	class_code "u"	Intergenic lncRNA	NONGGAT015035.1	100	129	15.91	0	-	-	-	-	-	-	-	-	-	-	-	-	-	-	-	-	-	-
TCONS_00226246	Chromosome 9	4873334	4874196	862	class_code "u"	Intergenic lncRNA	NONGGAT009179.2	100	137	15.89	0	-	-	-	-	-	-	-	-	-	-	-	-	-	-	-	-	-	-
TCONS_00309305	Chromosome 18	652599	654879	2280	class_code "u"	Intergenic lncRNA	NONGGAT003206.2	100	362	15.88	0	-	-	-	-	-	-	-	-	-	-	-	-	-	-	-	-	-	-
TCONS_00152129	Chromosome 5	52798033	52800529	2496	class_code "u"	Intergenic lncRNA	NONGGAT007858.2	98.485	396	15.87	5	-	-	-	-	-	-	-	-	-	-	-	-	-	-	-	-	-	-
TCONS_00095590	Chromosome 3	9865139	9868260	3121	class_code "u"	Intergenic lncRNA	NONGGAT005809.2	99.192	495	15.86	4	-	-	-	-	-	-	-	-	-	-	-	-	-	-	-	-	-	-
TCONS_00241637	Chromosome 11	19272691	19274493	1802	class_code "u"	Intergenic lncRNA	NONGGAT002035.2	98.592	284	15.76	1	-	-	-	-	-	-	-	-	-	-	-	-	-	-	-	-	-	-
TCONS_00128298	Chromosome 4	65276051	65279662	3611	class_code "u"	Intergenic lncRNA	NONGGAT016647.1	89.455	569	15.76	57	-	-	-	-	-	-	-	-	-	-	-	-	-	-	-	-	-	-
TCONS_00209088	Chromosome 8	14346169	14348148	1979	class_code "i"	Intronic lncRNA	NONGGAT008917.2	98.387	310	15.66	5	-	-	-	-	-	-	-	-	-	-	-	-	-	-	-	-	-	-
TCONS_00380764	Chromosome 34	2403121	2405135	2014	class_code "i"	Intronic lncRNA	NONGGAT011286.2	76.19	315	15.64	70	-	-	-	-	-	-	-	-	-	-	-	-	-	-	-	-	-	-
TCONS_00132172	Chromosome 4	65276018	65279658	3640	class_code "u"	Intergenic lncRNA	NONGGAT016647.1	89.455	569	15.63	57	-	-	-	-	-	-	-	-	-	-	-	-	-	-	-	-	-	-
TCONS_00133885	Chromosome 4	45292850	45293695	845	class_code "x"	Anti-sense lncRNA	NONGGAT006989.2	98.485	132	15.62	2	-	-	-	-	-	-	-	-	-	-	-	-	7.9325	-	-	-	-	-
TCONS_00057584	Chromosome 2	13514458	13523465	9007	class_code "u"	Intergenic lncRNA	NONGGAT003735.2	100	1406	15.61	0	-	-	-	-	-	-	-	-	-	-	-	-	-	-	-	-	-	-
TCONS_00409090	Scaffold	213374	216494	3120	class_code "i"	Intronic lncRNA	NONGGAT011155.2	95.277	487	15.61	23	-	-	-	-	-	-	-	-	-	-	-	-	-	-	-	-	-	-
TCONS_00151313	Chromosome 5	35834727	35836683	1956	class_code "i"	Intronic lncRNA	NONGGAT007722.2	99.344	305	15.59	2	-	-	-	-	-	-	-	-	-	-	-	-	-	-	-	-	-	-
TCONS_00113084	Chromosome 3	109824058	109827030	2972	class_code "i"	Intronic lncRNA	NONGGAT016647.1	88.769	463	15.58	45	-	-	-	-	-	-	4.73205	4.63491	4.03236	4.85801	4.34713	3.78185	-	-	-	-	-	-
TCONS_00056633	Chromosome 2	148334199	148334950	751	class_code "i"	Intronic lncRNA	NONGGAT000007.2	81.197	117	15.58	18	-	-	-	-	-	-	-	-	-	-	-	-	-	-	-	-	-	-
TCONS_00282899	Chromosome 15	6190961	6192142	1181	class_code "u"	Intergenic lncRNA	NONGGAT009417.2	80.978	184	15.58	28	-	-	-	-	-	-	-	-	-	-	-	-	-	-	-	-	-	-
TCONS_00413628	Scaffold	96094	98748	2654	class_code "u"	Intergenic lncRNA	NONGGAT010405.2	73.123	413	15.56	87	-	-	-	-	-	-	5.3612	3.83068	5.47925	4.91949	3.15213	4.82164	-	-	-	-	-	-
TCONS_00088891	Chromosome 3	82020812	82022105	1293	class_code "u"	Intergenic lncRNA	NONGGAT006419.2	98.01	201	15.55	4	-	-	-	-	-	-	-	-	-	-	-	-	-	-	-	-	-	-
TCONS_00074599	Chromosome 2	121113613	121114889	1276	class_code "u"	Intergenic lncRNA	NONGGAT014129.1	94.444	198	15.52	11	-	-	-	-	-	-	-	-	-	-	-	-	-	-	-	-	-	-
TCONS_00003836	Chromosome 1	217894	218564	670	class_code "i"	Intronic lncRNA	NONGGAT015478.1	89.423	104	15.52	7	-	-	-	-	-	-	-	-	-	-	-	-	-	-	-	-	-	-
TCONS_00030290	Chromosome 1	135238737	135239957	1220	class_code "u"	Intergenic lncRNA	NONGGAT014244.1	85.714	189	15.49	26	-	-	-	-	-	-	-	-	1.91187	-	-	-	-	-	-	-	-	-
TCONS_00205931	Chromosome 8	7451659	7455186	3527	class_code "u"	Intergenic lncRNA	NONGGAT008851.2	99.081	544	15.42	5	-	-	-	-	-	-	-	-	-	-	-	-	-	-	-	-	-	-
TCONS_00057583	Chromosome 2	13505967	13506982	1015	class_code "u"	Intergenic lncRNA	NONGGAT003733.2	100	156	15.37	0	-	-	-	-	-	-1.31035	-	-	-	-	-	-	-	-	-	-	-	-
TCONS_00043753	Chromosome 1	12762468	12763530	1062	class_code "u"	Intergenic lncRNA	NONGGAT000080.2	98.16	163	15.35	2	-	-	-	-	-	-	-	-	-	-	-	-	-	-	-	-	-	-
TCONS_00088709	Chromosome 3	63103467	63106555	3088	class_code "u"	Intergenic lncRNA	NONGGAT012480.1	88.186	474	15.35	40	-	-	-	-	-	-	-	-	-	-	-	-	-	-	-	-	-	-
TCONS_00208951	Chromosome 8	16026245	16038160	11915	class_code "u"	Intergenic lncRNA	NONGGAT008936.2	98.905	1827	15.33	8	-	-	-	-	-	-	-	-	-	-	-	-	-	-	-	-	-	-
TCONS_00339240	Chromosome 23	2106489	2107843	1354	class_code "i"	Intronic lncRNA	NONGGAT005119.2	99.515	206	15.21	1	-	-	-	-	-	-	-	-	-	-	-	-	-	-	-	-	-	-
TCONS_00168791	Chromosome 5	58072677	58074124	1447	class_code "u"	Intergenic lncRNA	NONGGAT015719.1	87.727	220	15.2	23	-	-	-	-	-	-	-	-	-	-	-	-	-	-	-	-	-	-
TCONS_00413652	Scaffold	96084	98806	2722	class_code "u"	Intergenic lncRNA	NONGGAT010405.2	73.123	413	15.17	87	-	-	-	-	-	-	-	-	-	-	-	-	-	-	-	-	-	-
TCONS_00226791	Chromosome 9	21975199	21978710	3511	class_code "u"	Intergenic lncRNA	NONGGAT009415.2	99.248	532	15.15	3	-	-	-	-	-	-	-	-	-	-	-	-	-	-	-	-	-	-
TCONS_00116398	Chromosome 3	15742778	15743471	693	class_code "i"	Intronic lncRNA	NONGGAT002323.2	80	105	15.15	13	-	-	-	-	-	-	-	-	-	-	-	-	-	-	-	-	-	-
TCONS_00176570	Chromosome 6	9904899	9906920	2021	class_code "u"	Intergenic lncRNA	NONGGAT008042.2	99.02	306	15.14	3	-	-	-	-	-	-	-	-	-	-	-	-	-	-	-	-	-	-
TCONS_00067548	Chromosome 2	148538977	148541370	2393	class_code "i"	Intronic lncRNA	NONGGAT010204.2	75.9	361	15.09	55	-	-	-	-	-	-	-	-	-	-	-	-	-	-	-	-	-	-
TCONS_00080412	Chromosome 2	59778286	59784034	5748	class_code "u"	Intergenic lncRNA	NONGGAT004060.2	99.885	866	15.07	1	-	-	-	-	-	-	-	-	-	-	-	-	-	-	-	-	-	-
TCONS_00300892	Chromosome 18	652231	654338	2107	class_code "u"	Intergenic lncRNA	NONGGAT003205.2	100	317	15.05	0	-	-	-	-	-	-	-	-	-	-	-	-	-	-	-	-	-	-
TCONS_00188099	Chromosome 6	9910106	9912700	2594	class_code "u"	Intergenic lncRNA	NONGGAT008043.2	99.231	390	15.03	3	-	-	-	-	-	-	-	-	-	-	-	-	-	-	-	-	-	-
TCONS_00345821	Chromosome 24	1638649	1641302	2653	class_code "x"	Anti-sense lncRNA	NONGGAT005227.2	98.492	398	15	3	-	-	-	-	-	-	-	-	-	-	-	-	-	-	-	-	-	-
TCONS_00031995	Chromosome 1	113080487	113082424	1937	class_code "u"	Intergenic lncRNA	NONGGAT000988.2	100	290	14.97	0	-	-	-	-	-	-	-	-	-	-	-	-	-	-	-	-	-	-
TCONS_00206417	Chromosome 8	16037863	16038605	742	class_code "u"	Intergenic lncRNA	NONGGAT008937.2	98.198	111	14.96	2	-	-	-	-	-	-	-	-	-	-	-	-	-	-	-	-	-	-
TCONS_00208531	Chromosome 8	28672444	28674819	2375	class_code "x"	Anti-sense lncRNA	NONGGAT009099.2	99.437	355	14.95	2	-	-	-	-	-	-	-	-	-	-	-	-	-	-	-	-	-	-
TCONS_00086666	Chromosome 2	12756941	12760534	3593	class_code "u"	Intergenic lncRNA	NONGGAT011045.2	95.345	537	14.95	4	-	-	-	-	-	-	-	-4.72994	-2.96083	-	-	-	-	-	-	-	-	-
TCONS_00336938	Chromosome 22	482955	483671	716	class_code "u"	Intergenic lncRNA	NONGGAT005000.2	100	107	14.94	0	-	-	-	-	-	-	-	-	-	-	-	-	-	-	-	-	-	-
TCONS_00181435	Chromosome 6	17314114	17315415	1301	class_code "x"	Anti-sense lncRNA	NONGGAT008109.2	100	194	14.91	0	-	-	-	-	-	-	-	-	-	-	-	-	-	-	-	-	-	-
TCONS_00146295	Chromosome 4	4060825	4062073	1248	class_code "i"	Intronic lncRNA	NONGGAT014129.1	94.624	186	14.9	9	-	-	-	-	-	-	-	-	-	-	-	-	-	-	-	-	-	-
TCONS_00039688	Chromosome 1	161110294	161112965	2671	class_code "u"	Intergenic lncRNA	NONGGAT007952.2	85.93	398	14.9	49	-	-	-	-	-	-	-2.13276	-2.42577	-2.91395	-2.36621	-2.18714	-	-	-	-	-	-	-
TCONS_00410721	Scaffold	166501	169204	2703	class_code "u"	Intergenic lncRNA	NONGGAT016647.1	83.831	402	14.87	62	-	-	-	-	-	-	-	-	-	-	-	-	-	-	-	-	-	-
TCONS_00203396	Chromosome 8	5674334	5676386	2052	class_code "u"	Intergenic lncRNA	NONGGAT008812.2	100	305	14.86	0	-	-	-	-	-	-	-	-	-	-	-	-	-	-	-	-	-	-
TCONS_00327805	Chromosome 21	239970	242105	2135	class_code "i"	Intronic lncRNA	NONGGAT004830.2	100	317	14.85	0	-	-	-	-	-	-	-	-	-	-	-	-	-	-	-	-	-	-
TCONS_00220164	Chromosome 9	3001469	3006727	5258	class_code "u"	Intergenic lncRNA	NONGGAT009158.2	99.872	779	14.82	1	-	-	-	-	-	-	-	-	-	-	-	-	-	-	-	-	-	-
TCONS_00220599	Chromosome 9	22134649	22142033	7384	class_code "u"	Intergenic lncRNA	NONGGAT016480.1	99.817	1094	14.82	2	-	-	-	-	-	-	-	-	-	-	-	-	-	-	-	-	-	-
TCONS_00340095	Chromosome 23	5585221	5586391	1170	class_code "x"	Anti-sense lncRNA	NONGGAT005186.2	100	173	14.79	0	-	-	-	-	-	-	-	-	-	-	-	-	-	-	-	-	-	-
TCONS_00376156	Chromosome 31	1373074	1374119	1045	class_code "x"	Anti-sense lncRNA	NONGGAT010541.2	100	154	14.74	0	-	-	-	-	-	-	-	-	-	-	-	-	-	-	-	-	-	-
TCONS_00129794	Chromosome 4	57641076	57651438	10362	class_code "x"	Anti-sense lncRNA	NONGGAT007109.2	99.28	1527	14.74	10	-	-	-	-	-	-	-	-	-	-	-	-	-	-	-	-	-	-
TCONS_00055883	Chromosome 2	148538921	148541372	2451	class_code "i"	Intronic lncRNA	NONGGAT010204.2	75.9	361	14.73	55	-	-	-	-	-	-	-	-	-	-	-	-	-	-	-	-	-	-
TCONS_00167751	Chromosome 5	52390974	52396145	5171	class_code "i"	Intronic lncRNA	NONGGAT007854.2	99.737	761	14.72	2	-	-	-	-	-	-	-	-	-	-	-	-	-	-	-	-	-	-
TCONS_00359345	Chromosome 26	2148255	2152628	4373	class_code "u"	Intergenic lncRNA	NONGGAT005402.2	100	641	14.66	0	-	-	-	-	-	-	-	-	-	-	-	-	-	-	-	-	-	-
TCONS_00207648	Chromosome 8	6296574	6302141	5567	class_code "u"	Intergenic lncRNA	NONGGAT008820.2	99.755	815	14.64	2	-	-	-	-	-	-	-	-	-	-	-	-	-	-	-	-	-	-
TCONS_00080087	Chromosome 2	64921801	64926457	4656	class_code "u"	Intergenic lncRNA	NONGGAT016647.1	86.618	680	14.6	79	-	-	-	-	-	-	-	-	-	-	-	-	-	-	-	-	-	-
TCONS_00292410	Chromosome 17	7357393	7365666	8273	class_code "x"	Anti-sense lncRNA	NONGGAT003118.2	99.834	1207	14.59	1	-	-	-	-	-	-	-	-	-	-	-	-	2.94455	-	-	-	-	-
TCONS_00214076	Chromosome 8	7442928	7446685	3757	class_code "u"	Intergenic lncRNA	NONGGAT008850.2	98.723	548	14.59	7	-	-	-	-	-	-	-	-	-	-	-	-	-	-	-	-	-	-
TCONS_00224733	Chromosome 9	17617267	17618330	1063	class_code "u"	Intergenic lncRNA	NONGGAT009348.2	100	155	14.58	0	-	-	-	-	-	-	-	-	-	-	-	-	-	-	-	-	-	-
TCONS_00040774	Chromosome 1	179460193	179463418	3225	class_code "u"	Intergenic lncRNA	NONGGAT012526.1	99.574	470	14.57	2	-	-	-	-	-	-	-	-	-	-	-	-	-	-	-	-	-	-
TCONS_00095982	Chromosome 3	95876746	95878572	1826	class_code "i"	Intronic lncRNA	NONGGAT004424.2	87.594	266	14.57	32	-	-	-	-	-	-	-	-	-	-	-	-	-	-	-	-	-	-
TCONS_00095932	Chromosome 3	104165834	104167489	1655	class_code "u"	Intergenic lncRNA	NONGGAT014020.1	94.191	241	14.56	13	-	-	-	-	-	-	-	-	-	-	-	-	-	-	-	-	-	-
TCONS_00324156	Chromosome 20	5817602	5819060	1458	class_code "x"	Anti-sense lncRNA	NONGGAT004727.2	99.528	212	14.54	1	-	-	-	-	-	-	-	-	-	-	-	-	-	-	-	-	-	-
TCONS_00247574	Chromosome 11	618032	619354	1322	class_code "i"	Intronic lncRNA	NONGGAT013923.1	83.854	192	14.52	28	-	-	-	-	-	-	-	-	-	-	-	-	-	-	-	-	-	-
TCONS_00122053	Chromosome 4	54536816	54537703	887	class_code "i"	Intronic lncRNA	NONGGAT007080.2	98.438	128	14.43	1	-	-	-	-	-	-	-	-	-	-	-	-	-	-	-	-	-	-
TCONS_00212317	Chromosome 8	7443268	7446620	3352	class_code "u"	Intergenic lncRNA	NONGGAT008850.2	98.551	483	14.41	7	-	-	-	-	-	-	3.43482	-	2.63228	-	2.23562	-	-	-	-	-	-	-
TCONS_00313485	Chromosome 19	9846277	9848141	1864	class_code "x"	Anti-sense lncRNA	NONGGAT003580.2	98.881	268	14.38	1	-	-	-	-	-	-	-	-	-	-	-	-	-	-	-	-	-	-
TCONS_00198748	Chromosome 7	9814701	9816178	1477	class_code "i"	Intronic lncRNA	NONGGAT008439.2	97.642	212	14.35	2	-	-	-	-	-	-	-	-	-	-	-	-3.51794	-	-	-	-	-	-
TCONS_00412074	Scaffold	351830	354249	2419	class_code "u"	Intergenic lncRNA	NONGGAT002289.2	76.945	347	14.34	58	-	-	-	-	-	-	-	-	-	-	-	-	-	-	-	-	-	-
TCONS_00129372	Chromosome 4	39089761	39091393	1632	class_code "u"	Intergenic lncRNA	NONGGAT006944.2	98.712	233	14.28	3	-	-	-	-	-	-	-	1.8166	-	-	-	-	-	-	-	-	-	-
TCONS_00220889	Chromosome 9	23465516	23468501	2985	class_code "u"	Intergenic lncRNA	NONGGAT009462.2	99.765	426	14.27	1	-	-	-	-	-	-	-	-	-	-	-	-	-	-	-	-	-	-
TCONS_00354685	Chromosome 26	2710219	2711673	1454	class_code "u"	Intergenic lncRNA	NONGGAT005421.2	98.551	207	14.24	3	-	-	-	-	-	-	-	-	-	-	-	-	-	-	-	-	-	-
TCONS_00401849	Chromosome Z	13416079	13418377	2298	class_code "i"	Intronic lncRNA	NONGGAT012847.1	84.098	327	14.23	43	-	-	-	-	-	-	-	-	-	-	-	-	-	-	-	-	-	-
TCONS_00409337	Scaffold	91712	92334	622	class_code "u"	Intergenic lncRNA	NONGGAT010594.2	100	88	14.15	0	-	-	-	-	-	-	-	-	-	-	-	-	-	-	-	-	-	-
TCONS_00187709	Chromosome 6	16980630	16981952	1322	class_code "u"	Intergenic lncRNA	NONGGAT008105.2	99.465	187	14.15	1	-	-	-	-	-	-	1.98423	-	2.01788	-	-	-	-	-	-	-	-	-
TCONS_00111174	Chromosome 3	17550460	17555825	5365	class_code "i"	Intronic lncRNA	NONGGAT005917.2	99.341	759	14.15	5	-	-	-	-	-	-	-	-	-	-	-	-	-	-	-	-	-	-
TCONS_00395353	Chromosome Z	13492600	13493978	1378	class_code "u"	Intergenic lncRNA	NONGGAT011687.2	98.974	195	14.15	2	-	-	-	-	-	-	-	-	-	-	-	-	-	-	-	-	-	-
TCONS_00213378	Chromosome 8	6296364	6302141	5777	class_code "u"	Intergenic lncRNA	NONGGAT008820.2	99.755	815	14.11	2	-	-	-	-	-	-	-	-	-	-	-	-	-	-	-	-	-	-
TCONS_00387064	Chromosome W	6998729	7002109	3380	class_code "i"	Intronic lncRNA	NONGGAT012356.1	76.73	477	14.11	102	-	-	-	-	-	-	-	-	-	-	-	-	-	-	-	-	-	-
TCONS_00156009	Chromosome 5	16744838	16745817	979	class_code "u"	Intergenic lncRNA	NONGGAT016191.1	84.058	138	14.1	22	-	-	-	-	-	-	-	-	-	-	-	-	-	-	-	-	-	-
TCONS_00243158	Chromosome 11	9607960	9609223	1263	class_code "x"	Anti-sense lncRNA	NONGGAT001925.2	99.438	178	14.09	1	-	-	-	-	-	-	1.7513	-	-	2.08102	-	-	-	-	-	-	-	-
TCONS_00136004	Chromosome 4	65278768	65279662	894	class_code "u"	Intergenic lncRNA	NONGGAT013012.1	94.444	126	14.09	7	-	-	-	-	-	-	-	-	-	-	-	-	-	-	-	-	-	-
TCONS_00002322	Chromosome 1	30885897	30890363	4466	class_code "u"	Intergenic lncRNA	NONGGAT000216.2	97.129	627	14.04	3	-	-	-	-	-	-	-	-	-	-	4.19354	-	-	-	-	-	-	-
TCONS_00064771	Chromosome 2	112126526	112127965	1439	class_code "u"	Intergenic lncRNA	NONGGAT016629.1	81.683	202	14.04	33	-	-	-	-	-	-	-	-	-	-	-	-	-	-	-	-	-	-
TCONS_00032627	Chromosome 1	166264279	166268347	4068	class_code "x"	Anti-sense lncRNA	NONGGAT016647.1	88.772	570	14.01	64	-	-	-	-	-	-	-	2.32773	-	2.08774	-	-	-	-	-	-	-	-
TCONS_00335316	Chromosome 22	79266	82447	3181	class_code "u"	Intergenic lncRNA	NONGGAT000997.2	74.55	444	13.96	80	-	-	-	-	-	-	-	-	-	-2.38646	-	-	-	-	-	-	-	-
TCONS_00024844	Chromosome 1	188884486	188886953	2467	class_code "u"	Intergenic lncRNA	NONGGAT012962.1	91.57	344	13.94	28	-	-	-	-	-	-	-	-	-	-	-	-	-	-	-	-	-	-
TCONS_00242205	Chromosome 11	9617820	9619442	1622	class_code "x"	Anti-sense lncRNA	NONGGAT001929.2	100	226	13.93	0	-	-	-	-	-	-	-	-	-	-	-	-	-	-	-	-	-	-
TCONS_00020798	Chromosome 1	169745438	169748704	3266	class_code "u"	Intergenic lncRNA	NONGGAT001266.2	78.681	455	13.93	92	-	-	-	-	-	-	-	-	-	-	-	-	-	-	-	-	-	-
TCONS_00146524	Chromosome 4	2002748	2005699	2951	class_code "x"	Anti-sense lncRNA	NONGGAT016647.1	87.286	409	13.86	33	-	-	-	-	-	-	-	-	-	-	-	-	-	-	-	-	-	-
TCONS_00114575	Chromosome 3	34373776	34376165	2389	class_code "u"	Intergenic lncRNA	NONGGAT006087.2	99.091	330	13.81	2	-	-	-	-	-	-	-	-	-	-	-	-	-	-	-	-	-	-
TCONS_00064281	Chromosome 2	111740879	111743025	2146	class_code "u"	Intergenic lncRNA	NONGGAT004377.2	99.324	296	13.79	2	-	-	-	-	-	-	-	-	-	-	-	-	-	-	-	-	-	-
TCONS_00266711	Chromosome 14	2110094	2114041	3947	class_code "i"	Intronic lncRNA	NONGGAT002550.2	99.815	541	13.71	1	-	-	-	-	-	-	-	-	-1.44345	-	-	-	-	-	-	-	-	-
TCONS_00300346	Chromosome 18	652558	655212	2654	class_code "u"	Intergenic lncRNA	NONGGAT003206.2	100	362	13.64	0	-	-	-	-	-	-	-	-	-	-	-	-	-	-	-	-	-	-
TCONS_00302453	Chromosome 18	652558	655212	2654	class_code "u"	Intergenic lncRNA	NONGGAT003206.2	100	362	13.64	0	-	-	-	-	-	-	-	-	-	-	-	-	-	-	-	-	-	-
TCONS_00138555	Chromosome 4	34219614	34224480	4866	class_code "x"	Anti-sense lncRNA	NONGGAT006898.2	99.246	663	13.63	5	-	-	-	-	-	-	-	-	-	-	-	-	-	-	-	-	-	-
TCONS_00211196	Chromosome 8	20819091	20821575	2484	class_code "u"	Intergenic lncRNA	NONGGAT008990.2	100	338	13.61	0	-	-	-	-	-	-	-	-	-	-	-	-	-	-	-	-	-	-
TCONS_00247140	Chromosome 11	1548536	1553732	5196	class_code "u"	Intergenic lncRNA	NONGGAT016647.1	75.389	707	13.61	133	-	-	-	-	-	-	-	-	-	-	-	-	-	-	-	-	-	-
TCONS_00055870	Chromosome 2	148266615	148269370	2755	class_code "i"	Intronic lncRNA	NONGGAT010204.2	80.481	374	13.58	53	-	-	-	-	-	-	-	-	-	-	-	-	-	-	-	-	-	-
TCONS_00287550	Chromosome 15	4817871	4819287	1416	class_code "u"	Intergenic lncRNA	NONGGAT002788.2	99.479	192	13.56	1	-	-	-	-	-	-	-	-	-	-	-	-	-	-	-	-	-	-
TCONS_00034621	Chromosome 1	169740318	169743774	3456	class_code "u"	Intergenic lncRNA	NONGGAT001266.2	77.564	468	13.54	102	-	-	-	-	-	-	-	-	-	-	-	-	-	-	-	-	-	-
TCONS_00414772	Scaffold	16793	21215	4422	class_code "u"	Intergenic lncRNA	NONGGAT016647.1	88.963	598	13.52	64	-	-	-	-	-	-	-	-	-	-	-	-	-	-	-	-	-	-
TCONS_00010468	Chromosome 1	75616111	75623255	7144	class_code "u"	Intergenic lncRNA	NONGGAT000592.2	99.689	965	13.51	1	-	-	-	-	-	-	-	-	-	-	-	-	-	-	-	-	-	-
TCONS_00309059	Chromosome 18	652445	655145	2700	class_code "u"	Intergenic lncRNA	NONGGAT003206.2	100	362	13.41	0	-	-	-	-	-	-	-	-	-	-	-	-	-	-	-	-	-	-
TCONS_00128918	Chromosome 4	33873529	33877512	3983	class_code "u"	Intergenic lncRNA	NONGGAT012962.1	76.217	534	13.41	85	-	-	-	-	-	-	-	-	-	-	-	-	-	-	-	-	-	-
TCONS_00004419	Chromosome 1	75616099	75623301	7202	class_code "u"	Intergenic lncRNA	NONGGAT000592.2	99.689	965	13.4	1	-	-	-	-	-	-	-	-	-	-	-	-	-	-	-	-	-	-
TCONS_00177376	Chromosome 6	34020642	34022660	2018	class_code "u"	Intergenic lncRNA	NONGGAT014020.1	91.078	269	13.33	18	-	-	-	-	-	-	-	-	-	-	-	-	-	-	-	-	-	-
TCONS_00290104	Chromosome 16	2022951	2024206	1255	class_code "x"	Anti-sense lncRNA	NONGGAT003016.2	85.629	167	13.31	22	-	-	-	-	-	-	-	-	-	-	-	-	-	-	-	-	-	-
TCONS_00043773	Chromosome 1	25229722	25231263	1541	class_code "u"	Intergenic lncRNA	NONGGAT012137.1	83.415	205	13.3	31	-	-	-	-	-	-	-2.54305	-2.46539	-2.56951	-2.25209	-2.19753	-2.62987	-	-	-	-	-	-
TCONS_00409914	Scaffold	60199	60907	708	class_code "i"	Intronic lncRNA	NONGGAT010056.2	85.106	94	13.28	9	-	-	-	-	-	-	-	-	-	-	-	-	-	-	-	-	-	-
TCONS_00378484	Chromosome 34	195232	195910	678	class_code "x"	Anti-sense lncRNA	NONGGAT000007.2	83.333	90	13.27	11	-	-	-	-	-	-	-	-	-	-	-	-	-	-	-	-	-	-
TCONS_00412599	Scaffold	355510	356902	1392	class_code "u"	Intergenic lncRNA	NONGGAT011435.2	96.739	184	13.22	6	-	-	-	-	-	-	-	-	-	-	-	-	-	-	-	-	-	-
TCONS_00045898	Chromosome 1	92448310	92461502	13192	class_code "x"	Anti-sense lncRNA	NONGGAT012789.1	99.369	1742	13.2	10	-	-	-	-	-	-	-	-	-	-	-	-	-	-	-	-	-	-
TCONS_00182298	Chromosome 6	20010341	20012402	2061	class_code "u"	Intergenic lncRNA	NONGGAT008152.2	98.897	272	13.2	3	-	-	-	-	-	-	-	-2.24586	-	-2.66059	-	-	-	-	-	-	-	-
TCONS_00352120	Chromosome 25	813631	814404	773	class_code "i"	Intronic lncRNA	NONGGAT003141.2	90.196	102	13.2	10	-	-	-	-	-	-	-	-	-	-	-	-	-	-	-	-	-	-
TCONS_00101663	Chromosome 3	98298069	98305211	7142	class_code "u"	Intergenic lncRNA	NONGGAT012962.1	86.823	941	13.18	106	-	-	-	-	-	-	-	-	-	-	-	-	-	-	-	-	-	-
TCONS_00175432	Chromosome 6	34018395	34019937	1542	class_code "u"	Intergenic lncRNA	NONGGAT012972.1	77.34	203	13.16	34	-	-	-	-	-	-	-	-1.07709	-1.2115	-	-	-	-	-	-	-	-	-
TCONS_00040539	Chromosome 1	92709635	92710754	1119	class_code "u"	Intergenic lncRNA	NONGGAT001198.2	81.633	147	13.14	19	-	-	-	-	-	-	-	-	-	-	-	-	-	-	-	-	-	-
TCONS_00129743	Chromosome 4	45307128	45309078	1950	class_code "x"	Anti-sense lncRNA	NONGGAT006992.2	99.219	256	13.13	1	-	-	-	-	-	-	-	-	-	-	-	-	-	-	-	-	-	-
TCONS_00288131	Chromosome 15	8391276	8392313	1037	class_code "x"	Anti-sense lncRNA	NONGGAT002880.2	98.529	136	13.11	2	-	-	-	-	-	-	-	-	-	-	-	-	-	-	-	-	-	-
TCONS_00152734	Chromosome 5	57991346	57994263	2917	class_code "x"	Anti-sense lncRNA	NONGGAT014020.1	93.438	381	13.06	24	-	-	-	-	-	-	-	-	-	-	-	-	-	-	-	-	-	-
TCONS_00071285	Chromosome 2	128375277	128377336	2059	class_code "u"	Intergenic lncRNA	NONGGAT014285.1	81.041	269	13.06	45	-	-	-	-	-	-	-	-	-	-	-	-	-	-	-	-	-	-
TCONS_00031361	Chromosome 1	44396085	44399388	3303	class_code "u"	Intergenic lncRNA	NONGGAT000304.2	100	431	13.05	0	-	-	-	-	-	-	-	-	-	-	-	-	-	-	-	-	-	-
TCONS_00220618	Chromosome 9	23186249	23187406	1157	class_code "u"	Intergenic lncRNA	NONGGAT009449.2	99.338	151	13.05	1	-	-	-	-	-	-	-	-	-	-	-	-	-	-	-	-	-	-
TCONS_00312657	Chromosome 19	4945112	4947090	1978	class_code "x"	Anti-sense lncRNA	NONGGAT003446.2	100	258	13.04	0	-	-	-	-	-	-	-	-	-	-	-	-	-	-	-	-	-	-
TCONS_00091050	Chromosome 3	11402198	11405056	2858	class_code "u"	Intergenic lncRNA	NONGGAT005824.2	99.731	372	13.02	0	-	-	-	-	-	-	-	-	-	-	-	-	-	-	-	-	-	-
TCONS_00080282	Chromosome 2	61866624	61868352	1728	class_code "u"	Intergenic lncRNA	NONGGAT003824.2	80.889	225	13.02	29	-	-	-	-	-	-	-	-	-	-	-	-	-	-	-	-	-	-
TCONS_00281117	Chromosome 15	7327856	7330222	2366	class_code "u"	Intergenic lncRNA	NONGGAT012719.1	77.597	308	13.02	52	-	-	-	-	-	-1.4697	-	-	-	-	-	-	-	-	-	-	-	-
TCONS_00079658	Chromosome 2	64745481	64748643	3162	class_code "u"	Intergenic lncRNA	NONGGAT008345.2	84.428	411	13	61	-	-	-	-	-	-	-	-	-	-	-	-	-	-	-	-	-	-
TCONS_00183375	Chromosome 6	17277450	17281133	3683	class_code "u"	Intergenic lncRNA	NONGGAT008108.2	99.582	478	12.98	2	-	-	-	-	-	-	-	-	-	-	-	-	-	-	-	-	-	-
TCONS_00360425	Chromosome 27	3198293	3202853	4560	class_code "x"	Anti-sense lncRNA	NONGGAT005533.2	100	588	12.89	0	-	-	-	-	-	-	-	-	-	-	-	-	-	-	-	-	-	-
TCONS_00363232	Chromosome 27	3198293	3202853	4560	class_code "x"	Anti-sense lncRNA	NONGGAT005533.2	100	588	12.89	0	-	-	-	-	-	-	-	-	-	-	-	-	-	-	-	-	-	-
TCONS_00005307	Chromosome 1	30885833	30890330	4497	class_code "u"	Intergenic lncRNA	NONGGAT000216.2	98.618	579	12.88	3	-	-	-	-	-	-	-	-	-	-	-	-	-	-	-	-	-	-
TCONS_00028864	Chromosome 1	119102605	119104015	1410	class_code "u"	Intergenic lncRNA	NONGGAT014244.1	88.398	181	12.84	19	-	-	-	-	-	-	5.21368	4.34425	7.00308	5.43516	4.49505	4.50319	-	-	-	-	-	-
TCONS_00113564	Chromosome 3	65981883	65987694	5811	class_code "x"	Anti-sense lncRNA	NONGGAT012480.1	82.55	745	12.82	103	-	-	-	-	-	-	-	-	-	-	-	-	-	-	-	-	-	-
TCONS_00221871	Chromosome 9	22133347	22141886	8539	class_code "u"	Intergenic lncRNA	NONGGAT016480.1	99.817	1094	12.81	2	-	-	-	-	-	-	-	-	-	-	-	-	-	-	-	-	-	-
TCONS_00350732	Chromosome 25	812391	813187	796	class_code "i"	Intronic lncRNA	NONGGAT003141.2	90.196	102	12.81	9	-	-	-	-	-	-	-	-	-	-	-	-	-	-	-	-	-	-
TCONS_00395892	Chromosome Z	57000872	57004853	3981	class_code "u"	Intergenic lncRNA	NONGGAT001198.2	87.623	509	12.79	58	-	-	-	-	-	-	-	-	-	-	-	-	-	-	-	-	-	-
TCONS_00044192	Chromosome 1	19932359	19933623	1264	class_code "u"	Intergenic lncRNA	NONGGAT000134.2	97.516	161	12.74	0	-	-	-	-	-	-	-	-1.80732	-	-	-	-	-	-	-	-	-	-
TCONS_00377633	Chromosome 34	2402843	2405317	2474	class_code "i"	Intronic lncRNA	NONGGAT011286.2	76.19	315	12.73	70	-	-	-	-	-	-	2.40112	4.20552	3.31514	3.48361	3.2419	3.22049	-	-	-	-	-	-
TCONS_00396438	Chromosome Z	19563713	19566137	2424	class_code "i"	Intronic lncRNA	NONGGAT013784.1	79.87	308	12.71	56	-	-	-	-	-	-	-	-	-	-	-	-	-	-	-	-	-	-
TCONS_00327543	Chromosome 20	1704492	1705367	875	class_code "i"	Intronic lncRNA	NONGGAT004665.2	96.396	111	12.69	3	-	-	-	-	-	-	-	-	-	-	-	-	-	-	-	-	-	-
TCONS_00303217	Chromosome 18	11305106	11307024	1918	class_code "u"	Intergenic lncRNA	NONGGAT003356.2	100	243	12.67	0	-	-	-	-	-	-	-	-	-	-	-	-	-	-	-	-	-	-
TCONS_00086897	Chromosome 2	20705588	20706543	955	class_code "i"	Intronic lncRNA	NONGGAT003794.2	99.174	121	12.67	1	-	-	-	-	-	-	-	-	-	-	-	-	-	-	-	-	-	-
TCONS_00026449	Chromosome 1	75615762	75623386	7624	class_code "u"	Intergenic lncRNA	NONGGAT000592.2	99.689	965	12.66	1	-	-	-	-	-	-	-	-	-	-	-	-	-	-	-	-	-	-
TCONS_00297305	Chromosome 17	7357703	7367264	9561	class_code "x"	Anti-sense lncRNA	NONGGAT003118.2	99.834	1207	12.62	1	-	-	-	-	-	-	-	-	-	-	-	-	-	-	-	-	-	-
TCONS_00064116	Chromosome 2	52072371	52074061	1690	class_code "u"	Intergenic lncRNA	NONGGAT016172.1	92.958	213	12.6	15	-	-	-	-	-	-	-	-	-	-	-	-	-	-	-	-	-	-
TCONS_00403880	Chromosome Z	2080423	2083153	2730	class_code "u"	Intergenic lncRNA	NONGGAT005774.2	84.593	344	12.6	48	-	-	-	-	-	-	-	-	-	-	-	-	-	-	-	-	-	-
TCONS_00010838	Chromosome 1	169761898	169765354	3456	class_code "x"	Anti-sense lncRNA	NONGGAT001266.2	78.621	435	12.59	88	-	-	-	-	-	-	-	-	-	-	-	-	-	-	-	-	-	-
TCONS_00378955	Chromosome 34	2402747	2405249	2502	class_code "i"	Intronic lncRNA	NONGGAT011286.2	76.19	315	12.59	70	-	-	-	-	-	-	-	-	-	-	-	-	-	-	-	-	-	-
TCONS_00257503	Chromosome 12	9434698	9436348	1650	class_code "i"	Intronic lncRNA	NONGGAT002170.2	96.618	207	12.55	7	-	-	-	-	-	-	-	-	-	-	-	-	-	-	-	-	-	-
TCONS_00378723	Chromosome 34	2402751	2405262	2511	class_code "i"	Intronic lncRNA	NONGGAT011286.2	76.19	315	12.54	70	-	-	-	-	-	-	-	-	-	-	-	-	-	-	-	-	-	-
TCONS_00045360	Chromosome 1	46798863	46806291	7428	class_code "x"	Anti-sense lncRNA	NONGGAT012962.1	87.406	929	12.51	104	-	-	-	-	-	-	-	-	-	-	-	-	-	-	-	-	-	-
TCONS_00123595	Chromosome 4	66277598	66278745	1147	class_code "x"	Anti-sense lncRNA	NONGGAT007179.2	100	143	12.47	0	-	-	-	-	-	-	-	-	-	-	-	-	-	-	-	-	-	-
TCONS_00288147	Chromosome 15	585145	589138	3993	class_code "x"	Anti-sense lncRNA	NONGGAT002737.2	100	498	12.47	0	-	-	-	-	-	-	-	-	-	-	-	-	-	-	-	-	-	-
TCONS_00297476	Chromosome 17	7357775	7367187	9412	class_code "x"	Anti-sense lncRNA	NONGGAT003119.2	99.915	1170	12.43	1	-	-	-	-	-	-	-5.33909	-7.69959	-6.36386	-7.33989	-5.84787	-5.40289	-	-	-	-	-	-
TCONS_00345173	Chromosome 24	6474907	6477122	2215	class_code "u"	Intergenic lncRNA	NONGGAT010409.2	99.273	275	12.42	2	-	-	-	-	-	-	-	-	-	-	-	-	-	-	-	-	-	-
TCONS_00385239	Chromosome 38	375656	377420	1764	class_code "i"	Intronic lncRNA	NONGGAT009897.2	80.822	219	12.41	25	-	-	-	-	-	-	-	-	-	-	-	-	-	-	-	-	-	-
TCONS_00022685	Chromosome 1	169744671	169748225	3554	class_code "u"	Intergenic lncRNA	NONGGAT001266.2	78.912	441	12.41	88	-	-	-	-	-	-	-	-	-	-	-	-	-	-	-	-	-	-
TCONS_00307103	Chromosome 18	4949716	4950821	1105	class_code "u"	Intergenic lncRNA	NONGGAT003266.2	99.27	137	12.4	1	-	-	-	-	-	-	-	-	-	-	-	-	-	-	-	-	-	-
TCONS_00051919	Chromosome 1	194964692	194966499	1807	class_code "i"	Intronic lncRNA	NONGGAT014020.1	93.75	224	12.4	11	-	-	-	-	-	-	-	-	-	-	-	-	-	-	-	-	-	-
TCONS_00015234	Chromosome 1	169737770	169741367	3597	class_code "u"	Intergenic lncRNA	NONGGAT001266.2	77.978	445	12.37	89	-	-	-	-	-	-	-	-	-	-	-	-	-	-	-	-	-	-
TCONS_00122072	Chromosome 4	57641078	57653432	12354	class_code "x"	Anti-sense lncRNA	NONGGAT007109.2	99.28	1527	12.36	10	-	-	-	-	-	-	-	-	-	-	-	-	-	-	-	-	-	-
TCONS_00210434	Chromosome 8	7450633	7455037	4404	class_code "u"	Intergenic lncRNA	NONGGAT008851.2	99.081	544	12.35	5	-	-	-	-	-	-	-	-	-	-	-	-	-	-	-	-	-	-
TCONS_00408927	Scaffold	213520	217464	3944	class_code "i"	Intronic lncRNA	NONGGAT011155.2	95.277	487	12.35	23	-	-	-	-	-	-	-1.47716	-1.85163	-3.06816	-1.57246	-1.66189	-2.31639	-	-	-	-	-	-
TCONS_00243261	Chromosome 11	4738795	4739924	1129	class_code "i"	Intronic lncRNA	NONGGAT015019.1	89.928	139	12.31	13	-	-	-	-	-	-	-	-	-	-	-	-	-	-	-	-	-	-
TCONS_00294902	Chromosome 17	7357781	7367243	9462	class_code "x"	Anti-sense lncRNA	NONGGAT003119.2	99.914	1164	12.3	1	-	-	-	-	-	-	-	-	-	-	-	-	-	-	-	-	-	-
TCONS_00214270	Chromosome 8	7448818	7452508	3690	class_code "u"	Intergenic lncRNA	NONGGAT008851.2	99.78	454	12.3	1	-	-	-	-	-	-	-	-	-	-	-	-	-	-	-	-	-	-
TCONS_00051266	Chromosome 1	182474783	182478443	3660	class_code "u"	Intergenic lncRNA	NONGGAT016647.1	88.444	450	12.3	47	-	-	-	-	-	-	-	-	-	-	-	-	-	-	-	-	-	-
TCONS_00271453	Chromosome 14	705193	707046	1853	class_code "i"	Intronic lncRNA	NONGGAT016083.1	86.404	228	12.3	29	-	-	-	-	-	-	-	-	-	-	-	-	-	-	-	-	-	-
TCONS_00016038	Chromosome 1	449597	450981	1384	class_code "x"	Anti-sense lncRNA	NONGGAT000006.2	100	170	12.28	0	-	-	-	-	-	-	-	-	-	-	-	-	-	-	-	-	-	-
TCONS_00361073	Chromosome 27	3198269	3202823	4554	class_code "x"	Anti-sense lncRNA	NONGGAT005533.2	100	558	12.25	0	-	-	-	-	-	-	-	-	-	-	-	-	-	-	-	-	-	-
TCONS_00207065	Chromosome 8	7448683	7452389	3706	class_code "u"	Intergenic lncRNA	NONGGAT008851.2	99.78	454	12.25	1	-	-	-	-	-	-	-	-	-	-	-	-	-	-	-	-	-	-
TCONS_00362581	Chromosome 27	3198249	3202824	4575	class_code "x"	Anti-sense lncRNA	NONGGAT005533.2	100	559	12.22	0	-	-	-	-	-	-2.64959	-	-	4.05771	-	-	-	-	-	-	-	-	-
TCONS_00347239	Chromosome 24	1639326	1641130	1804	class_code "u"	Intergenic lncRNA	NONGGAT005228.2	99.091	220	12.2	2	-	-	-	-	-	-	-	-	-	-	-	-	-	-	-	-	-	-
TCONS_00347995	Chromosome 24	1639326	1641130	1804	class_code "u"	Intergenic lncRNA	NONGGAT005228.2	99.091	220	12.2	2	-	-	-	-	-	-	-	-	-	-	-	-	-	-	-	-	-	-
TCONS_00184103	Chromosome 6	9905009	9907690	2681	class_code "u"	Intergenic lncRNA	NONGGAT008044.2	98.777	327	12.2	4	-	-	-	-	-3.80885	-	-	-	-	-	-3.94961	-	-	-	-	-	-	-
TCONS_00111562	Chromosome 3	76607144	76609078	1934	class_code "u"	Intergenic lncRNA	NONGGAT006378.2	98.729	236	12.2	3	-	-	-	-	-	-	-	-	-	-	-	-	-	-	-	-	-	-
TCONS_00169063	Chromosome 5	17952935	17955023	2088	class_code "u"	Intergenic lncRNA	NONGGAT007531.2	100	254	12.16	0	-	-	-	-	-	-	-	-	-2.49795	-	-	-	-	-	-	-	-	-
TCONS_00137607	Chromosome 4	79269730	79272814	3084	class_code "i"	Intronic lncRNA	NONGGAT012549.1	82.933	375	12.16	50	-	-	-	-	-	-	-1.65358	-1.34603	-1.91316	-1.30982	-1.55879	-1.77497	-	-	-	-	-	-
TCONS_00186879	Chromosome 6	16981771	16983771	2000	class_code "u"	Intergenic lncRNA	NONGGAT013042.1	91.77	243	12.15	19	-	-	-	-	-	-	-	-	-	-	-	-	-	-	-	-	-	-
TCONS_00131641	Chromosome 4	34218882	34224346	5464	class_code "x"	Anti-sense lncRNA	NONGGAT006898.2	99.246	663	12.13	5	-	-	-	-	-	-	-	-	-	-	-	-	-	-	-	-	-	-
TCONS_00380279	Chromosome 34	101054	101941	887	class_code "i"	Intronic lncRNA	NONGGAT009959.2	77.57	107	12.06	19	-	-	-	-	-	-	-	-	-	-	-	-	-	-	-	-	-	-
TCONS_00048492	Chromosome 1	169278911	169280500	1589	class_code "u"	Intergenic lncRNA	NONGGAT001265.2	100	191	12.02	0	-	-	-	-	-	-3.28904	-	-	-	-	-	-3.01229	-	-	-	-	-	-
TCONS_00045071	Chromosome 1	79971302	79974037	2735	class_code "i"	Intronic lncRNA	NONGGAT000659.2	99.085	328	11.99	3	-	-	-	-	-	-	-	-	-	-	-	-	-	-	-	-	-	-
TCONS_00253189	Chromosome 12	638328	641455	3127	class_code "u"	Intergenic lncRNA	NONGGAT013243.1	97.6	375	11.99	9	-	-	-	-	-	-	-	-	-	-	-	-	-	-	-	-	-	-
TCONS_00068648	Chromosome 2	148630601	148631294	693	class_code "i"	Intronic lncRNA	NONGGAT000007.2	84.337	83	11.98	11	-	-	-	-	-	-	-	1.36519	-	1.18014	-	-	-	-	-	-	-	-
TCONS_00339355	Chromosome 23	528386	529338	952	class_code "u"	Intergenic lncRNA	NONGGAT005087.2	100	114	11.97	0	-	-	-	-	-	-	-	-	-	-	-	-	-	-	-	-	-	-
TCONS_00371274	Chromosome 28	212252	213029	777	class_code "i"	Intronic lncRNA	NONGGAT012006.2	92.473	93	11.97	7	-	-	-	-	-	2.18042	-1.49529	-1.48635	-2.00966	-	-1.36437	-	-	-	-	-	-	-
TCONS_00403416	Chromosome Z	9995467	9998011	2544	class_code "x"	Anti-sense lncRNA	NONGGAT011668.2	98.026	304	11.95	1	-	-	-	-	-	-	-	-	-	-	-	-	-	-	-	-	-	-
TCONS_00376686	Chromosome 31	1769456	1770142	686	class_code "u"	Intergenic lncRNA	NONGGAT010594.2	96.341	82	11.95	2	-	-	-	-	-	-	-	-	-	-8.02326	-	-	-	-	-	-	-	-
TCONS_00010837	Chromosome 1	169743880	169747577	3697	class_code "u"	Intergenic lncRNA	NONGGAT001266.2	78.912	441	11.93	88	-	-	-	-	-	-	-	-	-	-	-	-	-	-	-	-	-	-
TCONS_00137442	Chromosome 4	1646264	1647066	802	class_code "i"	Intronic lncRNA	NONGGAT006617.2	100	95	11.85	0	-	-	-	-	-	-	-	-	-	-	-	-	-	-	-	-	-	-
TCONS_00153766	Chromosome 5	7560859	7565053	4194	class_code "u"	Intergenic lncRNA	NONGGAT007402.2	99.195	497	11.85	3	-	-	-	-	-	-	-	-	-	-	-	-	-	-	-	-	-	-
TCONS_00116151	Chromosome 3	17551124	17555262	4138	class_code "i"	Intronic lncRNA	NONGGAT005921.2	99.388	490	11.84	3	-	-	-	-	-	-	-	-2.93467	-	-	-1.73142	-	-	-	-	-	-	-
TCONS_00145526	Chromosome 4	1535502	1537335	1833	class_code "x"	Anti-sense lncRNA	NONGGAT003350.2	82.949	217	11.84	31	-	-	-	-	-	-	-	-	-	-	-	-	-	-	-	-	-	-
TCONS_00294374	Chromosome 17	7357064	7367263	10199	class_code "x"	Anti-sense lncRNA	NONGGAT003118.2	99.834	1207	11.83	1	-	-	-	-	-	-	-	-	-	-	-	-	-	-	-	-	-	-
TCONS_00402284	Chromosome Z	28076918	28084593	7675	class_code "u"	Intergenic lncRNA	NONGGAT012480.1	75.828	906	11.8	145	-	-	-	-	-	-	-	-	-	-	-	-	-	-	-	-	-	-
TCONS_00292720	Chromosome 17	7357015	7367256	10241	class_code "x"	Anti-sense lncRNA	NONGGAT003118.2	99.834	1207	11.79	1	-	-	-	-	-	-	-	-	-	-	-	-	-	-	-	-	-	-
TCONS_00128885	Chromosome 4	20645426	20646903	1477	class_code "u"	Intergenic lncRNA	NONGGAT006791.2	100	174	11.78	0	-	-	-	-	-	-	-	-	-	-	-	-	-	-	-	-	-	-
TCONS_00063161	Chromosome 2	32518604	32520647	2043	class_code "i"	Intronic lncRNA	NONGGAT003870.2	99.583	240	11.75	1	-	-	-	-	-	-	-	-	-	-	-	-	-	-	-	-	-	-
TCONS_00179334	Chromosome 6	1232155	1233304	1149	class_code "i"	Intronic lncRNA	NONGGAT007953.2	97.778	135	11.75	2	-	-	-	-	-	-	-	-	-	-	-	-	-	-	-	-	-	-
TCONS_00015903	Chromosome 1	169278911	169280541	1630	class_code "u"	Intergenic lncRNA	NONGGAT001265.2	100	191	11.72	0	-	-	-	-	-	-	-	-	-	-	-	-	-	-	-	-	-	-
TCONS_00299741	Chromosome 17	7356958	7367266	10308	class_code "x"	Anti-sense lncRNA	NONGGAT003118.2	99.834	1207	11.71	1	-	-	-	-	-	-	-	-	-	-	-	-	-	-	-	-	-	-
TCONS_00030213	Chromosome 1	99481504	99483198	1694	class_code "u"	Intergenic lncRNA	NONGGAT014244.1	87.374	198	11.69	21	-	-	-	-	-	-	-	0.986187	1.15683	-	-	-	-	-	-	-	-	-
TCONS_00263749	Chromosome 13	7989758	7990425	667	class_code "u"	Intergenic lncRNA	NONGGAT015482.1	84.615	78	11.69	11	-	-	-	-	-	-	-	-	-	-	-	-	-	-	-	-	-	-
TCONS_00143004	Chromosome 4	34498737	34501462	2725	class_code "u"	Intergenic lncRNA	NONGGAT006905.2	99.057	318	11.67	2	-	-	-	-	-	-	-	-	-2.18862	-	-	-	-	-	-	-	-	-
TCONS_00384265	Chromosome 38	375650	378425	2775	class_code "i"	Intronic lncRNA	NONGGAT009897.2	98.452	323	11.64	5	-	-	-	-	-	-	-	-	-	-	-	-	-	-	-	-	-	-
TCONS_00146151	Chromosome 4	57650955	57655410	4455	class_code "x"	Anti-sense lncRNA	NONGGAT007107.2	99.033	517	11.6	5	-	-	-	-	-	-	-1.97511	-	-2.3099	-2.3366	-	-	-	-	-	-	-	-
TCONS_00045262	Chromosome 1	392800	393455	655	class_code "u"	Intergenic lncRNA	NONGGAT000259.2	90.789	76	11.6	6	-	-	-	-	-	-	-	-	-	-	-	-	-	-	-	-	-	-
TCONS_00223405	Chromosome 9	2999905	3006631	6726	class_code "u"	Intergenic lncRNA	NONGGAT009158.2	99.872	779	11.58	1	-	-	-	-	-	-	-	-	-	-	-	-	-	-	-	-	-	-
TCONS_00030527	Chromosome 1	50914881	50919565	4684	class_code "x"	Anti-sense lncRNA	NONGGAT000404.2	99.631	542	11.57	2	-	-	-	-	-	-	-	-	-	-	-	-	-	-	-	-	-	-
TCONS_00411916	Scaffold	351739	354740	3001	class_code "u"	Intergenic lncRNA	NONGGAT002289.2	76.945	347	11.56	58	-	-	-	-	-	-	-	-	-	-	-	-	-	-	-	-	-	-
TCONS_00411940	Scaffold	351739	354740	3001	class_code "u"	Intergenic lncRNA	NONGGAT002289.2	76.945	347	11.56	58	-	-	-	-	-	-	-	-	-	-	-	-	-	-	-	-	-	-
TCONS_00352049	Chromosome 25	812392	813276	884	class_code "i"	Intronic lncRNA	NONGGAT003141.2	90.196	102	11.54	9	-	-	-	-	-	-	-	-	-	-	-	-	-	-	-	-	-	-
TCONS_00389078	Chromosome Z	29570993	29574142	3149	class_code "u"	Intergenic lncRNA	NONGGAT011801.2	100	363	11.53	0	-	-	-	-	-	-	-	-	-	-	-	-	-	-	-	-	-	-
TCONS_00360424	Chromosome 27	3198184	3202551	4367	class_code "u"	Intergenic lncRNA	NONGGAT005533.2	100	500	11.45	0	-	-	-	-	-	-	-	-	-	-	-	-	-	-	-	-	-	-
TCONS_00363471	Chromosome 27	3198184	3202551	4367	class_code "u"	Intergenic lncRNA	NONGGAT005533.2	100	500	11.45	0	-	-	-	-	-	-	-	-	-	-	-	-	-	-	-	-	-	-
TCONS_00177784	Chromosome 6	9900207	9905398	5191	class_code "u"	Intergenic lncRNA	NONGGAT008042.2	98.485	594	11.44	9	-	-	-	-	-	-	-	-	-	-	-	-	-	-	-	-	-	-
TCONS_00040435	Chromosome 1	74551873	74553901	2028	class_code "i"	Intronic lncRNA	NONGGAT016619.1	79.741	232	11.44	25	-	-	-	-	-	-	-	-	-	-	-	-	-	-	-	-	-	-
TCONS_00328210	Chromosome 21	6789191	6790688	1497	class_code "u"	Intergenic lncRNA	NONGGAT005474.2	93.567	171	11.42	9	-	-	-	-	-	-	-	-	-	-	-	-	-	-	-	-	-	-
TCONS_00257761	Chromosome 12	16709412	16710324	912	class_code "u"	Intergenic lncRNA	NONGGAT002229.2	97.115	104	11.4	3	-	-	-	-	-	-	-	-	-	-	-	-5.21434	-	-	-	-	-	-
TCONS_00145858	Chromosome 4	34218426	34219843	1417	class_code "u"	Intergenic lncRNA	NONGGAT006899.2	98.758	161	11.36	2	-	-	-	-	-	-	-	-	-	-	-	-	-	-	-	-	-	-
TCONS_00230821	Chromosome 10	7268015	7268367	352	class_code "i"	Intronic lncRNA	NONGGAT003618.2	92.5	40	11.36	2	-	-	-	-	-	-	-	-	-	-	-	-	-	-	-	-	-	-
TCONS_00015555	Chromosome 1	56656035	56660298	4263	class_code "u"	Intergenic lncRNA	NONGGAT000453.2	98.347	484	11.35	7	-	-	-	-	-	-2.27163	-	-	-	-	-	-	-	-	-	-	-	-
TCONS_00031637	Chromosome 1	193955627	193956483	856	class_code "i"	Intronic lncRNA	NONGGAT014129.1	91.753	97	11.33	2	-	-	-	-	-	-	-	-	-	-	-	-	-	-	-	-	-	-
TCONS_00372982	Chromosome 29	719514	720875	1361	class_code "u"	Intergenic lncRNA	NONGGAT009914.2	100	154	11.32	0	-	-	-	-	-	-	-	-	-	-	-	-	-	-	-	-	-	-
TCONS_00278760	Chromosome 15	361389	364185	2796	class_code "u"	Intergenic lncRNA	NONGGAT006090.2	82.911	316	11.3	42	-	-	-	-	-	-	-	-	-	-	-	-	-	-	-	-	-	-
TCONS_00003040	Chromosome 1	95256160	95263344	7184	class_code "x"	Anti-sense lncRNA	NONGGAT000814.2	99.63	810	11.28	3	-	-	-	-	-	-	-	-	-	-	-	-	-	-	-	-	-	-
TCONS_00039954	Chromosome 1	95256205	95263395	7190	class_code "x"	Anti-sense lncRNA	NONGGAT000814.2	99.63	810	11.27	3	-	-	-	-	-	-	-	-	-	-	-	-	-	-	-	-	-	-
TCONS_00368174	Chromosome 28	434589	436302	1713	class_code "u"	Intergenic lncRNA	NONGGAT005571.2	99.482	193	11.27	1	-	-	-	-	-	-	-	-	-	-	-	-	-	-	-	-	-	-
TCONS_00317937	Chromosome 19	5389614	5390947	1333	class_code "x"	Anti-sense lncRNA	NONGGAT015716.1	83.333	150	11.25	17	-	-	-	-	-	-	-	-	-	-	-	-	-	-	-	-	-	-
TCONS_00377336	Chromosome 34	2402833	2405634	2801	class_code "i"	Intronic lncRNA	NONGGAT011286.2	76.19	315	11.25	70	-	-	-	-	-	-	-	-	-	-	-	-	-	-	-	-	-	-
TCONS_00178443	Chromosome 6	34020644	34023047	2403	class_code "u"	Intergenic lncRNA	NONGGAT014020.1	91.078	269	11.19	18	-	-	-	-	-	-	-	-	-	-	-	-	-	-	-	-	-	-
TCONS_00318518	Chromosome 19	4945903	4947372	1469	class_code "u"	Intergenic lncRNA	NONGGAT003448.2	100	164	11.16	0	-	-	-	-	-	-	-	-	-	-	-	-	-	-	-	-	-	-
TCONS_00303337	Chromosome 18	652790	656038	3248	class_code "u"	Intergenic lncRNA	NONGGAT003206.2	100	362	11.15	0	-	-	-	-	-	-	-	-	-	-	-	-	-	-	-	-	-	-
TCONS_00376502	Chromosome 31	2154723	2155621	898	class_code "i"	Intronic lncRNA	NONGGAT010594.2	92	100	11.14	3	-	-	-	-	-	-	-	-	-	-	-	-	-	-	-	-	-	-
TCONS_00210478	Chromosome 8	16072716	16073653	937	class_code "u"	Intergenic lncRNA	NONGGAT008941.2	99.038	104	11.1	1	-	-	-	-	-	-	-	-	-	-	-	-	-	-	-	-	-	-
TCONS_00023269	Chromosome 1	169740835	169745059	4224	class_code "u"	Intergenic lncRNA	NONGGAT001266.2	77.564	468	11.08	102	-	-	-	-	-	-	-	-	-	-	-	-	-	-	-	-	-	-
TCONS_00378523	Chromosome 34	2402442	2405285	2843	class_code "i"	Intronic lncRNA	NONGGAT011286.2	76.19	315	11.08	70	-	-	-	-	-	-	-	-	-	-	-	-	-	-	-	-	-	-
TCONS_00322386	Chromosome 20	11051164	11055599	4435	class_code "u"	Intergenic lncRNA	NONGGAT004781.2	100	491	11.07	0	-	-	-	-	-	-	-	-	-	-	-	-	-	-	-	-	-	-
TCONS_00122771	Chromosome 4	34218444	34224431	5987	class_code "x"	Anti-sense lncRNA	NONGGAT006898.2	99.246	663	11.07	5	-	-	-	-	-	-	-	-	-	-	-	-	-	-	-	-	-	-
TCONS_00336966	Chromosome 22	879546	881492	1946	class_code "x"	Anti-sense lncRNA	NONGGAT005011.2	100	215	11.05	0	-	-	-	-	-	-	-	-	-	-	-	-	-	-	-	-	-	-
TCONS_00168532	Chromosome 5	4774627	4779843	5216	class_code "u"	Intergenic lncRNA	NONGGAT013574.1	76.736	576	11.04	113	-	-	-	-	-	-	1.22342	-	1.8458	1.49298	1.22978	-	-	-	-	-	-	-
TCONS_00212054	Chromosome 8	7448746	7452870	4124	class_code "u"	Intergenic lncRNA	NONGGAT008851.2	99.78	454	11.01	1	-	-	-	-	-	-	-	-	-	-	-	-	-	-	-	-	-	-
TCONS_00058838	Chromosome 2	128386659	128389102	2443	class_code "u"	Intergenic lncRNA	NONGGAT004503.2	99.628	269	11.01	1	-	-	-	-	-	-	-	-	-	-	-	-	-	-	-	-	-	-
TCONS_00194579	Chromosome 7	12079639	12081162	1523	class_code "i"	Intronic lncRNA	NONGGAT008474.2	99.401	167	10.97	1	-	-	-	-	-	-	-	1.78995	1.86655	-	-	-	-	-	-	-	-	-
TCONS_00145222	Chromosome 4	57650686	57655415	4729	class_code "x"	Anti-sense lncRNA	NONGGAT007107.2	99.033	517	10.93	5	-	-	-	-	-	-	-	-	-	-	-	-	-	-	-	-	-	-
TCONS_00368368	Chromosome 28	3217791	3226471	8680	class_code "x"	Anti-sense lncRNA	NONGGAT014582.1	98.309	946	10.9	8	-	-	-	-	-	-	-	-	-	-	-	-	-	-	-	-	-	-
TCONS_00253926	Chromosome 12	11886105	11886950	845	class_code "i"	Intronic lncRNA	NONGGAT008763.2	84.783	92	10.89	13	-	-	-	-	-	-	-	-	-	-	-	-	-	-	-	-	-	-
TCONS_00265320	Chromosome 13	17746892	17748748	1856	class_code "i"	Intronic lncRNA	NONGGAT015094.1	83.663	202	10.88	27	-	-	-	-	-	-	-	-	-	-	-	-	-	-	-	-	-	-
TCONS_00129251	Chromosome 4	10973664	10975182	1518	class_code "x"	Anti-sense lncRNA	NONGGAT002477.2	89.091	165	10.87	16	-	-	-	-	-	-	-	-	-	-	-	-	-	-	-	-	-	-
TCONS_00017473	Chromosome 1	432655	433548	893	class_code "i"	Intronic lncRNA	NONGGAT013923.1	88.66	97	10.86	10	-	-	-	-	-	-	-	-	-	-	1.7341	-	-	-	-	-	-	-
TCONS_00130540	Chromosome 4	57641075	57655166	14091	class_code "x"	Anti-sense lncRNA	NONGGAT007109.2	99.28	1527	10.84	10	-	-	-	-	-	-	-	-	-	-	-	-	-	-	-	-	-	-
TCONS_00131640	Chromosome 4	34218373	34224487	6114	class_code "x"	Anti-sense lncRNA	NONGGAT006898.2	99.246	663	10.84	5	-	-	-	-	-	-	-	-	-	-	-	-	-	-	-	-	-	-
TCONS_00187431	Chromosome 6	17277487	17281902	4415	class_code "u"	Intergenic lncRNA	NONGGAT008108.2	99.582	478	10.83	2	-	-	-	-	-	-	-	-	-	-	-	-	-	-	-	-	-	-
TCONS_00187432	Chromosome 6	17277487	17281902	4415	class_code "u"	Intergenic lncRNA	NONGGAT008108.2	99.582	478	10.83	2	-	-	-	-	-	-	-	-	-	-	-	-	-	-	-	-	-	-
TCONS_00357157	Chromosome 26	2711192	2712651	1459	class_code "u"	Intergenic lncRNA	NONGGAT005421.2	99.367	158	10.83	1	-	-	-	-	-	-	-	-	-	-	-	-	-	-	-	-	-	-
TCONS_00131317	Chromosome 4	57641081	57655176	14095	class_code "x"	Anti-sense lncRNA	NONGGAT007109.2	99.28	1527	10.83	10	-	-	-	-	-	-	-	-	-	-	-	-	-	-	-	-	-	-
TCONS_00098126	Chromosome 3	17551070	17555604	4534	class_code "i"	Intronic lncRNA	NONGGAT005921.2	99.388	490	10.81	3	-	-	-	-	-	-	-	-	-	-	-	-	-	-	-	-	-	-
TCONS_00068051	Chromosome 2	37742415	37743941	1526	class_code "i"	Intronic lncRNA	NONGGAT008513.2	84.848	165	10.81	23	-	-	-	-	-	-	-	-	-	-	-	-	-	-	-	-	-	-
TCONS_00014687	Chromosome 1	12762642	12764668	2026	class_code "u"	Intergenic lncRNA	NONGGAT000080.2	98.624	218	10.76	2	-	-	-	-	-	-	-	-	-	-	-	-	-	-	-	-	-	-
TCONS_00084037	Chromosome 2	98091303	98092521	1218	class_code "i"	Intronic lncRNA	NONGGAT005155.2	79.389	131	10.76	20	-	-	-	-	-	-	-	-	-	-	-	-	-	-	-	-	-	-
TCONS_00061892	Chromosome 2	54990856	54998392	7536	class_code "u"	Intergenic lncRNA	NONGGAT012480.1	78.792	811	10.76	137	-	-	-	-	-	-	-	-	-	-	-	-	-	-	-	-	-	-
TCONS_00082593	Chromosome 2	144615713	144616690	977	class_code "x"	Anti-sense lncRNA	NONGGAT014862.1	82.857	105	10.75	15	-	-	-	-	-	-	-	-	-	-	-	-	-	-	-	-	-	-
TCONS_00199128	Chromosome 7	12081289	12082942	1653	class_code "x"	Anti-sense lncRNA	NONGGAT008474.2	98.87	177	10.71	2	-	-	-	-	-	-	-2.85815	-2.75598	-2.53067	-2.77158	-2.07035	-2.13779	-	-	-	-	-	-
TCONS_00148083	Chromosome 4	57641123	57655412	14289	class_code "x"	Anti-sense lncRNA	NONGGAT007109.2	99.28	1527	10.69	10	-	-	-	-	-	-	-	-	-	-	-	-	-	-	-	-	-	-
TCONS_00137060	Chromosome 4	34218509	34224713	6204	class_code "x"	Anti-sense lncRNA	NONGGAT006898.2	99.246	663	10.69	5	-	-	-	-	-	-	-	-	-	-	-	-	-	-	-	-	-	-
TCONS_00133377	Chromosome 4	57641081	57655405	14324	class_code "x"	Anti-sense lncRNA	NONGGAT007109.2	99.28	1527	10.66	10	-	-	-	-	-	-	-	-	-	-	-	-	-	-	-	-	-	-
TCONS_00143068	Chromosome 4	57641086	57655418	14332	class_code "x"	Anti-sense lncRNA	NONGGAT007109.2	99.28	1527	10.65	10	-	-	-	-	-	-	-	-	-	-	-	-	-	-	-	-	-	-
TCONS_00122073	Chromosome 4	57641076	57655431	14355	class_code "x"	Anti-sense lncRNA	NONGGAT007109.2	99.28	1527	10.64	10	-	-	-	-	-	-	-	-	-	-	-	-	-	-	-	-	-	-
TCONS_00401266	Chromosome Z	29571022	29574441	3419	class_code "u"	Intergenic lncRNA	NONGGAT011801.2	100	363	10.62	0	-	-	-	-	-	-	-	-	-	-	-	-	-	-	-	-	-	-
TCONS_00313537	Chromosome 19	4635096	4638221	3125	class_code "x"	Anti-sense lncRNA	NONGGAT003441.2	100	332	10.62	0	-	-	-	-	-	-	-	-	-	-	-	-	-	-	-	-	-	-
TCONS_00030727	Chromosome 1	169279336	169280541	1205	class_code "u"	Intergenic lncRNA	NONGGAT001265.2	100	128	10.62	0	-	-	-	-	-	-	-	-	-	-	-	-	-	-	-	-	-	-
TCONS_00325128	Chromosome 20	5817460	5819673	2213	class_code "x"	Anti-sense lncRNA	NONGGAT004727.2	99.574	235	10.62	1	-	-	-	-	-	-	-	-	-	-	-	-	-	-	-	-	-	-
TCONS_00122074	Chromosome 4	57641129	57655521	14392	class_code "x"	Anti-sense lncRNA	NONGGAT007109.2	99.28	1527	10.61	10	-	-	-	-	-	-	-	-	-	-	-	-	-	-	-	-	-	-
TCONS_00123529	Chromosome 4	57641129	57655521	14392	class_code "x"	Anti-sense lncRNA	NONGGAT007109.2	99.28	1527	10.61	10	-	-	-	-	-	-	-	-	-	-	-	-	-	-	-	-	-	-
TCONS_00033562	Chromosome 1	118532649	118534535	1886	class_code "u"	Intergenic lncRNA	NONGGAT012594.1	82.5	200	10.6	30	-	-	-	-	-	-	-	-	-	-	-	-	-	-	-	-	-	-
TCONS_00110547	Chromosome 3	76606968	76608451	1483	class_code "u"	Intergenic lncRNA	NONGGAT006378.2	96.815	157	10.59	2	-	-	-	-	-	-	-	-	-	-	-	-	-	-	-	-	-	-
TCONS_00194738	Chromosome 7	9816495	9822490	5995	class_code "x"	Anti-sense lncRNA	NONGGAT008439.2	99.527	634	10.58	2	-	-	-	-	-	-	-	-5.19721	-	-4.1383	-	-	-	-	-	-	-	-
TCONS_00128582	Chromosome 4	39089277	39091484	2207	class_code "u"	Intergenic lncRNA	NONGGAT006944.2	98.712	233	10.56	3	-	-	-	-	-	-	-	-	-	-	-	-	-	-	-	-	-	-
TCONS_00116535	Chromosome 3	65578757	65580075	1318	class_code "u"	Intergenic lncRNA	NONGGAT006229.2	85.612	139	10.55	18	-	-	-	-	-	-	-	-	-	-	-	-	-	-	-	-	-	-
TCONS_00119517	Chromosome 3	8227537	8229568	2031	class_code "u"	Intergenic lncRNA	NONGGAT012549.1	83.178	214	10.54	31	-	-	-	-	-	-	-	-	-	-	-	-	-	-	-	-	-	-
TCONS_00413759	Scaffold	94858	98789	3931	class_code "u"	Intergenic lncRNA	NONGGAT010405.2	73.123	413	10.51	87	-	-	-	-	-	-	-	-	-	-2.93669	-	-	-	-	-	-	-	-
TCONS_00121162	Chromosome 4	59596326	59598422	2096	class_code "u"	Intergenic lncRNA	NONGGAT012838.1	90.909	220	10.5	17	-	-	-	-	-	-	-	-	-	-	-	-	-	-	-	-	-	-
TCONS_00004125	Chromosome 1	42928560	42931427	2867	class_code "i"	Intronic lncRNA	NONGGAT012204.1	100	300	10.46	0	-	-	-	-	-	-	-	-	-	-	-	-	-	-	-	-	-	-
TCONS_00168780	Chromosome 5	57346049	57347999	1950	class_code "u"	Intergenic lncRNA	NONGGAT014020.1	92.647	204	10.46	10	-	-	-	-	-	-	-	-	-	-	-	-	-	-	-	-	-	-
TCONS_00077394	Chromosome 2	52072134	52074173	2039	class_code "x"	Anti-sense lncRNA	NONGGAT016172.1	92.958	213	10.45	15	-	-	-	-	-	-	-	-	-	-	-	-	-	-	-	-	-	-
TCONS_00269726	Chromosome 14	12051624	12053367	1743	class_code "i"	Intronic lncRNA	NONGGAT010551.2	100	182	10.44	0	-	-	-	-	-	-	-	-	-	-	-	-	-	-	-	-	-	-
TCONS_00203067	Chromosome 8	16026022	16029950	3928	class_code "u"	Intergenic lncRNA	NONGGAT016362.1	98.78	410	10.44	5	-	-	-	-	-	-	-	-	-	-	-	-	-	-	-	-	-	-
TCONS_00083903	Chromosome 2	13505859	13506936	1077	class_code "u"	Intergenic lncRNA	NONGGAT003733.2	100	112	10.4	0	-	-	-	-	-	1.28681	-	-	-1.44079	-	-	-	-	-	-	-	-	-
TCONS_00289468	Chromosome 16	2023430	2024200	770	class_code "x"	Anti-sense lncRNA	NONGGAT003016.2	87.5	80	10.39	10	-	-	-	-	-	-	-	-	-	-	-	-	-	-	-	-	-	-
TCONS_00366635	Chromosome 28	3947665	3952728	5063	class_code "x"	Anti-sense lncRNA	NONGGAT005642.2	99.809	524	10.35	1	-	-	-	-	-	-	-	-	-	-	-	-	-	-	-	-	-	-
TCONS_00184849	Chromosome 6	9901975	9907713	5738	class_code "u"	Intergenic lncRNA	NONGGAT008042.2	98.485	594	10.35	9	-	-	-	-	-	-	-	-	-	-	-	-	-	-	-	-	-	-
TCONS_00003545	Chromosome 1	169742586	169746846	4260	class_code "u"	Intergenic lncRNA	NONGGAT001266.2	78.912	441	10.35	88	-	-	-	-	-	-	-	-	-	-	-	-	-	-	-	-	-	-
TCONS_00310950	Chromosome 19	4945827	4947415	1588	class_code "u"	Intergenic lncRNA	NONGGAT003448.2	100	164	10.33	0	-	-	-	-	-	-	-3.39945	-2.8003	-3.13845	-2.72384	-2.26607	-2.09243	-	-	-	-	-	-
TCONS_00078474	Chromosome 2	60099399	60100989	1590	class_code "i"	Intronic lncRNA	NONGGAT014129.1	93.902	164	10.31	10	-	-	-	-	-	-	-	-	-	-	-	-	-	-	-	-	-	-
TCONS_00173148	Chromosome 5	9026408	9028940	2532	class_code "i"	Intronic lncRNA	NONGGAT014020.1	91.188	261	10.31	19	-	-	-	-	-	-	-	-	-	-	-	-	-	-	-	-	-	-
TCONS_00375295	Chromosome 31	823094	824511	1417	class_code "u"	Intergenic lncRNA	NONGGAT010969.2	100	146	10.3	0	-	-	-	-	-	-	-	-	-	-	-	-	-	-	-	-	-	-
TCONS_00021402	Chromosome 1	131324103	131332414	8311	class_code "i"	Intronic lncRNA	NONGGAT012412.1	99.182	856	10.3	6	-	-	-	-	-	-	-	-	-	-	-	-	-	-	-	-	-	-
TCONS_00307736	Chromosome 18	652569	656088	3519	class_code "u"	Intergenic lncRNA	NONGGAT003206.2	100	362	10.29	0	-	-	-	-	-	-	-	-	-	-	-	-	-	-	-	-	-	-
TCONS_00040752	Chromosome 1	174952488	174953800	1312	class_code "i"	Intronic lncRNA	NONGGAT001310.2	100	135	10.29	0	-	-	-	-	-	-	-	-2.59638	-2.91571	-	-	-	-	-	-	-	-	-
TCONS_00207450	Chromosome 8	7448507	7453796	5289	class_code "u"	Intergenic lncRNA	NONGGAT008851.2	99.081	544	10.29	5	-	-	-	-	-	-	-	2.04441	2.38163	2.41731	3.92389	2.89802	-	-	-	-	-	-
TCONS_00000187	Chromosome 1	13935768	13940406	4638	class_code "x"	Anti-sense lncRNA	NONGGAT001198.2	77.521	476	10.26	81	-	-	-	-	-	-	-	-	-	-	-	-	-	-	-	-	-	-
TCONS_00370636	Chromosome 28	3947381	3952495	5114	class_code "x"	Anti-sense lncRNA	NONGGAT005642.2	99.809	524	10.25	1	-	-	-	-	-	-	-	-	-	-	-	-	-	-	-	-	-	-
TCONS_00211526	Chromosome 8	7446567	7450996	4429	class_code "u"	Intergenic lncRNA	NONGGAT008851.2	99.78	454	10.25	1	-	-	-	-	-	-	-	-	-	-	-	-	-	-	-	-	-	-
TCONS_00298627	Chromosome 17	7356897	7357834	937	class_code "x"	Anti-sense lncRNA	NONGGAT003118.2	98.958	96	10.25	0	-	-	-	-	-	-	-	-	-	-	-	-	-	-	-	-	-	-
TCONS_00387309	Chromosome W	7964036	7966186	2150	class_code "i"	Intronic lncRNA	NONGGAT013425.1	96.364	220	10.23	8	-	-	-	-	-	-	-	-	1.79455	-	-	-	-	-	-	-	-	-
TCONS_00023798	Chromosome 1	195883691	195888182	4491	class_code "x"	Anti-sense lncRNA	NONGGAT016647.1	87.146	459	10.22	55	-	-	-	-	-	-	-	-	-	-	-	-	-	-	-	-	-	-
TCONS_00280433	Chromosome 15	7951901	7954611	2710	class_code "x"	Anti-sense lncRNA	NONGGAT002868.2	87.004	277	10.22	21	-	-	-	-	-	-	-	-	-	-	-	-	-	-	-	-	-	-
TCONS_00119079	Chromosome 3	91332857	91335480	2623	class_code "u"	Intergenic lncRNA	NONGGAT004689.2	81.716	268	10.22	44	-	-	-	-	-	-	-	-	-	-	-	-	-	-	-	-	-	-
TCONS_00290894	Chromosome 16	1103719	1109934	6215	class_code "u"	Intergenic lncRNA	NONGGAT010432.2	96.84	633	10.19	7	-	-	-	-	-	-	-	-	1.85045	-	-	-	-	-	-	-	-	-
TCONS_00208750	Chromosome 8	7064586	7065845	1259	class_code "u"	Intergenic lncRNA	NONGGAT009417.2	84.375	128	10.17	17	-	-	-	-	-	-	-	-	-	-	-	-	-	-	-	-	-	-
TCONS_00103872	Chromosome 3	29313251	29315054	1803	class_code "u"	Intergenic lncRNA	NONGGAT014665.1	96.721	183	10.15	4	-	-	-	-	-	-	-	-	-	-	-	-	-	-	-	-	-	-
TCONS_00067342	Chromosome 2	59188930	59192023	3093	class_code "u"	Intergenic lncRNA	NONGGAT016647.1	90.415	313	10.12	20	-	-	-	-	-	-	-	-	-	-	-	-	-	-	-	-	-	-
TCONS_00129962	Chromosome 4	17987899	17991233	3334	class_code "u"	Intergenic lncRNA	NONGGAT006744.2	78.932	337	10.11	54	-	-	-	-	-	-	-	-	-	-	-	-	-	-	-	-	-	-
TCONS_00175574	Chromosome 6	17277031	17281766	4735	class_code "u"	Intergenic lncRNA	NONGGAT008108.2	99.582	478	10.1	2	-	-	-	-	-	-	-	-	-	-	-	-	-	-	-	-	-	-
TCONS_00072561	Chromosome 2	54990336	54998392	8056	class_code "u"	Intergenic lncRNA	NONGGAT012480.1	78.792	811	10.07	137	-	-	-	-	-	-	-	-	-	-	-	-	-	-	-	-	-	-
TCONS_00366140	Chromosome 28	3948116	3948873	757	class_code "x"	Anti-sense lncRNA	NONGGAT005642.2	100	76	10.04	0	-	-	-	-	-	-	-	-	-	-	-	-	-	-	-	-	-	-
TCONS_00082105	Chromosome 2	12750443	12753667	3224	class_code "u"	Intergenic lncRNA	NONGGAT003729.2	99.381	323	10.02	2	-	-	-	-	-	-	-	-	-	-	-	-	-	-	-	-	-	-
TCONS_00319523	Chromosome 20	1139896	1144325	4429	class_code "u"	Intergenic lncRNA	NONGGAT004654.2	99.323	443	10	3	-	-	-	-	-	-	-	-	-	-	-	-	-	-	-	-	-	-
TCONS_00067019	Chromosome 2	128895291	128899634	4343	class_code "u"	Intergenic lncRNA	NONGGAT016647.1	90.993	433	9.97	34	-	-	-	-	-	-	-	1.92864	2.19004	1.62746	-	-	-	-	-	-	-	-
TCONS_00067220	Chromosome 2	30791415	30794494	3079	class_code "x"	Anti-sense lncRNA	NONGGAT003855.2	99.346	306	9.94	2	-	-	-	-	-	-	-	-	-	-	-	-	-	-	-	-	-	-
TCONS_00024868	Chromosome 1	402479	406649	4170	class_code "x"	Anti-sense lncRNA	NONGGAT012493.1	87.198	414	9.93	49	-	-	-	-	-	-	-	-	-	-	-	-	4.65111	-	-3.07735	-	-	-
TCONS_00340654	Chromosome 23	1951314	1960548	9234	class_code "u"	Intergenic lncRNA	NONGGAT005116.2	99.345	916	9.92	6	-	-	-	-	-	-	-	-	-	-	-	-	-	-	-	-	-	-
TCONS_00291196	Chromosome 16	2012771	2020644	7873	class_code "x"	Anti-sense lncRNA	NONGGAT003016.2	93.854	781	9.92	22	-	-	-	-	-	-	-	-	-	-	-	-	-	-	-	-	-1.65891	-
TCONS_00071284	Chromosome 2	120831867	120833944	2077	class_code "i"	Intronic lncRNA	NONGGAT001281.2	83.495	206	9.92	34	-	-	-	-	-	-	-	-	-	-	-	-	-	-	-	-	-	-
TCONS_00362126	Chromosome 27	3198249	3202655	4406	class_code "u"	Intergenic lncRNA	NONGGAT005533.2	100	435	9.87	0	-	-	-	-	-	-	-	-	-	-	-	-	-	-	-	-	-	-
TCONS_00151064	Chromosome 5	17951657	17956070	4413	class_code "x"	Anti-sense lncRNA	NONGGAT007531.2	99.31	435	9.86	2	-	-	-	-	-	-1.00113	-	-	-	-	-	-	-	-	-	-	-	-
TCONS_00169355	Chromosome 5	10101674	10104919	3245	class_code "u"	Intergenic lncRNA	NONGGAT002035.2	83.438	320	9.86	50	-	-	-	-	-	-	-	-	-	-	-	-	-	-	-	-	-	-
TCONS_00214077	Chromosome 8	7451402	7456926	5524	class_code "u"	Intergenic lncRNA	NONGGAT008851.2	99.081	544	9.85	5	-	-	-	-	-	-	-	-	-	-	-	-	-	-	-	-	-	-
TCONS_00193516	Chromosome 7	412652	419149	6497	class_code "u"	Intergenic lncRNA	NONGGAT008309.2	98.906	640	9.85	6	-	-	-	-	-	-	-	-	-	-	-	-	-	-	-	-	-	-
TCONS_00114770	Chromosome 3	11402036	11402869	833	class_code "u"	Intergenic lncRNA	NONGGAT005824.2	100	82	9.84	0	-	-	-	-	-	-	-	-	-	-	-	-	-	-	-	-	-	-
TCONS_00289266	Chromosome 16	2034332	2042300	7968	class_code "x"	Anti-sense lncRNA	NONGGAT003016.2	82.908	784	9.84	110	-	-	-	-	-	-	-	-	-	-	-	-	-	-	-	-	-2.01196	-
TCONS_00061121	Chromosome 2	129869424	129872799	3375	class_code "u"	Intergenic lncRNA	NONGGAT012708.1	78.012	332	9.84	48	-	-	-	-	-	-	-	-	-	-	-	-	-	-	-	-	-	-
TCONS_00309177	Chromosome 18	652834	653495	661	class_code "u"	Intergenic lncRNA	NONGGAT003205.2	100	65	9.83	0	-	-	-	-	-	-	-	-	-	-	-	-	-	-	-	-	-	-
TCONS_00047376	Chromosome 1	167281943	167283606	1663	class_code "u"	Intergenic lncRNA	NONGGAT014115.1	83.436	163	9.8	21	-	-	-	-	-	-	-	-	-	-	-	-	-	-	-	-	-	-
TCONS_00371014	Chromosome 28	3947579	3948929	1350	class_code "x"	Anti-sense lncRNA	NONGGAT005642.2	100	132	9.78	0	-	-	-	-	-	-	-	-	-	-	-	-	-	-	-	-	-	-
TCONS_00044109	Chromosome 1	179460292	179465101	4809	class_code "u"	Intergenic lncRNA	NONGGAT012526.1	99.574	470	9.77	2	-	-	-	-	-	-	-	-	-	-	-	-	-	-	-	-	-	-
TCONS_00376706	Chromosome 31	1490348	1496089	5741	class_code "x"	Anti-sense lncRNA	NONGGAT010594.2	92.513	561	9.77	22	-	-	-	-	-	-	-	-	-	-	-	-	-	-	-	-	-	-
TCONS_00048233	Chromosome 1	195768546	195771515	2969	class_code "x"	Anti-sense lncRNA	NONGGAT013298.1	84.483	290	9.77	35	-	-	-	-	-	-	-	-	-	-	-	-	-	-	-	-	-	-
TCONS_00312407	Chromosome 19	4945799	4947483	1684	class_code "u"	Intergenic lncRNA	NONGGAT003448.2	100	164	9.74	0	-	-	-	-	-	-	-3.2934	-3.92873	-3.35045	-3.34729	-3.04677	-7.52027	-	-	-	-	-	-
TCONS_00247697	Chromosome 11	2649060	2654065	5005	class_code "i"	Intronic lncRNA	NONGGAT013143.1	100	486	9.71	0	-	-	-	-	-	-	-	-	-	-	-	-	-	-	-	-	-	-
TCONS_00143564	Chromosome 4	57650083	57655405	5322	class_code "x"	Anti-sense lncRNA	NONGGAT007107.2	99.033	517	9.71	5	-	-	-	-	-	-	-	-	-	-	-	-	-	-	-	-	-	-
TCONS_00321065	Chromosome 20	1139780	1144346	4566	class_code "u"	Intergenic lncRNA	NONGGAT004654.2	99.323	443	9.7	3	-	-	-	-	-	-	-	-	-	-	-	-	-	-	-	-	-	-
TCONS_00047168	Chromosome 1	75594339	75599420	5081	class_code "u"	Intergenic lncRNA	NONGGAT009258.2	73.984	492	9.68	69	-	-	-	-	-	-	-	-	-	-	-	-	-	-	-	-	-	-
TCONS_00213466	Chromosome 8	1755093	1759853	4760	class_code "x"	Anti-sense lncRNA	NONGGAT008759.2	99.782	459	9.64	1	-	-	-	-	-	-	-	-	-	-	-	-	-	-	-	-	-	-
TCONS_00290671	Chromosome 16	2023442	2024277	835	class_code "x"	Anti-sense lncRNA	NONGGAT003016.2	87.5	80	9.58	10	-	-	-	-	-	-	-	-	-	-	-	-	-	-	-	-	-	-
TCONS_00102094	Chromosome 3	17551118	17556240	5122	class_code "i"	Intronic lncRNA	NONGGAT005921.2	99.388	490	9.57	3	-	-	-	-	-	-	-	-	-	-	-	-	-	-	-	-	-	-
TCONS_00044962	Chromosome 1	19966430	19967705	1275	class_code "u"	Intergenic lncRNA	NONGGAT000135.2	97.541	122	9.57	2	-	-	-	-	-	-	-	-	-	-	-	-	-	-	-	-	-	-
TCONS_00101790	Chromosome 3	17528775	17532007	3232	class_code "u"	Intergenic lncRNA	NONGGAT000997.2	79.87	308	9.53	47	-	-	-	-	-	-	-	-	-	-	-	-	-	-	-	-	-	-
TCONS_00062968	Chromosome 2	129869420	129872907	3487	class_code "u"	Intergenic lncRNA	NONGGAT012708.1	78.012	332	9.52	48	-	-	-	-	-	-	-	-	-	-	-	-	-	-	-	-	-	-
TCONS_00160122	Chromosome 5	44582650	44583134	484	class_code "u"	Intergenic lncRNA	NONGGAT007784.2	97.826	46	9.5	1	-	-	-	-	-	-	-1.59074	-	-	-	-	-	-	-	-	-	-	-
TCONS_00148037	Chromosome 4	34502532	34504060	1528	class_code "u"	Intergenic lncRNA	NONGGAT006906.2	100	145	9.49	0	-	-	-	-	-	-	-	-	-	-	-	-	-	-	-	-	-	-
TCONS_00311176	Chromosome 19	7062260	7063876	1616	class_code "x"	Anti-sense lncRNA	NONGGAT003517.2	100	153	9.47	0	-	-	-	-	-	-	-	-	-	-	-	-	-	-	-	-	-	-
TCONS_00113437	Chromosome 3	17551455	17556627	5172	class_code "i"	Intronic lncRNA	NONGGAT005921.2	99.388	490	9.47	3	-	-	-	-	-	-	-	-	-	-	-	-	-	-	-	-	-	-
TCONS_00180029	Chromosome 6	8803675	8805271	1596	class_code "u"	Intergenic lncRNA	NONGGAT008014.2	100	151	9.46	0	-	-	-	-	-	-	-	-	-	-	-	-	-	-	-	-	-	-
TCONS_00248249	Chromosome 11	2648099	2649294	1195	class_code "i"	Intronic lncRNA	NONGGAT001301.2	86.726	113	9.46	14	-	-	-	-	-	-	-	-	-	-	-	-	-	-	-	-	-	-
TCONS_00376826	Chromosome 31	144940	147423	2483	class_code "x"	Anti-sense lncRNA	NONGGAT012719.1	82.553	235	9.46	35	-	-	-	-	-	-	-	-	-	-	-	-	-	-	-	-	-	-
TCONS_00060205	Chromosome 2	13510176	13525076	14900	class_code "u"	Intergenic lncRNA	NONGGAT003735.2	100	1406	9.44	0	-	-	-	-	-	-	-	-	-	-	-	-	-	-	-	-	-	-
TCONS_00319171	Chromosome 19	7860246	7861560	1314	class_code "x"	Anti-sense lncRNA	NONGGAT003545.2	100	124	9.44	0	-	-	-	-	-	-	-	-	1.61695	-	-	1.74157	-	-	-	-	-	-
TCONS_00320091	Chromosome 20	1139706	1144406	4700	class_code "u"	Intergenic lncRNA	NONGGAT004654.2	99.323	443	9.43	3	-	-	-	-	-	-	-	-	-	-	-	-	-	-	-	-	-	-
TCONS_00320479	Chromosome 20	1139706	1144406	4700	class_code "u"	Intergenic lncRNA	NONGGAT004654.2	99.323	443	9.43	3	-	-	-	-	-	-	-	-	-	-	-	-	-	-	-	-	-	-
TCONS_00095626	Chromosome 3	17551107	17556317	5210	class_code "i"	Intronic lncRNA	NONGGAT005921.2	99.388	490	9.4	3	-	-	-	-	-	-	-	-	-	-	-	-	-	-	-	-	-	-
TCONS_00102960	Chromosome 3	104164927	104167492	2565	class_code "u"	Intergenic lncRNA	NONGGAT014020.1	94.191	241	9.4	13	-	-	-	-	-	-	-	-	-	-	-	-	-	-	-	-	-	-
TCONS_00213279	Chromosome 8	7446632	7449133	2501	class_code "u"	Intergenic lncRNA	NONGGAT009061.2	87.66	235	9.4	22	-	-	-	-	-	-	3.17984	-	2.22009	1.66802	-	-	-	-	-	-	-	-
TCONS_00178318	Chromosome 6	16983528	16989131	5603	class_code "x"	Anti-sense lncRNA	NONGGAT008104.2	99.62	526	9.39	2	-	-	-	-	-	-	-	-	-	-	-	-	-	-	-	-	-	-
TCONS_00186077	Chromosome 6	34019730	34022595	2865	class_code "u"	Intergenic lncRNA	NONGGAT014020.1	91.078	269	9.39	18	-	-	-	-	-	-	-	-	-	-	-	-	-	-	-	-	-	-
TCONS_00239700	Chromosome 10	184430	190971	6541	class_code "x"	Anti-sense lncRNA	NONGGAT016647.1	88.418	613	9.37	66	-	-	-	-	-	-	-	-	-	-	-	-	-	-	-	-	-	-
TCONS_00101248	Chromosome 3	82019691	82021841	2150	class_code "u"	Intergenic lncRNA	NONGGAT006419.2	98.01	201	9.35	4	-	-	-	-	-	-	-	-1.27923	-1.63216	-	-	-	-	-	-	-	-	-
TCONS_00375925	Chromosome 31	1912255	1912779	524	class_code "i"	Intronic lncRNA	NONGGAT012538.1	95.918	49	9.35	2	-	-	-	-	-	-	-	-	-	-	-	-	-	-	-	-	-	-
TCONS_00231436	Chromosome 10	185194	186210	1016	class_code "u"	Intergenic lncRNA	NONGGAT005074.2	92.632	95	9.35	7	-	-	-	-	-	-	-	-	-	-	-	-	-	-	-	-	-	-
TCONS_00349626	Chromosome 25	812688	813779	1091	class_code "i"	Intronic lncRNA	NONGGAT003141.2	90.196	102	9.35	10	-	-	-	-	-	-	-	-	-1.47104	-	-	-	-	-	-	-	-	-
TCONS_00227852	Chromosome 10	184429	190985	6556	class_code "x"	Anti-sense lncRNA	NONGGAT016647.1	88.418	613	9.35	66	-	-	-	-	-	-	-	-	-	-	-	-	-	-	-	-	-	-
TCONS_00289467	Chromosome 16	2023402	2024261	859	class_code "x"	Anti-sense lncRNA	NONGGAT003016.2	87.5	80	9.31	10	-	-	-	-	-	-	-	-	-	-	-	-	-	-	-	-	-	-
TCONS_00021474	Chromosome 1	169741808	169746550	4742	class_code "u"	Intergenic lncRNA	NONGGAT001266.2	78.912	441	9.3	88	-	-	-	-	-	-	-	-	-	-	-	-	-	-	-	-	-	-
TCONS_00083343	Chromosome 2	149440630	149441168	538	class_code "i"	Intronic lncRNA	NONGGAT010370.2	92	50	9.29	4	-	-	-	-	-	-	-	-	-	-	-	-	-	-	-	-	-	-
TCONS_00014614	Chromosome 1	195936191	195938344	2153	class_code "u"	Intergenic lncRNA	NONGGAT009061.2	87.5	200	9.29	20	-	-	-	-	-	-	-	-	-	-	-	-	-	-	-	-	-	-
TCONS_00386378	Chromosome W	741163	742427	1264	class_code "i"	Intronic lncRNA	NONGGAT010203.2	76.923	117	9.26	20	-	-	-	-	-	-	-	-	1.4285	2.08669	-	-	-	-	-	-	-	-
TCONS_00063435	Chromosome 2	145378381	145385865	7484	class_code "u"	Intergenic lncRNA	NONGGAT000256.2	74.026	693	9.26	130	-	-	-	-	-	-	-	-	-	-	-	-	-	-	-	-	-	-
TCONS_00064615	Chromosome 2	55878095	55878668	573	class_code "x"	Anti-sense lncRNA	NONGGAT004040.2	100	53	9.25	0	-	-	-	-	-	-	-	-	-	-	-	-	-	-	-	-	-	-
TCONS_00152356	Chromosome 5	17951660	17956375	4715	class_code "x"	Anti-sense lncRNA	NONGGAT007531.2	99.31	435	9.23	2	-	-	-	-	-	-	-	-	-	-	-	-	-	-	-	-	-	-
TCONS_00170532	Chromosome 5	38069928	38073082	3154	class_code "i"	Intronic lncRNA	NONGGAT000259.2	90.378	291	9.23	27	-	-	-	-	-	-	-	-	-	-	-	-	-	-	-	-	-	-
TCONS_00139956	Chromosome 4	33871520	33877304	5784	class_code "u"	Intergenic lncRNA	NONGGAT012962.1	76.217	534	9.23	85	-	-	-	-	-	-	-	-	-	-	-	-	-	-	-	-	-	-
TCONS_00225481	Chromosome 9	21972026	21975240	3214	class_code "x"	Anti-sense lncRNA	NONGGAT009413.2	100	296	9.21	0	-	-	-	-	-	-	-	-	-	-	-	-	-	-	-	-	-	-
TCONS_00145878	Chromosome 4	39089050	39091581	2531	class_code "u"	Intergenic lncRNA	NONGGAT006944.2	98.712	233	9.21	3	-	-	-	-	-	-	-	-	-	-	-	-	-	-	-	-	-	-
TCONS_00309983	Chromosome 19	4945800	4947583	1783	class_code "u"	Intergenic lncRNA	NONGGAT003448.2	100	164	9.2	0	-	-	-	-	-	-	-	-	-	-	-	-	-	-	-	-	-	-
TCONS_00132711	Chromosome 4	33871559	33877361	5802	class_code "u"	Intergenic lncRNA	NONGGAT012962.1	76.217	534	9.2	85	-	-	-	-	-	-	-	-	-	-	-	-	-	-	-	-	-	-
TCONS_00303096	Chromosome 18	652450	656391	3941	class_code "u"	Intergenic lncRNA	NONGGAT003206.2	100	362	9.19	0	-	-	-	-	-	-	-	-	-	-	-	-	-	-	-	-	-	-
TCONS_00123446	Chromosome 4	45999772	46001210	1438	class_code "u"	Intergenic lncRNA	NONGGAT006506.2	82.576	132	9.18	17	-	-	-	-	-	-	-	-	-	-	-	-	-	-	-	-	-	-
TCONS_00190339	Chromosome 7	1172112	1175197	3085	class_code "u"	Intergenic lncRNA	NONGGAT008316.2	99.647	283	9.17	1	-	-	-	-	-	-	-	-	-	-	-	-	-	-	-	-	-	-
TCONS_00091115	Chromosome 3	17551468	17556810	5342	class_code "i"	Intronic lncRNA	NONGGAT005921.2	99.388	490	9.17	3	-	-	-	-	-	-	-	-	-	-	-	-	-	-	-	-	-	-
TCONS_00112625	Chromosome 3	76608489	76611661	3172	class_code "u"	Intergenic lncRNA	NONGGAT006376.2	98.969	291	9.17	3	-	-	-	-	-	-	-	-	-	-	-	-	-	-	-	-	-	-
TCONS_00135384	Chromosome 4	59702427	59704362	1935	class_code "i"	Intronic lncRNA	NONGGAT007134.2	100	177	9.15	0	-	-	-	-	-	-	-	-	-	-	-	-	-	-	-	-	-	-
TCONS_00150253	Chromosome 5	16667579	16669339	1760	class_code "u"	Intergenic lncRNA	NONGGAT014115.1	81.366	161	9.15	28	-	-	-	-	-	-	-	2.31468	3.7847	1.70842	1.78351	-	2.63956	-	-	-	-	-
TCONS_00319601	Chromosome 20	5817141	5819713	2572	class_code "x"	Anti-sense lncRNA	NONGGAT004727.2	99.574	235	9.14	1	-	-	-	-	-	-	-	-	-	-	-	-	-	-	-	-	-	-
TCONS_00289958	Chromosome 16	2023411	2024286	875	class_code "x"	Anti-sense lncRNA	NONGGAT003016.2	87.5	80	9.14	10	-	-	-	-	-	-	-	-	-	-	-	-	-	-	-	-	-	-
TCONS_00091596	Chromosome 3	104629285	104631453	2168	class_code "i"	Intronic lncRNA	NONGGAT001820.2	81.818	198	9.13	30	-	-	-	-	-	-	-	-	-	-	-	-	-	-	-	-	-	-
TCONS_00305059	Chromosome 18	652569	654181	1612	class_code "u"	Intergenic lncRNA	NONGGAT003205.2	100	147	9.12	0	-	-	-	-	-	-	-	-	-	-	-	-	-	-	-	-	-	-
TCONS_00324393	Chromosome 20	11055317	11058204	2887	class_code "u"	Intergenic lncRNA	NONGGAT004781.2	100	263	9.11	0	-	-	-	-	-	-	-	-	-	-	-	-	-	-	-	-	-	-
TCONS_00083078	Chromosome 2	148626665	148629969	3304	class_code "i"	Intronic lncRNA	NONGGAT010241.2	92.027	301	9.11	23	-	-	-	-	-	-	-	-	-	-	-	-	-	-	-	-	-	-
TCONS_00385171	Chromosome 38	375668	376470	802	class_code "i"	Intronic lncRNA	NONGGAT010359.2	82.192	73	9.1	7	-	-	-	-	-	-	-	-	-	-	-	-	-	-	-	-	-	-
TCONS_00249285	Chromosome 12	1941945	1945658	3713	class_code "u"	Intergenic lncRNA	NONGGAT015019.1	80.473	338	9.1	64	-	-	-	-	-	-	-	-	-	-	-	-	-	-	-	-	-	-
TCONS_00363231	Chromosome 27	3198293	3202594	4301	class_code "u"	Intergenic lncRNA	NONGGAT005533.2	100	391	9.09	0	-	-	-	-	-	-	-	-	-	-	-	-	-	-	-	-	-	-
TCONS_00307211	Chromosome 18	5259767	5260603	836	class_code "i"	Intronic lncRNA	NONGGAT015713.1	90.789	76	9.09	6	-	-	-	-	-	-	-	-	-	-	-	-	-	-	-	-	-	-
TCONS_00147682	Chromosome 4	39090747	39093313	2566	class_code "u"	Intergenic lncRNA	NONGGAT006944.2	98.712	233	9.08	3	-	-	-	-	-	-	-	-	-	-	-	-	-	-	-	-	-	-
TCONS_00183873	Chromosome 6	34018490	34020728	2238	class_code "u"	Intergenic lncRNA	NONGGAT012972.1	77.34	203	9.07	34	-	-	-	-	-	-	-	-	-	-	-	-	-	-	-	-	-	-
TCONS_00068813	Chromosome 2	55860077	55860651	574	class_code "x"	Anti-sense lncRNA	NONGGAT004040.2	100	52	9.06	0	-	-	-	-	-	-	-	1.8059	-	1.6877	1.73271	1.43577	-	-	-	-	-	-
TCONS_00207064	Chromosome 8	7445802	7452389	6587	class_code "u"	Intergenic lncRNA	NONGGAT008850.2	98.826	596	9.05	7	-	-	-	-	-	-	-	-	-	-	-	-	-	-	-	-	-	-
TCONS_00356344	Chromosome 26	3552513	3553532	1019	class_code "u"	Intergenic lncRNA	NONGGAT005436.2	100	92	9.03	0	-	-	-	-	-	-	-	-	-	-	-	-	-	-	-	-	-	-
TCONS_00083072	Chromosome 2	148333743	148335041	1298	class_code "i"	Intronic lncRNA	NONGGAT000007.2	81.197	117	9.01	18	-	-	-	-	-	-	-1.98731	-	-	-	-	-	-	-	-	-	-	-
TCONS_00141205	Chromosome 4	77747202	77749624	2422	class_code "x"	Anti-sense lncRNA	NONGGAT013012.1	89.45	218	9	23	-	-	-	-	-	-	-	-	-	-	-	-	-	-	-	-	-	-
TCONS_00234720	Chromosome 10	185197	192008	6811	class_code "u"	Intergenic lncRNA	NONGGAT016647.1	88.418	613	9	66	-	-	-	-	-	-	-	-	-	-	-	-	-	-	-	-	-	-
TCONS_00304112	Chromosome 18	11305425	11307060	1635	class_code "u"	Intergenic lncRNA	NONGGAT003356.2	100	147	8.99	0	-	-	-	-	-	-	-	-	-	-	-	-	-	-	-	-	-	-
TCONS_00360813	Chromosome 27	3198300	3202574	4274	class_code "u"	Intergenic lncRNA	NONGGAT005533.2	100	384	8.98	0	-	-	-	-	-	-	-	-	-	-	-	-	-	-	-	-	-	-
TCONS_00314488	Chromosome 19	4946485	4947509	1024	class_code "u"	Intergenic lncRNA	NONGGAT003448.2	100	92	8.98	0	-	-	-	-	-	-	-	-	-	-	-	-	-	-	-	-	-	-
TCONS_00341589	Chromosome 23	527319	528590	1271	class_code "u"	Intergenic lncRNA	NONGGAT005087.2	100	114	8.97	0	-	-	-	-	-	-	-	-	-	-	-	-	-	-	-	-	-	-
TCONS_00075086	Chromosome 2	83916941	83918569	1628	class_code "i"	Intronic lncRNA	NONGGAT002149.2	83.562	146	8.97	17	-	-	-	-	-	-	-	2.43722	-	-	-	-	-	-	-	-	-	-
TCONS_00134647	Chromosome 4	57647528	57655405	7877	class_code "x"	Anti-sense lncRNA	NONGGAT007109.2	98.153	704	8.94	12	-	-	-	-	-	-	-	-	-	-	-	-	-	-	-	-	-	-
TCONS_00077613	Chromosome 2	12753807	12759814	6007	class_code "u"	Intergenic lncRNA	NONGGAT011045.2	95.345	537	8.94	4	-	-	-	-	-	-	-	-	-	-	-	-	-	-	-	-	-	-
TCONS_00041464	Chromosome 1	195883405	195887903	4498	class_code "x"	Anti-sense lncRNA	NONGGAT016647.1	90.796	402	8.94	35	-	-	-	-	-	-	-	-	-	-	-	-	-	-	-	-	-	-
TCONS_00235378	Chromosome 10	187018	193883	6865	class_code "u"	Intergenic lncRNA	NONGGAT016647.1	88.418	613	8.93	66	-	-	-	-	-	-	-	-	-	-	-	-	-	-	-	-	-	-
TCONS_00324872	Chromosome 20	9754025	9754844	819	class_code "u"	Intergenic lncRNA	NONGGAT014417.1	100	73	8.91	0	-	-	-	-	-	-	-	-	-	-	-	-	-	-	-	-	-	-
TCONS_00002253	Chromosome 1	19966407	19967778	1371	class_code "u"	Intergenic lncRNA	NONGGAT000135.2	97.541	122	8.9	2	-	-	-	-	-	-	-	-	-	-	-	-	-	-	-	-	-	-
TCONS_00339354	Chromosome 23	486475	490037	3562	class_code "x"	Anti-sense lncRNA	NONGGAT005085.2	100	316	8.87	0	-	-	-	-	-	-	-	-	-	-	-	-	-	-	-	-	-	-
TCONS_00343167	Chromosome 23	1956376	1959465	3089	class_code "u"	Intergenic lncRNA	NONGGAT005115.2	98.905	274	8.87	3	-	-	-	-	-	-	-	-	-	-	-	-	-	-	-	-	-	-
TCONS_00041187	Chromosome 1	106266623	106268021	1398	class_code "u"	Intergenic lncRNA	NONGGAT014864.1	92.742	124	8.87	6	-	-	-	-	-	-	4.87292	5.62158	5.34475	5.71978	4.90166	5.37638	-	-	-	-	-	-
TCONS_00187580	Chromosome 6	34019732	34022764	3032	class_code "u"	Intergenic lncRNA	NONGGAT014020.1	91.078	269	8.87	18	-	-	-	-	-	-	-	-	-	-	-	-	-	-	-	-	-	-
TCONS_00341432	Chromosome 23	1956377	1959469	3092	class_code "u"	Intergenic lncRNA	NONGGAT005115.2	98.905	274	8.86	3	-	-	-	-	-	-	-	-	-	-	-	-	-	-	-	-	-	-
TCONS_00317027	Chromosome 19	3973918	3984244	10326	class_code "u"	Intergenic lncRNA	NONGGAT003433.2	99.452	913	8.84	0	-	-	-	-	-	-	-	-	-	1.2423	-	-	-	-	-	-	-	-
TCONS_00016153	Chromosome 1	35316860	35320221	3361	class_code "u"	Intergenic lncRNA	NONGGAT016647.1	90.236	297	8.84	27	-	-	-	-	-	-	1.48141	1.29143	2.40803	1.45527	-	-	-	-	-	-	-	-
TCONS_00113824	Chromosome 3	82019700	82021977	2277	class_code "u"	Intergenic lncRNA	NONGGAT006419.2	98.01	201	8.83	4	-	-	-	-	-	-	-	-	-	-	-	-	-	-	-	-	-	-
TCONS_00111809	Chromosome 3	66911088	66916206	5118	class_code "i"	Intronic lncRNA	NONGGAT016647.1	90.044	452	8.83	43	-	-	-	-	-	-	1.13411	0.998909	0.997364	-	-	-	-	-	-	-	-	-
TCONS_00217918	Chromosome 9	4703170	4707458	4288	class_code "i"	Intronic lncRNA	NONGGAT016420.1	99.206	378	8.82	3	-	-	-	-	-	-	-	-	-	-	-	-	-	-	-	-	-	-
TCONS_00197833	Chromosome 7	1172044	1175926	3882	class_code "u"	Intergenic lncRNA	NONGGAT008316.2	99.708	342	8.81	1	-	-	-	-	-	-5.1346	-	-	-	-	-	-	-	-	-	-	-	-
TCONS_00076187	Chromosome 2	128901016	128903344	2328	class_code "u"	Intergenic lncRNA	NONGGAT013042.1	91.707	205	8.81	15	-	-	-	-	-	-	-	-	-	-	-	-	-	-	-	-	-	-
TCONS_00261870	Chromosome 13	11077307	11079295	1988	class_code "x"	Anti-sense lncRNA	NONGGAT006506.2	88	175	8.8	14	-	-	-	-	-	-	-	-	-	-	-	-	-	-	-	-	-	-
TCONS_00375386	Chromosome 31	823094	824360	1266	class_code "u"	Intergenic lncRNA	NONGGAT010969.2	100	111	8.77	0	-	-	-	-	-	-	-	-	-	-	-	-	-	-	-	-	-	-
TCONS_00358629	Chromosome 26	3552548	3553598	1050	class_code "u"	Intergenic lncRNA	NONGGAT005436.2	100	92	8.76	0	-	-	-	-	-	-	-	-	-	-	-	-	-	-	-	-	-	-
TCONS_00245482	Chromosome 11	9609331	9614695	5364	class_code "x"	Anti-sense lncRNA	NONGGAT001926.2	99.787	469	8.74	1	-	-	-	-	-	-	-	-	-	-	-	-	-	-	-	-	-	-
TCONS_00006218	Chromosome 1	326917	327295	378	class_code "i"	Intronic lncRNA	NONGGAT014036.1	100	33	8.73	0	-	-	-	-	-	-	-	-	-	-	-	-	-	-	-	-	-	-
TCONS_00065716	Chromosome 2	128386458	128391120	4662	class_code "u"	Intergenic lncRNA	NONGGAT004503.2	99.509	407	8.73	2	-	-	-	-	-	-	-	-	-	-	-	-	-	-	-	-	-	-
TCONS_00405894	Chromosome Z	37333660	37337417	3757	class_code "u"	Intergenic lncRNA	NONGGAT012795.1	75.305	328	8.73	70	-	-	-	-	-	-	-	-	-	-	-	-	-	-	-	-	-	-
TCONS_00404868	Chromosome Z	66779674	66790681	11007	class_code "i"	Intronic lncRNA	NONGGAT016657.1	99.896	960	8.72	1	-	-	-	-	-	-	3.52134	3.34211	3.51915	3.29229	2.39053	2.12599	-	-	-	-	-	-
TCONS_00322401	Chromosome 20	8746988	8749819	2831	class_code "i"	Intronic lncRNA	NONGGAT014353.1	99.19	247	8.72	1	-	-	-	-	-	-	-	-	-	-	-	-	-	-	-	-	-	-
TCONS_00235110	Chromosome 10	185197	187215	2018	class_code "u"	Intergenic lncRNA	NONGGAT011225.2	90.909	176	8.72	10	-	-	-	-	-	-	-	-	-	-	-	-	-	-	-	-	-	-
TCONS_00338532	Chromosome 23	3600298	3604147	3849	class_code "u"	Intergenic lncRNA	NONGGAT005163.2	100	335	8.7	0	-	-	-	-	-	-	-	-	-	-	-	-	-	-	-	-	-	-
TCONS_00316548	Chromosome 19	3974236	3984198	9962	class_code "u"	Intergenic lncRNA	NONGGAT003433.2	99.423	867	8.7	0	-	-	-	-	-	-	-	-	-	-	-	-	-	-	-	-	-	-
TCONS_00217498	Chromosome 9	2997784	3006762	8978	class_code "u"	Intergenic lncRNA	NONGGAT009158.2	99.872	779	8.68	1	-	-	-	-	-	-	-	-	-	-	-	-	-	-	-	-	-	-
TCONS_00101418	Chromosome 3	17550950	17556602	5652	class_code "i"	Intronic lncRNA	NONGGAT005921.2	99.388	490	8.67	3	-	-	-	-	-	-	-	-	-	-	-	-	-	-	-	-	-	-
TCONS_00010239	Chromosome 1	35316810	35320245	3435	class_code "u"	Intergenic lncRNA	NONGGAT016647.1	90.236	297	8.65	27	-	-	-	-	-	-	-	-	-	-	-	-	-	-	-	-	-	-
TCONS_00173689	Chromosome 5	7557924	7570753	12829	class_code "u"	Intergenic lncRNA	NONGGAT007402.2	100	1109	8.64	0	-	-	-	-	-	-	-	-	-	-	-	-	-	-	-	-	-	-
TCONS_00239715	Chromosome 10	4097385	4101992	4607	class_code "i"	Intronic lncRNA	NONGGAT016083.1	85.176	398	8.64	50	-	-	-	-	-	-	-	-	-	-	-	-	-	-	-	-	-	-
TCONS_00017352	Chromosome 1	169741099	169746207	5108	class_code "u"	Intergenic lncRNA	NONGGAT001266.2	78.912	441	8.63	88	-	-	-	-	-	-	-	-	-	-	-	-	-	-	-	-	-	-
TCONS_00185101	Chromosome 6	34018429	34020783	2354	class_code "u"	Intergenic lncRNA	NONGGAT012972.1	77.34	203	8.62	34	-	-	-	-	-	1.67587	1.58265	-	-	1.86271	-	1.91058	-	-	-	-	-	-
TCONS_00231104	Chromosome 10	184429	191545	7116	class_code "x"	Anti-sense lncRNA	NONGGAT016647.1	88.418	613	8.61	66	-	-	-	-	-	-	-	-	-	-	-	-	-	-	-	-	-	-
TCONS_00030541	Chromosome 1	56703080	56704894	1814	class_code "u"	Intergenic lncRNA	NONGGAT000458.2	100	156	8.6	0	-	-	-	-	-	-	-	-	-	-	-	-	-	-	-	-	-	-
TCONS_00369260	Chromosome 28	1330619	1340758	10139	class_code "x"	Anti-sense lncRNA	NONGGAT005587.2	99.885	872	8.6	1	-	-	-	-	-	-	-	-	-	-	-	-	-	-	-	-	-	-
TCONS_00225383	Chromosome 9	19991640	19996390	4750	class_code "u"	Intergenic lncRNA	NONGGAT009380.2	100	408	8.59	0	-	-	-	-	-	-	-	-	-	-	-	-	-	-	-	-	-	-
TCONS_00102734	Chromosome 3	15029768	15031025	1257	class_code "u"	Intergenic lncRNA	NONGGAT005859.2	99.074	108	8.59	0	-	-	-	-	-	-	-	-	-	-	-	-	-	-	-	-	-	-
TCONS_00259782	Chromosome 13	17746255	17748607	2352	class_code "i"	Intronic lncRNA	NONGGAT015094.1	83.663	202	8.59	27	-	-	-	-	-	-	-	-	-	-	-	-	-	-	-	-	-	-
TCONS_00310332	Chromosome 19	6544029	6546349	2320	class_code "u"	Intergenic lncRNA	NONGGAT003507.2	99.497	199	8.58	1	-	-	-	-	-	-	-	-	-	-	-	-	-	-	-	-	-	-
TCONS_00279419	Chromosome 15	9180102	9183202	3100	class_code "x"	Anti-sense lncRNA	NONGGAT002916.2	98.872	266	8.58	1	-	-	-	-	-	-	-	-	-	-	-	-	-	-	-	-	-	-
TCONS_00004989	Chromosome 1	174967308	174969578	2270	class_code "i"	Intronic lncRNA	NONGGAT001312.2	100	194	8.55	0	-	-	-	-	-	-	-	-	-	-	-	-	-	-	-	-	-	-
TCONS_00225245	Chromosome 9	14809910	14812648	2738	class_code "x"	Anti-sense lncRNA	NONGGAT016531.1	99.573	234	8.55	0	-	-	-	-	-	-	-	-	-	-	-	-	-	-	-	-	-	-
TCONS_00095065	Chromosome 3	11476290	11478210	1920	class_code "u"	Intergenic lncRNA	NONGGAT005825.2	100	164	8.54	0	-	-	-	-	-	-	-	-	-	-	-	-	-	-	-	-	-	-
TCONS_00340138	Chromosome 23	3600224	3605032	4808	class_code "u"	Intergenic lncRNA	NONGGAT005163.2	100	409	8.51	0	-	-	-	-	-	-	-	-	-	-	-	-	-	-	-	-	-	-
TCONS_00376784	Chromosome 31	1749477	1756063	6586	class_code "x"	Anti-sense lncRNA	NONGGAT010594.2	92.115	558	8.47	20	-	-	-	-	-	-	-	-	-	-	-	-	-	-	-	-	-	-
TCONS_00308308	Chromosome 18	652416	658308	5892	class_code "x"	Anti-sense lncRNA	NONGGAT003209.2	100	498	8.45	0	-	-	-	-	-	-	-	-	-	-	-	-	-	-	-	-	-	-
TCONS_00334908	Chromosome 22	880288	882853	2565	class_code "x"	Anti-sense lncRNA	NONGGAT005011.2	100	215	8.38	0	-	-	-	-	-	-	-	-	-	-	-	-	-	-	-	-	-	-
TCONS_00095993	Chromosome 3	2514803	2519397	4594	class_code "u"	Intergenic lncRNA	NONGGAT008043.2	89.61	385	8.38	33	-	-	-	-	-	-	-	-	-	-	-	-	-	-	-	-	-	-
TCONS_00253517	Chromosome 12	16707036	16709533	2497	class_code "u"	Intergenic lncRNA	NONGGAT002229.2	97.608	209	8.37	5	-	-	-	-	-	-	-	-	-	-	-	-	-	-	-	-	-	-
TCONS_00041344	Chromosome 1	169742771	169748041	5270	class_code "u"	Intergenic lncRNA	NONGGAT001266.2	78.912	441	8.37	88	-	-	-	-	-	-	-	-	-	-	-	-	-	-	-	-	-	-
TCONS_00018074	Chromosome 1	169737714	169743303	5589	class_code "u"	Intergenic lncRNA	NONGGAT001266.2	77.564	468	8.37	102	-	-	-	-	-	-	-	-	-	-	-	-	-	-	-	-	-	-
TCONS_00388891	Chromosome Z	57002462	57004853	2391	class_code "u"	Intergenic lncRNA	NONGGAT001198.2	90.5	200	8.36	19	-	-	-	-	-	-	-	-	-	-	-	-	-	-	-	-	-	-
TCONS_00102362	Chromosome 3	11508845	11510593	1748	class_code "u"	Intergenic lncRNA	NONGGAT005825.2	100	146	8.35	0	-	-	-	-	-	-	-	-	-	-	-	-	-	-	-	-	-	-
TCONS_00218772	Chromosome 9	23186239	23188047	1808	class_code "x"	Anti-sense lncRNA	NONGGAT009449.2	99.338	151	8.35	1	-	-	-	-	-	-	-	-	-	-	-	-	-	-	-	-	-	-
TCONS_00174725	Chromosome 6	9900111	9907223	7112	class_code "u"	Intergenic lncRNA	NONGGAT008042.2	98.485	594	8.35	9	-	-	-	-	-	-	-	-	-	-	-	-	-	-	-	-	-	-
TCONS_00368047	Chromosome 28	3215323	3226679	11356	class_code "x"	Anti-sense lncRNA	NONGGAT014582.1	98.309	946	8.33	8	-	-	-	-	-	-	-	-	-	-	-	-	-	-	-	-	-	-
TCONS_00121672	Chromosome 4	13652187	13655296	3109	class_code "u"	Intergenic lncRNA	NONGGAT016682.1	88.417	259	8.33	29	-	-	-	-	-	-	-	-	-	-	-	-	-	-	-	-	-	-
TCONS_00142747	Chromosome 4	49895055	49901554	6499	class_code "x"	Anti-sense lncRNA	NONGGAT015028.1	78.373	541	8.32	90	-	-	-	-	-	-	-	-	-	-	-	-	-	-	-	-	-	-
TCONS_00213798	Chromosome 8	1754134	1759655	5521	class_code "x"	Anti-sense lncRNA	NONGGAT008759.2	99.782	459	8.31	1	-	-	-	-	-	-	-	-	3.00352	-	-	-	-	-	-	-	-	-
TCONS_00184314	Chromosome 6	34019730	34022973	3243	class_code "u"	Intergenic lncRNA	NONGGAT014020.1	91.078	269	8.29	18	-	-	-	-	-	-	-	-	-	-	-	-	-	-	-	-	-	-
TCONS_00248684	Chromosome 11	2648095	2653963	5868	class_code "i"	Intronic lncRNA	NONGGAT013143.1	100	486	8.28	0	-	-	-	-	-	-	-	-	-	-	-	-	-	-	-	-	-	-
TCONS_00040410	Chromosome 1	68253685	68258081	4396	class_code "u"	Intergenic lncRNA	NONGGAT006090.2	82.967	364	8.28	40	-	-	-	-	-	-	-	-	-	-	-	-	-	-	-	-	-	-
TCONS_00142823	Chromosome 4	79268280	79272812	4532	class_code "i"	Intronic lncRNA	NONGGAT012549.1	82.933	375	8.27	50	-	-	-	-	-	-	-	-	-	-	-	-	-	-	-	-	-	-
TCONS_00042154	Chromosome 1	83724121	83735191	11070	class_code "u"	Intergenic lncRNA	NONGGAT012962.1	74.672	916	8.27	200	-	-	-	-	-	-	-	-	-	-	-	-	-	-	-	-	-	-
TCONS_00290850	Chromosome 16	1556535	1558682	2147	class_code "x"	Anti-sense lncRNA	NONGGAT004690.2	79.661	177	8.24	21	-	-	-	-	-	-	-	-	-	-	-	-	-	-	-	-	-	-
TCONS_00053485	Chromosome 2	835982	841075	5093	class_code "i"	Intronic lncRNA	NONGGAT013298.1	80.907	419	8.23	69	-	-	-	-	-	-	-	-	-	-	-	-	-	-	-	-	-	-
TCONS_00290706	Chromosome 16	1556568	1558718	2150	class_code "x"	Anti-sense lncRNA	NONGGAT004690.2	79.661	177	8.23	21	-	-	-	-	-	-	-	-	-	-	-	-	-	-	-	-	-	-
TCONS_00030728	Chromosome 1	169740808	169746178	5370	class_code "u"	Intergenic lncRNA	NONGGAT001266.2	78.912	441	8.21	88	-	-	-	-	-	-	-	-	-	-	-	-	-	-	-	-	-	-
TCONS_00412595	Scaffold	399876	401890	2014	class_code "u"	Intergenic lncRNA	NONGGAT015447.1	97.576	165	8.19	4	-	-	-	-	-	-	-	-	-	-	-	-	-	-	-	-	-	-
TCONS_00413842	Scaffold	93712	98755	5043	class_code "u"	Intergenic lncRNA	NONGGAT010405.2	73.123	413	8.19	87	-	-	-	-	-	-	-	-	-	-	-	-	-	-	-	-	-	-
TCONS_00067059	Chromosome 2	147194073	147198126	4053	class_code "u"	Intergenic lncRNA	NONGGAT001188.2	93.958	331	8.17	20	-	-	-	-	-	-	-	-	-	-	-	-	-	-	-	-	-	-
TCONS_00076094	Chromosome 2	68896779	68898688	1909	class_code "x"	Anti-sense lncRNA	NONGGAT013889.1	88.462	156	8.17	10	-	-	-	-	-	-	-	-	-	-	-	-	-	-	-	-	-	-
TCONS_00177402	Chromosome 6	9913998	9915890	1892	class_code "u"	Intergenic lncRNA	NONGGAT008045.2	99.351	154	8.14	1	-	-	-	-	-	-	-	-	-	-	-	-	-	-	-	-	-	-
TCONS_00179559	Chromosome 6	9913998	9915890	1892	class_code "u"	Intergenic lncRNA	NONGGAT008045.2	99.351	154	8.14	1	-	-	-	-	-	-	-	-	-	-	-	-	-	-	-	-	-	-
TCONS_00054125	Chromosome 2	88747805	88751405	3600	class_code "i"	Intronic lncRNA	NONGGAT004252.2	99.317	293	8.14	2	-	-	-	-	-	-	-	-	-	-	-	-	-	-	-	-	-	-
TCONS_00146651	Chromosome 4	45999752	46001375	1623	class_code "u"	Intergenic lncRNA	NONGGAT006506.2	82.576	132	8.13	17	-	-	-	-	-	-	-	-	-	-	-	-	-	-	-	-	-	-
TCONS_00044082	Chromosome 1	169740653	169746083	5430	class_code "u"	Intergenic lncRNA	NONGGAT001266.2	78.912	441	8.12	88	-	-	-	-	-	-	-	-	-	-	-	-	-	-	-	-	-	-
TCONS_00187269	Chromosome 6	9900347	9907682	7335	class_code "u"	Intergenic lncRNA	NONGGAT008042.2	98.485	594	8.1	9	-	-	-	-	-	-	-	-	-	-	-	-	-	-	-	-	-	-
TCONS_00006196	Chromosome 1	195936046	195939515	3469	class_code "u"	Intergenic lncRNA	NONGGAT014020.1	93.95	281	8.1	16	-	-	-	-	-	-	-	-	-	-	-	-	-	-	-	-	-	-
TCONS_00122480	Chromosome 4	17450671	17454595	3924	class_code "u"	Intergenic lncRNA	NONGGAT004206.2	87.736	318	8.1	37	-	-	-	-	-	-	-	-	-	-	-	-	-	-	-	-	-	-
TCONS_00219289	Chromosome 9	2997603	3007243	9640	class_code "u"	Intergenic lncRNA	NONGGAT009158.2	99.872	779	8.08	1	-	-	-	-	-	-	-	-	-	-	-	-	-	-	-	-	-	-
TCONS_00220476	Chromosome 9	2997603	3007243	9640	class_code "u"	Intergenic lncRNA	NONGGAT009158.2	99.872	779	8.08	1	-	-	-	-	-	-	-	-	-	-	-	-	-	-	-	-	-	-
TCONS_00231499	Chromosome 10	7672887	7679263	6376	class_code "x"	Anti-sense lncRNA	NONGGAT001585.2	99.612	515	8.08	2	-	-	-	-	-	-	-	-	-	-	-	-	-	-	-	-	-	-
TCONS_00100611	Chromosome 3	17554170	17556810	2640	class_code "i"	Intronic lncRNA	NONGGAT005920.2	100	213	8.07	0	-	-	-	-	-	-	-	-	-	-	-	-	-	-	-	-	-	-
TCONS_00223258	Chromosome 9	2997600	3007252	9652	class_code "u"	Intergenic lncRNA	NONGGAT009158.2	99.872	779	8.07	1	-	-	-	-	-	-	-	-	-	-	-	-	-	-	-	-	-	-
TCONS_00203886	Chromosome 8	7445789	7453188	7399	class_code "u"	Intergenic lncRNA	NONGGAT008850.2	98.826	596	8.06	7	-	-	-	-	-	-	-	-	-	-	-	-	-	-	-	-	-	-
TCONS_00320316	Chromosome 20	1701338	1704677	3339	class_code "i"	Intronic lncRNA	NONGGAT004665.2	98.513	269	8.06	4	-	-	-	-	-	-	-	-	-	-	-	-	-	-	-	-	-	-
TCONS_00399186	Chromosome Z	37319779	37321271	1492	class_code "u"	Intergenic lncRNA	NONGGAT012137.1	88.333	120	8.04	14	-	-	-	-	-	-	-	-	-	-	-	-	-	-	-	-	-	-
TCONS_00012275	Chromosome 1	110899089	110902922	3833	class_code "u"	Intergenic lncRNA	NONGGAT012356.1	79.545	308	8.04	53	-	-	-	-	-	-	-	-	-	-	-	-	-	-	-	-	-	-
TCONS_00006033	Chromosome 1	169737662	169743489	5827	class_code "u"	Intergenic lncRNA	NONGGAT001266.2	77.564	468	8.03	102	-	-	-	-	-	-	-	-	-	-	-	-	-	-	-	-	-	-
TCONS_00167722	Chromosome 5	41143690	41149522	5832	class_code "i"	Intronic lncRNA	NONGGAT012940.1	81.116	466	7.99	63	-	-	-	-	-	-	-1.5877	-	-	-	-	-	-	-	-	-	-	-
TCONS_00068644	Chromosome 2	148333291	148334294	1003	class_code "i"	Intronic lncRNA	NONGGAT000007.2	86.25	80	7.98	7	-	-	-	-	-	-	-	-	-	-	-	-	-	-	-	-	-	-
TCONS_00290707	Chromosome 16	1556408	1558625	2217	class_code "x"	Anti-sense lncRNA	NONGGAT004690.2	79.661	177	7.98	21	-	-	-	-	-	-	-	-	-0.841383	-	-	-	-	-	-	-	-	-
TCONS_00071063	Chromosome 2	54990225	55000396	10171	class_code "u"	Intergenic lncRNA	NONGGAT012480.1	78.792	811	7.97	137	-	-	-	-	-	-	-	-	-	-	-	-	-	-	-	-	-	-
TCONS_00308949	Chromosome 18	652790	654096	1306	class_code "u"	Intergenic lncRNA	NONGGAT003206.2	100	104	7.96	0	-	-	-	-	-	-	-1.86472	-	-	-	-	-	-	-	-	-	-	-
TCONS_00349280	Chromosome 25	813125	814406	1281	class_code "i"	Intronic lncRNA	NONGGAT003141.2	90.196	102	7.96	10	-	-	-	-	-	-	-1.34386	-1.09322	-1.15102	-2.35165	-1.85778	-1.90628	-	-	-	-	-	-
TCONS_00160242	Chromosome 5	7563408	7569661	6253	class_code "u"	Intergenic lncRNA	NONGGAT007402.2	99.195	497	7.95	3	-	-	-	-	-	-	-	-	-2.58171	-	-	-2.07327	-	-	-	-	-	-
TCONS_00160956	Chromosome 5	16524604	16525222	618	class_code "i"	Intronic lncRNA	NONGGAT007513.2	100	49	7.93	0	-	-	-	-	-	-	-	-	-	-	-	-	-	-	-	-	-	-
TCONS_00317224	Chromosome 19	9185828	9189963	4135	class_code "u"	Intergenic lncRNA	NONGGAT003574.2	99.695	328	7.93	1	-	-	-	-	-	-	-	-	-	-1.92765	-	-	-	-	-	-	-	-
TCONS_00404212	Chromosome Z	78987516	78990141	2625	class_code "i"	Intronic lncRNA	NONGGAT015166.1	92.788	208	7.92	15	-	-	-	-	-	-	-	-	-	-	-	-	-	-	-	-	-	-
TCONS_00221660	Chromosome 9	22141800	22149447	7647	class_code "x"	Anti-sense lncRNA	NONGGAT009420.2	97.851	605	7.91	9	-	-	-	-	-	-	-	-	-	-	-	-	-	-	-	-	-	-
TCONS_00239869	Chromosome 10	184441	192191	7750	class_code "x"	Anti-sense lncRNA	NONGGAT016647.1	88.418	613	7.91	66	-	-	-	-	-	-	-	-	-	-	-	-	-	-	-	-	-	-
TCONS_00264325	Chromosome 13	11090105	11091485	1380	class_code "i"	Intronic lncRNA	NONGGAT006091.2	93.578	109	7.9	7	-	-	-	-	-	-	9.20246	-	-	8.84943	-	-	-	-	-	-	-	-
TCONS_00011612	Chromosome 1	169741099	169746680	5581	class_code "u"	Intergenic lncRNA	NONGGAT001266.2	78.912	441	7.9	88	-	-	-	-	-	-	-	-	-	-	-	-	-	-	-	-	-	-
TCONS_00096471	Chromosome 3	17536129	17539980	3851	class_code "x"	Anti-sense lncRNA	NONGGAT005916.2	98.35	303	7.87	5	-	-	-	-	-	-	-	-	-	-	-	-	-	-	-	-	-	-
TCONS_00288895	Chromosome 16	909782	921878	12096	class_code "x"	Anti-sense lncRNA	NONGGAT010434.2	96.744	952	7.87	7	-	-	-	-	-	-	-	-	-	-	-	-	-	-	-	-	-	-
TCONS_00129707	Chromosome 4	33870773	33877579	6806	class_code "u"	Intergenic lncRNA	NONGGAT012962.1	76.217	534	7.85	85	-	-	-	-	-	-	-7.05106	-7.16114	-6.89893	-7.42203	-7.54018	-6.9558	-	-	-	-	-	-
TCONS_00178444	Chromosome 6	34056354	34060749	4395	class_code "x"	Anti-sense lncRNA	NONGGAT008286.2	100	344	7.83	0	-	-	-	-	-	-	-	-	-	-	-	-	-	-	-	-	-	-
TCONS_00287759	Chromosome 15	9179062	9181591	2529	class_code "u"	Intergenic lncRNA	NONGGAT002916.2	100	198	7.83	0	-	-	-	-	-	-7.66021	-	-	-	-	-	-	-	-	-	-	-	-
TCONS_00404484	Chromosome Z	78987525	78990188	2663	class_code "i"	Intronic lncRNA	NONGGAT015166.1	92.788	208	7.81	15	-	-	-	-	-	-	-	-	-	-	-	-	-	-	-	-	-	-
TCONS_00020182	Chromosome 1	13935772	13941870	6098	class_code "x"	Anti-sense lncRNA	NONGGAT001198.2	77.521	476	7.81	81	-	-	-	-	-	-	-	-	-	-	-	-	-	-	-	-	-	-
TCONS_00077656	Chromosome 2	28427995	28431599	3604	class_code "i"	Intronic lncRNA	NONGGAT013747.1	99.288	281	7.8	2	-	-	-	-	-	-	-	-	-	-	-	-	-	-	-	-	-	-
TCONS_00079347	Chromosome 2	100730602	100732063	1461	class_code "i"	Intronic lncRNA	NONGGAT015227.1	89.474	114	7.8	12	-	-	-	-	-	-	-	-	-	-	-	-	-	-	-	-	-	-
TCONS_00310819	Chromosome 19	8137869	8141755	3886	class_code "i"	Intronic lncRNA	NONGGAT013655.1	98.675	302	7.77	4	-	-	-	-	-	-	-	-	-	-	-	-	-	-	-	-	-	-
TCONS_00008246	Chromosome 1	195935903	195939529	3626	class_code "u"	Intergenic lncRNA	NONGGAT014020.1	93.95	281	7.75	16	-	-	-	-	-	-	-	-	-	0.972465	-	-	-	-	-	-	-	-
TCONS_00037068	Chromosome 1	108145210	108148642	3432	class_code "u"	Intergenic lncRNA	NONGGAT012479.1	86.466	266	7.75	31	-	-	-	-	-	-	-2.71748	-3.93222	-3.63862	-3.57618	-3.77075	-5.28268	-	-	-	-	-	-
TCONS_00237180	Chromosome 10	7672602	7679260	6658	class_code "x"	Anti-sense lncRNA	NONGGAT001585.2	99.612	515	7.74	2	-	-	-	-	-	-	-	-	-	-	-	-	-	-	-	-	-	-
TCONS_00018288	Chromosome 1	30882362	30884459	2097	class_code "u"	Intergenic lncRNA	NONGGAT000210.2	100	162	7.73	0	-	-	-	-	-	-	-	-	-	-	-	-	-	-	-	-	-	-
TCONS_00002202	Chromosome 1	12762746	12765568	2822	class_code "u"	Intergenic lncRNA	NONGGAT000080.2	98.624	218	7.73	2	-	-	-	-	-	-	-	-	-	-	-	-	-	-	-	-	-	-
TCONS_00168962	Chromosome 5	52798216	52800963	2747	class_code "u"	Intergenic lncRNA	NONGGAT007858.2	99.057	212	7.72	2	-	-	-	-	-	-	-	-	-	-	-	-	-	-	-	-	-	-
TCONS_00350471	Chromosome 25	812544	813865	1321	class_code "i"	Intronic lncRNA	NONGGAT003141.2	90.196	102	7.72	10	-	-	-	-	-	-	-	-	-	-	-	-	-	-	-	-	-	-
TCONS_00173748	Chromosome 5	30290678	30294229	3551	class_code "u"	Intergenic lncRNA	NONGGAT012594.1	79.562	274	7.72	51	-	-	-	-	-	-	-	-	-	-	-	-	-	-	-	-	-	-
TCONS_00000624	Chromosome 1	52067823	52069134	1311	class_code "u"	Intergenic lncRNA	NONGGAT014764.1	85.149	101	7.7	15	-	-	-	-	-	-	-	-	-	-	-	-	-	-	-	-	-	-
TCONS_00018058	Chromosome 1	167281761	167287755	5994	class_code "u"	Intergenic lncRNA	NONGGAT009258.2	77.657	461	7.69	75	-	-	-	-	-	-	-	-	-	-	-	-	-	-	-	-	-	-
TCONS_00285973	Chromosome 15	8372031	8381666	9635	class_code "x"	Anti-sense lncRNA	NONGGAT002878.2	99.188	739	7.67	3	-	-	-	-	-	-	-	-	-	-	-	-	-	-	-	-	-	-
TCONS_00288802	Chromosome 15	6389087	6397312	8225	class_code "u"	Intergenic lncRNA	NONGGAT002835.2	98.571	630	7.66	2	-	-	-	-	-	-	-	-	-	-	-	-	-	-	-	-	-	-
TCONS_00319841	Chromosome 20	1701177	1704701	3524	class_code "i"	Intronic lncRNA	NONGGAT004665.2	98.513	269	7.63	4	-	-	-	-	-	-	-	-	-	-	-	-	-	-	-	-	-	-
TCONS_00080757	Chromosome 2	64302975	64305099	2124	class_code "u"	Intergenic lncRNA	NONGGAT000074.2	76.543	162	7.63	31	-	-	-	-	-	-	-	-	-	-	-	-	-	-	-	-	-	-
TCONS_00030809	Chromosome 1	195935840	195939527	3687	class_code "u"	Intergenic lncRNA	NONGGAT014020.1	93.95	281	7.62	16	-	-	-	-	-	-	-	-	-	-	-	-	-	-	-	-	-	-
TCONS_00247788	Chromosome 11	8944335	8945058	723	class_code "u"	Intergenic lncRNA	NONGGAT001916.2	100	55	7.61	0	-	-	-	-	-	-	-	-	-	-	-	-	-	-	-	-	-	-
TCONS_00018806	Chromosome 1	176153201	176155319	2118	class_code "u"	Intergenic lncRNA	NONGGAT012519.1	98.137	161	7.6	3	-	-	-	-	-	-	-	-	-	-	-	-	-	-	-	-	-	-
TCONS_00375195	Chromosome 31	2005942	2006587	645	class_code "i"	Intronic lncRNA	NONGGAT012538.1	95.918	49	7.6	2	-	-	-	-	-	-	-2.1517	-	-	-	-	-	-	-	-	-	-	-
TCONS_00332826	Chromosome 21	4960336	4960915	579	class_code "i"	Intronic lncRNA	NONGGAT001804.2	93.182	44	7.6	0	-	-	-	-	-	-	-	-	-	-	-	-	-	-	-	-	-	-
TCONS_00178317	Chromosome 6	16979502	16981987	2485	class_code "u"	Intergenic lncRNA	NONGGAT008105.2	99.465	187	7.53	1	-	-	-	-	-	-	-	-	2.06165	-	-	-	-	-	-	-	-	-
TCONS_00044146	Chromosome 1	194959557	194962333	2776	class_code "i"	Intronic lncRNA	NONGGAT009061.2	86.124	209	7.53	24	-	-	-	-	-	-	-	-	-	-	-	-	-	-	-	-	-	-
TCONS_00236930	Chromosome 10	186072	194235	8163	class_code "u"	Intergenic lncRNA	NONGGAT016647.1	88.418	613	7.51	66	-	-	-	-	-	-	-1.62492	-1.06816	-1.26285	-	-	-	-	-	-	-	-	-
TCONS_00403117	Chromosome Z	29571045	29575845	4800	class_code "u"	Intergenic lncRNA	NONGGAT011801.2	100	360	7.5	0	-	-	-	-	-	-	-	-	-	-	-	-	-	-	-	-	-	-
TCONS_00060491	Chromosome 2	105996754	106000836	4082	class_code "u"	Intergenic lncRNA	NONGGAT004348.2	99.346	306	7.5	2	-	-	-	-	-	-	-	-	-	-	-	-	-	-	-	-	-	-
TCONS_00370744	Chromosome 28	212409	213649	1240	class_code "i"	Intronic lncRNA	NONGGAT012006.2	92.473	93	7.5	7	-	-	-	-	-	-	-	-	-	-	-	-	-	-	-	-	-	-
TCONS_00018702	Chromosome 1	169745290	169751005	5715	class_code "u"	Intergenic lncRNA	NONGGAT001266.2	80.14	428	7.49	81	-	-	-	-	-	-	-	-	-	-	-	-	-	-	-	-	-	-
TCONS_00158726	Chromosome 5	10101798	10106076	4278	class_code "u"	Intergenic lncRNA	NONGGAT002035.2	83.438	320	7.48	50	-	-	-	-	-	-	-	-	-	-	-	-	-	-	-	-	-	-
TCONS_00057494	Chromosome 2	128375330	128378926	3596	class_code "u"	Intergenic lncRNA	NONGGAT014285.1	81.041	269	7.48	45	-	-	-	-	-	-	-	-	-	-	-	-	-	-	-	-	-	-
TCONS_00070204	Chromosome 2	48607012	48611802	4790	class_code "u"	Intergenic lncRNA	NONGGAT014139.1	99.162	358	7.47	0	-	-	-	-	-	-	-	-	-	-	-	-	-	-	-	-	-	-
TCONS_00340114	Chromosome 23	1948708	1961011	12303	class_code "u"	Intergenic lncRNA	NONGGAT005116.2	99.345	916	7.45	6	-	-	-	-	-	-	-	-	-	-	-	-	-	-	-	-	-	-
TCONS_00307735	Chromosome 18	373386	373936	550	class_code "u"	Intergenic lncRNA	NONGGAT009479.2	92.683	41	7.45	3	-	-	-	-	-	-	-	-	-	-	-	-	-	-	-	-	-	-
TCONS_00363876	Chromosome 27	3198944	3202532	3588	class_code "u"	Intergenic lncRNA	NONGGAT005533.2	100	267	7.44	0	-	-	-	-	-	-	-	-	-	-	-	-	-	-	-	-	-	-
TCONS_00086625	Chromosome 2	148442827	148443351	524	class_code "i"	Intronic lncRNA	NONGGAT016059.1	97.436	39	7.44	1	-	-	-	-	-	-	-	-	-	-	-	-	-	-	-	-	-	-
TCONS_00354475	Chromosome 26	2686629	2688380	1751	class_code "u"	Intergenic lncRNA	NONGGAT009068.2	92.308	130	7.42	9	-	-	-	-	-	-	-	-	-	-	-	-	-	-	-	-	-	-
TCONS_00060298	Chromosome 2	32515281	32517171	1890	class_code "i"	Intronic lncRNA	NONGGAT003870.2	100	140	7.41	0	-	-	-	-	-	-	-	-	-	-	-	-	-	-	-	-	-	-
TCONS_00092455	Chromosome 3	26871316	26876877	5561	class_code "u"	Intergenic lncRNA	NONGGAT005990.2	99.515	412	7.41	2	-	-	-	-	-	-	-	-	-	-	-	-	-	-	-	-	-	-
TCONS_00037278	Chromosome 1	19965240	19967728	2488	class_code "u"	Intergenic lncRNA	NONGGAT000135.2	98.913	184	7.4	2	-	-	-	-	-	-	-	-	-	-	-	-	-	-	-	-	-	-
TCONS_00407487	Chromosome Z	66064105	66071036	6931	class_code "u"	Intergenic lncRNA	NONGGAT016647.1	87.305	512	7.39	53	-	-	-	-	-	-	-	-	-	-	-	-	-	-	-	-	-	-
TCONS_00285405	Chromosome 15	5650387	5653179	2792	class_code "x"	Anti-sense lncRNA	NONGGAT002807.2	100	206	7.38	0	-	-	-	-	-	-	-	-	-	-	-	-	-	-	-	-	-	-
TCONS_00213012	Chromosome 8	1778247	1783100	4853	class_code "x"	Anti-sense lncRNA	NONGGAT008766.2	98.883	358	7.38	4	-	-	-	-	-	-	-	-	-	-	-	-	-	-	-	-	-	-
TCONS_00217499	Chromosome 9	3007308	3010744	3436	class_code "u"	Intergenic lncRNA	NONGGAT009160.2	99.209	253	7.36	2	-	-	-	-	-	-	2.87914	3.22871	3.49087	2.82519	2.58731	4.57837	-	-	-	-	-	-
TCONS_00167731	Chromosome 5	45869904	45876467	6563	class_code "i"	Intronic lncRNA	NONGGAT012356.1	73.292	483	7.36	98	-	-	-	-	-	-	-	-	-	-	-	-	-	-	-	-	-	-
TCONS_00289599	Chromosome 16	2053438	2060845	7407	class_code "x"	Anti-sense lncRNA	NONGGAT003016.2	92.647	544	7.34	37	-	-	-	-	-	-	-	-	-	-	-	-	-	-	-	-	-1.73981	-
TCONS_00010751	Chromosome 1	135812137	135820901	8764	class_code "i"	Intronic lncRNA	NONGGAT009258.2	76.05	643	7.34	116	-	-	-	-	-	-	-	-	-	-	-	-	-	-	-	-	-	-
TCONS_00015905	Chromosome 1	169741269	169747285	6016	class_code "u"	Intergenic lncRNA	NONGGAT001266.2	78.912	441	7.33	88	-	-	-	-	-	-	-	-	-	-	-	-	-	-	-	-	-	-
TCONS_00402223	Chromosome Z	2078034	2081680	3646	class_code "u"	Intergenic lncRNA	NONGGAT005774.2	84.644	267	7.32	38	-	-	-	-	-	-	-	-	-	-	-	-	-	-	-	-	-	-
TCONS_00101334	Chromosome 3	109592395	109617967	25572	class_code "x"	Anti-sense lncRNA	NONGGAT006590.2	100	1869	7.31	0	-	-	-	-	-	-	-	-	-	-	-	-	-	-	-	-	-	-
TCONS_00316891	Chromosome 19	3977841	3983764	5923	class_code "u"	Intergenic lncRNA	NONGGAT003433.2	98.845	433	7.31	0	-	-	-	-	-	-	-	-	-	-	-	-	-	-	-	-	-	-
TCONS_00182257	Chromosome 6	962315	965123	2808	class_code "i"	Intronic lncRNA	NONGGAT011225.2	93.171	205	7.3	12	-	-	-	-	-	-	-	-	-	-	-	-	-	-	-	-	-	-
TCONS_00214424	Chromosome 8	1754992	1761288	6296	class_code "x"	Anti-sense lncRNA	NONGGAT008759.2	99.782	459	7.29	1	-	-	-	-	-	-	-	-	-	-	-	-	-	-	-	-	-	-
TCONS_00358974	Chromosome 26	2710230	2712927	2697	class_code "u"	Intergenic lncRNA	NONGGAT005421.2	98.469	196	7.27	3	-	-	-	-	-	-	-	-	-	-	-	-	-	-	-	-	-	-
TCONS_00281124	Chromosome 15	7942936	7946518	3582	class_code "x"	Anti-sense lncRNA	NONGGAT002870.2	98.462	260	7.26	4	-	-	-	-	-	-	-	-	-	-	-	-	-	-	-	-	-	-
TCONS_00255811	Chromosome 12	2939220	2939936	716	class_code "i"	Intronic lncRNA	NONGGAT002088.2	98.077	52	7.26	1	-	-	-	-	-	-	-	-	-	-	-	-	-	-	-	-	-	-
TCONS_00341062	Chromosome 23	1949272	1951454	2182	class_code "u"	Intergenic lncRNA	NONGGAT005115.2	100	158	7.24	0	-	-	-	-	-	-	-	-	-	-	-	-	-	-	-	-	-	-
TCONS_00042358	Chromosome 1	196283941	196286067	2126	class_code "i"	Intronic lncRNA	NONGGAT003210.2	85.065	154	7.24	20	-	-	-	-	-	-	-	-	-	-	-	-	-	-	-	-	-	-
TCONS_00123408	Chromosome 4	39090484	39093706	3222	class_code "u"	Intergenic lncRNA	NONGGAT006944.2	98.712	233	7.23	3	-	-	-	-	-	-	-2.84186	-2.83949	-	-3.08023	-4.27174	-	-	-	-	-	-	-
TCONS_00132675	Chromosome 4	18629026	18632747	3721	class_code "x"	Anti-sense lncRNA	NONGGAT011054.2	93.309	269	7.23	18	-	-	-	-	-	-	-	-	-	-	-	-	-	-	-	-	-	-
TCONS_00141962	Chromosome 4	18629015	18632737	3722	class_code "x"	Anti-sense lncRNA	NONGGAT011054.2	93.309	269	7.23	18	-	-	-	-	-	-	-	-	-	-	-	-	-	-	-	-	-	-
TCONS_00182019	Chromosome 6	34056161	34059250	3089	class_code "x"	Anti-sense lncRNA	NONGGAT008285.2	97.758	223	7.22	5	-	-	-	-	-	-	-	-	-	-	-	-	-	-	-	-	-	-
TCONS_00256853	Chromosome 12	1898306	1904765	6459	class_code "x"	Anti-sense lncRNA	NONGGAT012549.1	81.075	465	7.2	75	-	-	-	-	-	-	-	-	-	-	-	-	-	-	-	-	-	-
TCONS_00184104	Chromosome 6	9910176	9915607	5431	class_code "u"	Intergenic lncRNA	NONGGAT008043.2	99.231	390	7.18	3	-	-	-	-	-	-	-	-	-2.79174	-	-	-	-	-	-	-	-	-
TCONS_00152357	Chromosome 5	17951660	17957736	6076	class_code "x"	Anti-sense lncRNA	NONGGAT007531.2	99.31	435	7.16	2	-	-	-	-	-	-	-	-2.68994	-3.22033	-	-	-	-	-	-	-	-	-
TCONS_00212879	Chromosome 8	24215306	24217825	2519	class_code "x"	Anti-sense lncRNA	NONGGAT009023.2	100	180	7.15	0	-	-	-	-	-	-	-	-	-	-	-	-	-	-	-	-	-	-
TCONS_00256827	Chromosome 12	16706640	16709564	2924	class_code "u"	Intergenic lncRNA	NONGGAT002229.2	97.608	209	7.15	5	-	-	-	-	-	-	-	-	-	-	-	-	-	-	-	-	-	-
TCONS_00051130	Chromosome 1	100562992	100569494	6502	class_code "u"	Intergenic lncRNA	NONGGAT012940.1	85.345	464	7.14	48	-	-	-	-	-	-	-4.7768	-5.61882	-4.6624	-4.37268	-5.19814	-4.9519	-	-	-	-	-	-
TCONS_00168912	Chromosome 5	31034776	31039423	4647	class_code "i"	Intronic lncRNA	NONGGAT011638.2	75.602	332	7.14	60	-	-	-	-	-	-	-	-	-	-	-	-	-	-	-	-	-	-
TCONS_00317788	Chromosome 19	9837946	9846575	8629	class_code "x"	Anti-sense lncRNA	NONGGAT003580.2	99.512	615	7.13	1	-	-	-	-	-	-	-	-	-	-	-	-	-	-	-	-	-	-
TCONS_00077207	Chromosome 2	122309684	122310511	827	class_code "i"	Intronic lncRNA	NONGGAT014299.1	88.136	59	7.13	7	-	-	-	-	-	-	-	-	-	-	-	-	-	-	-	-	-	-
TCONS_00021595	Chromosome 1	67483464	67484572	1108	class_code "u"	Intergenic lncRNA	NONGGAT012337.1	87.342	79	7.13	7	-	-	-	-	-	-	-	-	-	-	-	-	-	-	-	-	-	-
TCONS_00041205	Chromosome 1	113133276	113137628	4352	class_code "x"	Anti-sense lncRNA	NONGGAT015915.1	79.032	310	7.12	52	-	-	-	-	-	-	3.95731	4.10854	7.09918	5.34281	4.62304	4.67086	-	-	-	-	-	-
TCONS_00176838	Chromosome 6	16981727	16989128	7401	class_code "x"	Anti-sense lncRNA	NONGGAT008104.2	99.62	526	7.11	2	-	-	-	-	-	-	-	-	-	-	-	-	-	-	-	-	-	-
TCONS_00003949	Chromosome 1	13933825	13940517	6692	class_code "x"	Anti-sense lncRNA	NONGGAT001198.2	77.521	476	7.11	81	-	-	-	-	-	-	-	-	-	-	-	-	-	-	-	-	-	-
TCONS_00217953	Chromosome 9	12353435	12357631	4196	class_code "u"	Intergenic lncRNA	NONGGAT009266.2	98.322	298	7.1	3	-	-	-	-	-	-	-	-	-	-	-	-	-	-	-	-	-	-
TCONS_00185783	Chromosome 6	9222189	9224429	2240	class_code "x"	Anti-sense lncRNA	NONGGAT014393.1	81.761	159	7.1	26	-	-	-	-	-	-	-	-	-2.77952	-	-	-2.81985	-	-	-	-	-	-
TCONS_00046005	Chromosome 1	169280202	169282008	1806	class_code "u"	Intergenic lncRNA	NONGGAT001265.2	100	128	7.09	0	-	-	-	-	-	-	-	-	-	-	-	-	-	-	-	-	-	-
TCONS_00058549	Chromosome 2	58283038	58288899	5861	class_code "u"	Intergenic lncRNA	NONGGAT013298.1	81.159	414	7.06	51	-	-	-	-	-	-	-	-	-	-	-	-	-	-	-	-	-	-
TCONS_00282803	Chromosome 15	7948477	7952292	3815	class_code "x"	Anti-sense lncRNA	NONGGAT002868.2	94.776	268	7.02	8	-	-	-	-	-	-	-	-	-	-	-	-	4.50013	-	-	-	-	-
TCONS_00326045	Chromosome 20	11055392	11058082	2690	class_code "u"	Intergenic lncRNA	NONGGAT004781.2	100	188	6.99	0	-	-	-	-	-	-	-	-	-	-	-	-	-	-	-	-	-	-
TCONS_00278267	Chromosome 15	9178799	9182613	3814	class_code "u"	Intergenic lncRNA	NONGGAT002916.2	98.872	266	6.97	1	-	-	-	-	-	-	-	-	-	-	-	-	-	-	-	-	-	-
TCONS_00289246	Chromosome 16	1430897	1432003	1106	class_code "i"	Intronic lncRNA	NONGGAT000142.2	88.312	77	6.96	9	-	-	-	-	-	-	-	-	-	-	-	-	-	-	-	-	-	-
TCONS_00287161	Chromosome 15	7951894	7955887	3993	class_code "i"	Intronic lncRNA	NONGGAT002868.2	87.004	277	6.94	21	-	-	-	-	-	-	-	-1.61281	-	-	-	-	-	-	-	-	-	-
TCONS_00172324	Chromosome 5	17954055	17957722	3667	class_code "u"	Intergenic lncRNA	NONGGAT007531.2	100	254	6.93	0	-	-	-	-	-	-	-	-	-	-	-	-	-	-	-	-	-	-
TCONS_00313707	Chromosome 19	9846291	9849955	3664	class_code "x"	Anti-sense lncRNA	NONGGAT003580.2	98.819	254	6.93	1	-	-	-	-	-	-	-	-	-	-	-	-	-	-	-	-	-	-
TCONS_00001714	Chromosome 1	169744119	169750293	6174	class_code "u"	Intergenic lncRNA	NONGGAT001266.2	80.14	428	6.93	81	-	-	-	-	-	-	-	-	-	-	-	-	-	-	-	-	-	-
TCONS_00183067	Chromosome 6	9912501	9914162	1661	class_code "u"	Intergenic lncRNA	NONGGAT008045.2	100	115	6.92	0	-	-	-	-	-	-	-	-	-	-	-	-	-	-	-	-	-	-
TCONS_00008086	Chromosome 1	169742253	169748840	6587	class_code "u"	Intergenic lncRNA	NONGGAT001266.2	78.681	455	6.91	92	-	-	-	-	-	-	3.68134	3.90332	3.35004	7.26156	3.88879	4.15471	-	-	-	-	-	-
TCONS_00414296	Scaffold	86969	87463	494	class_code "x"	Anti-sense lncRNA	NONGGAT010990.2	100	34	6.88	0	-	-	-	-	-	-	-	-	-	-	-	-	-	-	-	-	-	-
TCONS_00145660	Chromosome 4	57652698	57655411	2713	class_code "x"	Anti-sense lncRNA	NONGGAT007113.2	99.462	186	6.86	1	-	-	-	-	-	-	-1.5559	-1.62639	-1.48983	-1.85372	-1.49008	-2.20998	-	-	-	-	-	-
TCONS_00269489	Chromosome 14	3658151	3658866	715	class_code "i"	Intronic lncRNA	NONGGAT012538.1	95.918	49	6.85	2	-	-	-	-	-	-1.00978	3.25808	2.99197	2.88257	2.70501	2.5496	2.35612	-	-	-	-	-	-
TCONS_00318550	Chromosome 19	9848004	9850449	2445	class_code "x"	Anti-sense lncRNA	NONGGAT003580.2	100	167	6.83	0	-	-	-	-	-	-	-	-	-	-	-	-	-	-	-	-	-	-
TCONS_00186632	Chromosome 6	20009940	20019800	9860	class_code "x"	Anti-sense lncRNA	NONGGAT008152.2	99.554	673	6.83	3	-	-	-	-	-	-	-	-	-	-	-	-	-	-	-	-	-	-
TCONS_00393172	Chromosome Z	2131133	2133079	1946	class_code "i"	Intronic lncRNA	NONGGAT003210.2	90.226	133	6.83	12	-	-	-	-	-	-	-	-	-	-	-	-	-	-	-	-	-	-
TCONS_00077743	Chromosome 2	84406810	84412990	6180	class_code "u"	Intergenic lncRNA	NONGGAT004222.2	99.286	420	6.8	3	-	-	-	-	-	-	-	-	-	-	-	-	-	-	-	-	-	-
TCONS_00376417	Chromosome 31	1420179	1421737	1558	class_code "i"	Intronic lncRNA	NONGGAT010594.2	93.396	106	6.8	2	-	-	-	-	-	-	-	-2.90413	-	-2.23036	-	-	-	-	-	-	-	-
TCONS_00171026	Chromosome 5	17953978	17957722	3744	class_code "u"	Intergenic lncRNA	NONGGAT007531.2	100	254	6.78	0	-	-	-	-	-	-	-	-	-	-	-	-	-	-	-	-	-	-
TCONS_00321764	Chromosome 20	5814883	5817955	3072	class_code "u"	Intergenic lncRNA	NONGGAT004725.2	100	208	6.77	0	-	-	-	-	-	-	-	-	-	-	-	-	-	-	-	-	-	-
TCONS_00098232	Chromosome 3	43776303	43780217	3914	class_code "u"	Intergenic lncRNA	NONGGAT016635.1	77.273	264	6.75	39	-	-	-	-	-	-	-	-	-	-	-	-	-	-	-	-	-	-
TCONS_00213034	Chromosome 8	7443054	7451912	8858	class_code "u"	Intergenic lncRNA	NONGGAT008850.2	98.826	596	6.73	7	-	-	-	-	-	-	-	-	-	-	-	-	-	-	-	-	-	-
TCONS_00045978	Chromosome 1	145343764	145351299	7535	class_code "i"	Intronic lncRNA	NONGGAT016647.1	89.349	507	6.73	50	-	-	-	-	-	-	-	-	-	-	-	-	-	-	-	-	-	-
TCONS_00151260	Chromosome 5	30290754	30294825	4071	class_code "u"	Intergenic lncRNA	NONGGAT012594.1	79.562	274	6.73	51	-	-	-	-	-	-	-	-	-	-	-	-	-	-	-	-	-	-
TCONS_00010825	Chromosome 1	167280915	167287781	6866	class_code "u"	Intergenic lncRNA	NONGGAT009258.2	77.657	461	6.71	75	-	-	-	-	-	-	-	-	-	-	-	-	-	-	-	-	-	-
TCONS_00275469	Chromosome 14	8939855	8944017	4162	class_code "i"	Intronic lncRNA	NONGGAT013495.1	100	279	6.7	0	-	-	-	-	-	-	-	-	-	-	-	-	-	-	-	-	-	-
TCONS_00014607	Chromosome 1	194903250	194907167	3917	class_code "i"	Intronic lncRNA	NONGGAT014020.1	94.656	262	6.69	13	-	-	-	-	-	-	-	-	-	-	-	-	-	-	-	-	-	-
TCONS_00036699	Chromosome 1	170305813	170309787	3974	class_code "x"	Anti-sense lncRNA	NONGGAT014020.1	92.83	265	6.67	17	-	-	-	-	-	-	-	-	1.62481	-	-	-	-	-	-	-	-	-
TCONS_00317929	Chromosome 19	3974327	3983972	9645	class_code "u"	Intergenic lncRNA	NONGGAT003433.2	99.22	641	6.65	0	-	-	-	-	-	-	-	-	-	-	-	-	-	-	-	-	-	-
TCONS_00376749	Chromosome 31	1420182	1421701	1519	class_code "i"	Intronic lncRNA	NONGGAT010594.2	94.059	101	6.65	2	-	-	-	-	-	-	-	-	-	-	-	-	-	-	-	-	-	-
TCONS_00375880	Chromosome 31	822661	824362	1701	class_code "u"	Intergenic lncRNA	NONGGAT010969.2	100	113	6.64	0	-	-	-	-	-	-	-	-	-	-	-	-	-	-	-	-	-	-
TCONS_00084983	Chromosome 2	105998908	106000990	2082	class_code "u"	Intergenic lncRNA	NONGGAT016708.1	85.507	138	6.63	15	-	-	-	-	-	-	1.34045	1.60616	-	1.09181	2.36273	-	-	-	-	-	-	-
TCONS_00123064	Chromosome 4	85451002	85457183	6181	class_code "x"	Anti-sense lncRNA	NONGGAT013904.1	80.976	410	6.63	66	-	-	-	-	-	-	-	-	-	1.10481	-	-	-	-	-	-	-	-
TCONS_00132908	Chromosome 4	83276567	83281525	4958	class_code "u"	Intergenic lncRNA	NONGGAT007286.2	99.39	328	6.62	2	-	-	-	-	-	-	-	-	-	-	-	-	-	-	-	-	-	-
TCONS_00236705	Chromosome 10	186996	196275	9279	class_code "u"	Intergenic lncRNA	NONGGAT016647.1	88.418	613	6.61	66	-	-	-	-	-	-	-	-	-	-	-	-	-	-	-	-	-	-
TCONS_00048042	Chromosome 1	73809605	73815440	5835	class_code "u"	Intergenic lncRNA	NONGGAT002784.2	77.922	385	6.6	72	-	-	-	-	-	-	-	-	-	-	-	-	-	-	-	-	-	-
TCONS_00406122	Chromosome Z	66064006	66071778	7772	class_code "u"	Intergenic lncRNA	NONGGAT016647.1	87.305	512	6.59	53	-	-	-	-	-	-	-	-	-	-	-	-	-	-	-	-	-	-
TCONS_00411433	Scaffold	65549	69405	3856	class_code "x"	Anti-sense lncRNA	NONGGAT015118.1	85.433	254	6.59	31	-	-	-	-	-	-	-	-	-	-	-	-	-	-	-	-	-	-
TCONS_00041282	Chromosome 1	137178285	137181306	3021	class_code "u"	Intergenic lncRNA	NONGGAT003446.2	75.879	199	6.59	39	-	-	-	-	-	-	-	-	-	-	-	-	-	-	-	-	-	-
TCONS_00404003	Chromosome Z	66063963	66071748	7785	class_code "u"	Intergenic lncRNA	NONGGAT016647.1	87.305	512	6.58	53	-	-	-	-	-	-	-	-	-	-	-	-	-	-	-	-	-	-
TCONS_00192395	Chromosome 7	1170082	1175288	5206	class_code "u"	Intergenic lncRNA	NONGGAT008316.2	99.708	342	6.57	1	-	-	-	-	-	-	-	-	-	-	-	-	-	-	-	-	-	-
TCONS_00187985	Chromosome 6	29910933	29914054	3121	class_code "u"	Intergenic lncRNA	NONGGAT008240.2	99.024	205	6.57	0	-	-	-	-	-	-	-	-	-	-	-	-	-	-	-	-	-	-
TCONS_00050333	Chromosome 1	185091457	185095512	4055	class_code "x"	Anti-sense lncRNA	NONGGAT016647.1	92.453	265	6.54	18	-	-	-	-	-	-	-	-	-	-	-	-	-	-	-	-	-	-
TCONS_00029011	Chromosome 1	167280902	167287947	7045	class_code "u"	Intergenic lncRNA	NONGGAT009258.2	77.657	461	6.54	75	-	-	-	-	-	-	-2.74978	-2.26678	-	-	-	-	-	-	-	-	-	-
TCONS_00030412	Chromosome 1	194966279	194966892	613	class_code "i"	Intronic lncRNA	NONGGAT012699.1	97.5	40	6.53	1	-	-	-	-	-	-	-	-	-	-	-	-	-	-	-	-	-	-
TCONS_00237344	Chromosome 10	10933590	10945629	12039	class_code "x"	Anti-sense lncRNA	NONGGAT013084.1	98.214	784	6.51	14	-	-	-	-	-	-	-	-	-	-	-	-	-	-	-	-	-	-
TCONS_00112775	Chromosome 3	12265108	12267733	2625	class_code "i"	Intronic lncRNA	NONGGAT002408.2	80	170	6.48	26	-	-	-	-	-	-	-	-	-	-	-	-	-	-	-	-	-	-
TCONS_00207449	Chromosome 8	7446532	7454935	8403	class_code "u"	Intergenic lncRNA	NONGGAT008851.2	99.081	544	6.47	5	-	-	-	-	-	-	-	-	-	-	-	-	-	-	-	-	-	-
TCONS_00157956	Chromosome 5	46588166	46600985	12819	class_code "u"	Intergenic lncRNA	NONGGAT012962.1	76.719	829	6.47	179	-	-	-	-	-	-	-	-	-	-	-	-	-	-	-	-	-	-
TCONS_00119817	Chromosome 3	76607032	76611541	4509	class_code "u"	Intergenic lncRNA	NONGGAT006376.2	98.969	291	6.45	3	-	-	-	-	-	-	-	-	-	-	-	-	-	-	-	-	-	-
TCONS_00137521	Chromosome 4	39087854	39091464	3610	class_code "u"	Intergenic lncRNA	NONGGAT006944.2	98.712	233	6.45	3	-	-	-	-	-	-	-	-	-	-	-	-	-	-	-	-	-	-
TCONS_00228674	Chromosome 10	186994	196495	9501	class_code "u"	Intergenic lncRNA	NONGGAT016647.1	88.418	613	6.45	66	-	-	-	-	-	-	-	-	-	-	-	-	-	-	-	-	-	-
TCONS_00005162	Chromosome 1	255029	262205	7176	class_code "x"	Anti-sense lncRNA	NONGGAT012962.1	87.905	463	6.45	53	-	-	-	-	-	-	-	-	-	-	-	-	-	-	-	-	-	-
TCONS_00323368	Chromosome 20	11051241	11055354	4113	class_code "u"	Intergenic lncRNA	NONGGAT004781.2	100	265	6.44	0	-	-	-	-	-	-	-	-	-	-	-	-	-	-	-	-	-	-
TCONS_00068955	Chromosome 2	128388318	128394641	6323	class_code "x"	Anti-sense lncRNA	NONGGAT004503.2	99.509	407	6.44	2	-	-	-	-	-	-	-	-	-	-	-	-	-	-	-	-	-	-
TCONS_00359626	Chromosome 26	2710209	2713581	3372	class_code "u"	Intergenic lncRNA	NONGGAT005421.2	98.157	217	6.44	4	-	-	-	-	-	-	-	-	-	-	-	-	-	-	-	-	-	-
TCONS_00049139	Chromosome 1	195935049	195939411	4362	class_code "u"	Intergenic lncRNA	NONGGAT014020.1	93.95	281	6.44	16	-	-	-	-	-	-	-	-	-	-	-	-	-	-	-	-	-	-
TCONS_00197056	Chromosome 7	21498599	21501512	2913	class_code "x"	Anti-sense lncRNA	NONGGAT016225.1	98.93	187	6.42	2	-	-	-	-	-	-	5.8314	4.39234	4.99813	5.30212	4.1397	4.89734	-	-	-	-	-	-
TCONS_00162415	Chromosome 5	57346094	57349272	3178	class_code "u"	Intergenic lncRNA	NONGGAT014020.1	92.647	204	6.42	10	-	-	-	-	-	-	-	-	-	-	-	-	-	-	-	-	-	-
TCONS_00384567	Chromosome 38	375664	376941	1277	class_code "i"	Intronic lncRNA	NONGGAT010359.2	84.146	82	6.42	11	-	-	-	-	-	-	-	-	-	-	-	-	-	-	-	-	-	-
TCONS_00291377	Chromosome 16	909961	924846	14885	class_code "x"	Anti-sense lncRNA	NONGGAT010434.2	96.744	952	6.4	7	-	-	-	-	-	-	-	-	-	-	-	-	-	-	-	-	-	-
TCONS_00325440	Chromosome 20	13706209	13707649	1440	class_code "i"	Intronic lncRNA	NONGGAT014375.1	100	92	6.39	0	-	-	-	-	-	-	-	-	-	-	-	-	-	-	-	-	-	-
TCONS_00016724	Chromosome 1	174964071	174965840	1769	class_code "i"	Intronic lncRNA	NONGGAT001312.2	99.115	113	6.39	1	-	-	-	-	-	-	-	-	-	-	-	-	-	-	-	-	-	-
TCONS_00176541	Chromosome 6	963779	965266	1487	class_code "i"	Intronic lncRNA	NONGGAT005074.2	91.579	95	6.39	8	-	-	-	-	-	-	-	-	-	-	-	-	-	-	-	-	-	-
TCONS_00064614	Chromosome 2	55805075	55805891	816	class_code "x"	Anti-sense lncRNA	NONGGAT004040.2	100	52	6.37	0	-	-	-	-	-	-	-	-	-	-	-	-	-	-	-	-	-	-
TCONS_00169642	Chromosome 5	20735248	20736934	1686	class_code "i"	Intronic lncRNA	NONGGAT013729.1	81.308	107	6.35	17	-	-	-	-	-	-	-	-	-	-	1.87227	-	-	-	-	-	-	-
TCONS_00113708	Chromosome 3	30522588	30524813	2225	class_code "u"	Intergenic lncRNA	NONGGAT006044.2	100	141	6.34	0	-	-	-	-	-	-	-	-	-	-	-	-	-	-	-	-	-	-
TCONS_00224564	Chromosome 9	14628847	14630109	1262	class_code "u"	Intergenic lncRNA	NONGGAT009022.2	86.25	80	6.34	6	-	-	-	-	-	-	-	-	-	-	-	-	-	-	-	-	-	-
TCONS_00263733	Chromosome 13	310881	315733	4852	class_code "i"	Intronic lncRNA	NONGGAT005774.2	84.039	307	6.33	43	-	-	-	-	-	-	-	-	-	-	-	-	-	-	-	-	-	-
TCONS_00147943	Chromosome 4	80623316	80626034	2718	class_code "u"	Intergenic lncRNA	NONGGAT002408.2	80.233	172	6.33	30	-	-	-	-	-	-	-	-	-	-	-	-	-	-	-	-	-	-
TCONS_00248242	Chromosome 11	1539899	1551062	11163	class_code "u"	Intergenic lncRNA	NONGGAT016647.1	75.389	707	6.33	133	-	-	-	-	-	-	-	-	-	-	-	-	-	-	-	-	-	-
TCONS_00200523	Chromosome 7	413121	416713	3592	class_code "u"	Intergenic lncRNA	NONGGAT008309.2	98.238	227	6.32	3	-	-	-	-	-	-	-	-	-	-	-	-	-	-	-	-	-	-
TCONS_00179166	Chromosome 6	34018435	34022690	4255	class_code "u"	Intergenic lncRNA	NONGGAT014020.1	91.078	269	6.32	18	-	-	-	-	-	-	-	-	-	-	-	-	-	-	-	-	-	-
TCONS_00009096	Chromosome 1	169740640	169747617	6977	class_code "u"	Intergenic lncRNA	NONGGAT001266.2	78.912	441	6.32	88	-	-	-	-	-	-	-	-	-	-	-	-	-	-	-	-	-	-
TCONS_00395649	Chromosome Z	13413584	13418770	5186	class_code "i"	Intronic lncRNA	NONGGAT012847.1	84.098	327	6.31	43	-	-	-	-	-	-	-	-	-	-	-	-	-	-	-	-	-	-
TCONS_00049080	Chromosome 1	169278910	169281957	3047	class_code "u"	Intergenic lncRNA	NONGGAT001265.2	100	191	6.27	0	-	-	-	-	-	-	-	-	-	-	-	-	-	-	-	-	-	-
TCONS_00129960	Chromosome 4	37878	39012	1134	class_code "u"	Intergenic lncRNA	NONGGAT016753.1	84.507	71	6.26	9	-	-	-	-	-	-	-	-	-	-	-	-	-	-	-	-	-	-
TCONS_00044072	Chromosome 1	167280904	167283510	2606	class_code "u"	Intergenic lncRNA	NONGGAT014115.1	83.436	163	6.25	21	-	-	-	-	-	-	-	-	-	-	-	-	-	-	-	-	-	-
TCONS_00302988	Chromosome 18	920494	923977	3483	class_code "i"	Intronic lncRNA	NONGGAT003210.2	82.488	217	6.23	33	-	-	-	-	-	-	-	-	-	-	-	-	-	-	-	-	-	-
TCONS_00062338	Chromosome 2	40938933	40940299	1366	class_code "i"	Intronic lncRNA	NONGGAT014864.1	87.059	85	6.22	9	-	-	-	-	-	-	-	-	-	-	-	-	-	-	-	-	-	-
TCONS_00324928	Chromosome 20	1701358	1705690	4332	class_code "i"	Intronic lncRNA	NONGGAT004665.2	98.513	269	6.21	4	-	-	-	-	-	-	-	-	-	-	-	-	-	-	-	-	-	-
TCONS_00014517	Chromosome 1	168588578	168594771	6193	class_code "u"	Intergenic lncRNA	NONGGAT001256.2	99.479	384	6.2	2	-	-	-	-	-	-	-	-	-	-	-	-	-	-	-	-	-	-
TCONS_00060620	Chromosome 2	144947636	144951909	4273	class_code "x"	Anti-sense lncRNA	NONGGAT004624.2	96.226	265	6.2	3	1.7106	-	-	-	-	-	1.31836	1.33488	1.63206	-	-	-	-	-	-	-	-	-
TCONS_00100305	Chromosome 3	48477004	48480635	3631	class_code "u"	Intergenic lncRNA	NONGGAT014268.1	89.333	225	6.2	21	-	-	-	-	-	-	-	-	-	-	-	-	-	-	-	-	-	-
TCONS_00290944	Chromosome 16	1101567	1102763	1196	class_code "u"	Intergenic lncRNA	NONGGAT015615.1	86.486	74	6.19	9	-	-	-	-	-	-	-3.01453	-	-1.70002	-	-	-	-	-	-	-	-	-
TCONS_00024392	Chromosome 1	41615	50915	9300	class_code "u"	Intergenic lncRNA	NONGGAT010313.2	99.478	575	6.18	3	-	-	-	-	-	-	-	-	-1.00837	-	-	-	-	-	-	-	-	-
TCONS_00072471	Chromosome 2	34193941	34197897	3956	class_code "u"	Intergenic lncRNA	NONGGAT003882.2	100	244	6.17	0	-	-	-	-	-	-	-	-	-	-	-	-	-	-	-	-	-	-
TCONS_00059877	Chromosome 2	84403337	84407031	3694	class_code "u"	Intergenic lncRNA	NONGGAT004222.2	99.123	228	6.17	2	-	-	-	-	-	-	-	-	-	-	-	-	-	-	-	-	-	-
TCONS_00244973	Chromosome 11	17545129	17545957	828	class_code "i"	Intronic lncRNA	NONGGAT014813.1	92.157	51	6.16	4	-	-	-	-	-	-	-	-	-	-	-	-	-	-	-	-	-	-
TCONS_00174342	Chromosome 6	16980579	16989131	8552	class_code "x"	Anti-sense lncRNA	NONGGAT008104.2	99.62	526	6.15	2	-	-	-	-	-	-	-	-	-	-	-	-	-	-	-	-	-	-
TCONS_00290891	Chromosome 16	968887	970094	1207	class_code "u"	Intergenic lncRNA	NONGGAT015615.1	86.486	74	6.13	9	-	-	-	-	-	-1.46563	1.76418	1.32461	2.10579	-	1.05752	1.13225	-	-	-	-	-	-
TCONS_00105261	Chromosome 3	29311934	29315054	3120	class_code "u"	Intergenic lncRNA	NONGGAT014666.1	98.953	191	6.12	2	-	-	-	-	-	-	-	-	-	-	-	-	-	-	-	-	-	-
TCONS_00170033	Chromosome 5	30290675	30295161	4486	class_code "u"	Intergenic lncRNA	NONGGAT012594.1	79.562	274	6.11	51	-	-	-	-	-	-	-	-	-	-	-	-	-	-	-	-	-	-
TCONS_00213150	Chromosome 8	4823683	4825092	1409	class_code "u"	Intergenic lncRNA	NONGGAT007905.2	86.047	86	6.1	12	-	-	-	-	-	-	-	-	-	-	-	-	-	-	-	-	-	-
TCONS_00005541	Chromosome 1	68071010	68080209	9199	class_code "x"	Anti-sense lncRNA	NONGGAT016635.1	73.262	561	6.1	100	-	-	-	-	-	-	-	-	-	0.665087	-	-	-	-	-	-	-	-
TCONS_00042756	Chromosome 1	41480	50929	9449	class_code "u"	Intergenic lncRNA	NONGGAT010313.2	99.478	575	6.09	3	-	-	-	-	-	-	4.71696	5.01025	3.5792	3.29338	3.72445	3.41471	-	-	-	-	-	-
TCONS_00085143	Chromosome 2	58340241	58343416	3175	class_code "u"	Intergenic lncRNA	NONGGAT004043.2	100	193	6.08	0	-	-	-	-	-	-	-	-2.55184	-	-1.55263	-	-	-	-	-	-	-	-
TCONS_00023500	Chromosome 1	60353716	60356399	2683	class_code "x"	Anti-sense lncRNA	NONGGAT013042.1	95.092	163	6.08	8	-	-	-	-	-	-	-	-	-	-	-	-	-	-	-	-	-	-
TCONS_00032854	Chromosome 1	48173250	48175158	1908	class_code "u"	Intergenic lncRNA	NONGGAT015609.1	81.034	116	6.08	17	-	-	-	-	-	-	6.02661	3.39512	6.63304	6.83236	3.9493	5.0706	-	-	-	-	-	-
TCONS_00312936	Chromosome 19	9837959	9848092	10133	class_code "x"	Anti-sense lncRNA	NONGGAT003580.2	99.512	615	6.07	1	-	-	-	-	-	-	-	-	-	-	-	-	-	-	-	-	-	-
TCONS_00290024	Chromosome 16	2022964	2024282	1318	class_code "x"	Anti-sense lncRNA	NONGGAT003016.2	87.5	80	6.07	10	-	-	-	-	-	-	-	-	-	-	-	-	-	-	-	-	-	-
TCONS_00290942	Chromosome 16	1004102	1005321	1219	class_code "u"	Intergenic lncRNA	NONGGAT015615.1	86.486	74	6.07	9	-	-	-	-	-	-	4.66022	4.81225	5.55777	4.75492	4.31252	4.48147	-	-	-	-	-	-
TCONS_00059764	Chromosome 2	54990528	55003892	13364	class_code "u"	Intergenic lncRNA	NONGGAT012480.1	78.792	811	6.07	137	-	-	-	-	-	-	-	-	-	-	-	-	-	-	-	-	-	-
TCONS_00224927	Chromosome 9	4758987	4763428	4441	class_code "x"	Anti-sense lncRNA	NONGGAT000997.2	80.669	269	6.06	36	-	-	-	-	-	-	-	-	-	-	-	-	-	-	-	-	-	-
TCONS_00218051	Chromosome 9	22197432	22205870	8438	class_code "x"	Anti-sense lncRNA	NONGGAT009424.2	100	510	6.04	0	-	-	-	-	-	-	-	-	-	-	-	-	-	-	-	-	-	-
TCONS_00077474	Chromosome 2	103471894	103474197	2303	class_code "u"	Intergenic lncRNA	NONGGAT014244.1	83.453	139	6.04	22	-	-	-	-	-	-	-	-	-	-	-	-	-	-	-	-	-	-
TCONS_00012446	Chromosome 1	169741333	169748871	7538	class_code "u"	Intergenic lncRNA	NONGGAT001266.2	78.681	455	6.04	92	-	-	-	-	-	-	-	-	-	-	-	-	-	-	-	-	-	-
TCONS_00214958	Chromosome 8	1191960	1194117	2157	class_code "i"	Intronic lncRNA	NONGGAT008736.2	100	130	6.03	0	-	-	-	-	-	-	2.99399	-	-	-	-	-	-	-	-	-	-	-
TCONS_00127721	Chromosome 4	4058977	4061333	2356	class_code "x"	Anti-sense lncRNA	NONGGAT003141.2	95.07	142	6.03	5	-	-	-	-	-	-	-	-	-	-	-	-	-	-	-	-	-	-
TCONS_00175210	Chromosome 6	16980347	16989101	8754	class_code "x"	Anti-sense lncRNA	NONGGAT008104.2	99.62	526	6.01	2	-	-	-	-	-	-	-	-	-	-	-	-	-	-	-	-	-	-
TCONS_00140817	Chromosome 4	11002359	11004338	1979	class_code "x"	Anti-sense lncRNA	NONGGAT006706.2	99.16	119	6.01	1	-	-	-	-	-	-	-	-	-	-	-	-	-	-	-	-	-	-
TCONS_00043390	Chromosome 1	194040631	194041230	599	class_code "i"	Intronic lncRNA	NONGGAT016682.1	94.444	36	6.01	2	-	-	-	-	-	-	-	-	-	-	-	-	-	-	-	-	-	-
TCONS_00243159	Chromosome 11	9609261	9613799	4538	class_code "i"	Intronic lncRNA	NONGGAT001926.2	99.632	272	5.99	1	-	-	-	-	-	-	-	-	-	-	-	-	-	-	-	-	-	-
TCONS_00131239	Chromosome 4	39090962	39094867	3905	class_code "x"	Anti-sense lncRNA	NONGGAT006944.2	98.712	233	5.97	3	-	-	-	-	-	-	-	-	-	-	-	-	-	-	-	-	-	-
TCONS_00192396	Chromosome 7	1170069	1175221	5152	class_code "u"	Intergenic lncRNA	NONGGAT008316.2	99.674	307	5.96	1	-	-	-	-	-	-	-	-	-	-	-	-	-	-	-	-	-	-
TCONS_00037343	Chromosome 1	54668535	54671708	3173	class_code "u"	Intergenic lncRNA	NONGGAT012780.1	80.423	189	5.96	27	-	-	-	-	-	2.42595	-	-1.80975	-1.92811	-	-1.676	-	-	-	-	-	-	-
TCONS_00051915	Chromosome 1	192800876	192802876	2000	class_code "i"	Intronic lncRNA	NONGGAT010857.2	100	119	5.95	0	-	-	-	-	-	-	-	-	-	-	-	-	-	-	-	-	-	-
TCONS_00183798	Chromosome 6	16980679	16988928	8249	class_code "x"	Anti-sense lncRNA	NONGGAT008104.2	99.593	491	5.95	2	-	-	-	-	-	-	-	-	-1.70513	-	-	-	-	-	-	-	-	-
TCONS_00108981	Chromosome 3	104250944	104254423	3479	class_code "i"	Intronic lncRNA	NONGGAT013042.1	93.237	207	5.95	12	-	-	-	-	-	-	-	-	-	-	-	-	-	-	-	-	-	-
TCONS_00180062	Chromosome 6	16980276	16989129	8853	class_code "x"	Anti-sense lncRNA	NONGGAT008104.2	99.62	526	5.94	2	-	-	-	-	-	-	-	-	-	-	-	-	-	-	-	-	-	-
TCONS_00214819	Chromosome 8	25430140	25433241	3101	class_code "u"	Intergenic lncRNA	NONGGAT009045.2	98.37	184	5.93	3	-	-	-	-	-	-	-	-	-	-	-	-	-	-	-	-	-	-
TCONS_00114514	Chromosome 3	14803232	14805254	2022	class_code "u"	Intergenic lncRNA	NONGGAT016648.1	94.167	120	5.93	7	-	-	-	-	-	-	-	-	-	-	-	-	-	-	-	-	-	-
TCONS_00298812	Chromosome 17	9414569	9417069	2500	class_code "u"	Intergenic lncRNA	NONGGAT003176.2	100	148	5.92	0	-	-	-	-	-	-	-	-	-	-	-	-	-	-	-	-	-	-
TCONS_00130913	Chromosome 4	39086833	39090863	4030	class_code "u"	Intergenic lncRNA	NONGGAT006944.2	97.479	238	5.91	6	-	-	-	-	-	-	-	-	-2.58592	-	-	-	-	-	-	-	-	-
TCONS_00087286	Chromosome 2	22925758	22929616	3858	class_code "u"	Intergenic lncRNA	NONGGAT001424.2	82.456	228	5.91	31	-	-	-	-	-	-	-	-	-	-	-	-	-	-	-	-	-	-
TCONS_00220593	Chromosome 9	19981637	19986145	4508	class_code "x"	Anti-sense lncRNA	NONGGAT014020.1	93.208	265	5.88	18	-	-	-	-	-	-	-	-	-	-	-	-	-	-	-	-	-	-
TCONS_00050983	Chromosome 1	14650225	14651535	1310	class_code "u"	Intergenic lncRNA	NONGGAT013682.1	87.013	77	5.88	9	-	-	-	-	-	-	-	-	-	-	-	-	-	-	-	-	-	-
TCONS_00159375	Chromosome 5	17085672	17100203	14531	class_code "x"	Anti-sense lncRNA	NONGGAT007522.2	99.765	852	5.86	2	-	-	-	-	-	-	-	-	-	-	-	-	-	-	-	-	-	-
TCONS_00197832	Chromosome 7	1170086	1175926	5840	class_code "u"	Intergenic lncRNA	NONGGAT008316.2	99.708	342	5.86	1	-	-	-	-	-	-	3.85744	5.18108	3.87835	-	3.77087	-	-	-	-	-	-	-
TCONS_00083047	Chromosome 2	128903135	128906888	3753	class_code "u"	Intergenic lncRNA	NONGGAT004520.2	97.727	220	5.86	4	-	-	-	-	-	-	-	1.3522	1.71435	-	-	-	-	-	-	-	-	-
TCONS_00030404	Chromosome 1	194559758	194568181	8423	class_code "x"	Anti-sense lncRNA	NONGGAT016647.1	89.879	494	5.86	44	-	-	-	-	-	-	-	-	-	-	-	-	-	-	-	-	-	-
TCONS_00129133	Chromosome 4	83277654	83282477	4823	class_code "u"	Intergenic lncRNA	NONGGAT007286.2	99.291	282	5.85	2	-	-	-	-	-	-	-	-	-	-	-	-	-	-	-	-	-	-
TCONS_00128613	Chromosome 4	49039996	49042784	2788	class_code "u"	Intergenic lncRNA	NONGGAT012137.1	82.822	163	5.85	27	-	-	-	-	-	-	-	-2.05145	-	-	-	-	-	-	-	-	-	-
TCONS_00290956	Chromosome 16	2039088	2046502	7414	class_code "x"	Anti-sense lncRNA	NONGGAT003016.2	94.676	432	5.83	19	-	-	-	-	-	-	-	-	-	-	-	-	-	-	-	-	-	-
TCONS_00321098	Chromosome 20	5814331	5817903	3572	class_code "u"	Intergenic lncRNA	NONGGAT004725.2	100	208	5.82	0	-	-	-	-	-	-	-	-	-	-	-	-	-	-	-	-	-	-
TCONS_00229913	Chromosome 10	2610268	2611333	1065	class_code "u"	Intergenic lncRNA	NONGGAT012620.1	87.097	62	5.82	8	-	-	-	-	-	-	-	-	-	-	-	-	-	-	-	-	-	-
TCONS_00057319	Chromosome 2	122309631	122310647	1016	class_code "i"	Intronic lncRNA	NONGGAT014299.1	88.136	59	5.81	7	-	-	-	-	-	-	-	-	-	-	-	-	-	-	-	-	-	-
TCONS_00148797	Chromosome 4	55770498	55771668	1170	class_code "i"	Intronic lncRNA	NONGGAT015807.1	86.765	68	5.81	3	-	-	-	-	-	-	-	-	-	-	-	-	-	-	-	-	-	-
TCONS_00082707	Chromosome 2	58335301	58343369	8068	class_code "u"	Intergenic lncRNA	NONGGAT016083.1	84.222	469	5.81	54	-	-	-	-	-	-	-	-	-	-	-	-	-	-	-	-	-	-
TCONS_00219443	Chromosome 9	23184468	23187440	2972	class_code "u"	Intergenic lncRNA	NONGGAT009450.2	99.419	172	5.79	1	-	-	-	-	-	-	-	-	-	-	-	-	-	-	-	-	-	-
TCONS_00030418	Chromosome 1	43649	50106	6457	class_code "u"	Intergenic lncRNA	NONGGAT010315.2	99.198	374	5.79	1	-	-	-	-	-	-	-	-	-	-	-	-	-	-	-	-	-	-
TCONS_00215687	Chromosome 8	1763397	1767361	3964	class_code "x"	Anti-sense lncRNA	NONGGAT008762.2	99.127	229	5.78	1	-	-	-	-	-	-	-	-	-	-	-	-	-	-	-	-	-	-
TCONS_00186165	Chromosome 6	32526211	32529392	3181	class_code "u"	Intergenic lncRNA	NONGGAT001820.2	83.696	184	5.78	23	-	-	-	-	-	-	-	-	-	-	-	-	-	-	-	-	-	-
TCONS_00072624	Chromosome 2	85229863	85233588	3725	class_code "i"	Intronic lncRNA	NONGGAT014211.1	100	215	5.77	0	-	-	-	-	-	-	-	-	-	-	-	-	-	-	-	-	-	-
TCONS_00081876	Chromosome 2	47583762	47584611	849	class_code "u"	Intergenic lncRNA	NONGGAT003981.2	100	49	5.77	0	-	-	-	-	-	-	-	-	-	-	-	-	-	-	-	-	-	-
TCONS_00182537	Chromosome 6	962988	965095	2107	class_code "i"	Intronic lncRNA	NONGGAT011225.2	94.215	121	5.74	7	-	-	-	-	-	-	-	-	-	-	-	-	-	-	-	-	-	-
TCONS_00064258	Chromosome 2	107476230	107477138	908	class_code "i"	Intronic lncRNA	NONGGAT013888.1	88.462	52	5.73	6	-	-	-	-	-	-	-	-	-	-	-	-	-	-	-	-	-	-
TCONS_00226302	Chromosome 9	21857132	21860224	3092	class_code "u"	Intergenic lncRNA	NONGGAT014864.1	92.655	177	5.72	13	-	-	-	-	-	-	4.12825	-	-	-	-	2.79093	-	-	-	-	-	-
TCONS_00065175	Chromosome 2	105995771	106001126	5355	class_code "u"	Intergenic lncRNA	NONGGAT004348.2	99.346	306	5.71	2	-	-	-	-	-	-	-	-	-	-	-	-	-	-	-	-	-	-
TCONS_00112624	Chromosome 3	76606999	76612094	5095	class_code "u"	Intergenic lncRNA	NONGGAT006376.2	98.969	291	5.71	3	-	-	-	-	-	-	-	-	-	-	-	-	-	-	-	-	-	-
TCONS_00207360	Chromosome 8	21576980	21578557	1577	class_code "x"	Anti-sense lncRNA	NONGGAT014617.1	87.778	90	5.71	7	-	-	-	-	-	-	-	-	-	-	-	-	-	-	-	-	-	-
TCONS_00253346	Chromosome 12	3487477	3501545	14068	class_code "x"	Anti-sense lncRNA	NONGGAT013305.1	100	800	5.69	0	-	-	-	-	-	-	-	-	-	-	-	-	-	-	-	-	-	-
TCONS_00253347	Chromosome 12	3487477	3501545	14068	class_code "x"	Anti-sense lncRNA	NONGGAT013305.1	100	800	5.69	0	-	-	-	-	-	-	-	-	-	-	-	-	-	-	-	-	-	-
TCONS_00119838	Chromosome 3	91330876	91334512	3636	class_code "u"	Intergenic lncRNA	NONGGAT004689.2	82.609	207	5.69	31	-	-	-	-	-	-	-	-	-	-	-	-	-	-	-	-	-	-
TCONS_00209025	Chromosome 8	1193990	1194870	880	class_code "i"	Intronic lncRNA	NONGGAT008736.2	100	50	5.68	0	-	-	-	-	-	-	-	-	-	-	-	-	-	-	-	-	-	-
TCONS_00229572	Chromosome 10	10102594	10104513	1919	class_code "i"	Intronic lncRNA	NONGGAT010980.2	99.083	109	5.68	0	-	-	-	-	-	-	-	-	-	-	-	-	-	-	-	-	-	-
TCONS_00185114	Chromosome 6	1284366	1287658	3292	class_code "i"	Intronic lncRNA	NONGGAT014911.1	85.027	187	5.68	24	-	-	-	-	-	-	-	-	-	1.74311	-	-	-	-	-	-	-	-
TCONS_00046974	Chromosome 1	13934088	13942481	8393	class_code "x"	Anti-sense lncRNA	NONGGAT001198.2	77.521	476	5.67	81	-	-	-	-	-	-	-	-	-	-	-	-	-	-	-	-	-	-
TCONS_00272036	Chromosome 14	10170883	10171467	584	class_code "i"	Intronic lncRNA	NONGGAT014036.1	100	33	5.65	0	-	-	-	-	-	-	-	-	-	-	-	-	-	-	-	-	-	-
TCONS_00181296	Chromosome 6	16980636	16983954	3318	class_code "u"	Intergenic lncRNA	NONGGAT008105.2	99.465	187	5.64	1	-	-	-	-	-	-	-	-	-	-	-	-	-	-	-	-	-	-
TCONS_00023794	Chromosome 1	195699828	195704474	4646	class_code "x"	Anti-sense lncRNA	NONGGAT014020.1	94.275	262	5.64	14	-	-	-	-	-	-	3.10128	3.47423	5.29065	3.37574	3.38223	2.42735	-	-	-	-	-	-
TCONS_00142060	Chromosome 4	59679539	59686083	6544	class_code "x"	Anti-sense lncRNA	NONGGAT016647.1	89.973	369	5.64	31	-	-	-	-	-	-	-	-	-	-	-	-	-	-	-	-	-	-
TCONS_00016687	Chromosome 1	167159004	167161471	2467	class_code "u"	Intergenic lncRNA	NONGGAT008345.2	83.453	139	5.63	20	-	-	-	-	-	-	-	-	-	-	-	-	-	-	-	-	-	-
TCONS_00128538	Chromosome 4	33483891	33485830	1939	class_code "i"	Intronic lncRNA	NONGGAT002368.2	81.651	109	5.62	13	-	-	-	-	-	-	-	-	-	-	-	-	-	-	-	-	-	-
TCONS_00212582	Chromosome 8	1763389	1768284	4895	class_code "x"	Anti-sense lncRNA	NONGGAT008763.2	100	274	5.6	0	-	-	-	-	-	-	-	-	-	-	-	-	-	-	-	-	-	-
TCONS_00042607	Chromosome 1	111062138	111065162	3024	class_code "i"	Intronic lncRNA	NONGGAT015233.1	93.491	169	5.59	11	-	-	-	-	-	-	-	-	-	-	-	-	-	-	-	-	-	-
TCONS_00375897	Chromosome 31	1412774	1422803	10029	class_code "x"	Anti-sense lncRNA	NONGGAT010594.2	92.87	561	5.59	19	-	-	-	-	-	-	2.71446	2.21455	3.03868	-	-	-	-	-	-	-	-	-
TCONS_00291074	Chromosome 16	335395	338311	2916	class_code "i"	Intronic lncRNA	NONGGAT003589.2	86.503	163	5.59	11	-	-	-	-	-	-	-	-	-	-	-	-	-	-	-	-	-	-
TCONS_00277301	Chromosome 14	12053167	12065343	12176	class_code "x"	Anti-sense lncRNA	NONGGAT010551.2	99.114	677	5.56	3	-	-	-	-	-	-	-	-	-	-	-	-	-	-	-	-	-	-
TCONS_00018108	Chromosome 1	178293142	178297818	4676	class_code "i"	Intronic lncRNA	NONGGAT015911.1	90.769	260	5.56	24	-	-	-	-	-	-	-	-	-	-	-	-	-	-	-	-	-	-
TCONS_00402155	Chromosome Z	53878256	53880975	2719	class_code "u"	Intergenic lncRNA	NONGGAT011946.2	99.338	151	5.55	1	-	-	-	-	-	-	-	-	-	-	-	-	-	-	-	-	-	-
TCONS_00290776	Chromosome 16	335367	338306	2939	class_code "i"	Intronic lncRNA	NONGGAT003589.2	86.503	163	5.55	11	-	-	-	-	-	-	1.35309	-	1.23773	-	-	-	-	-	-	-	-	-
TCONS_00395577	Chromosome Z	326117	327146	1029	class_code "i"	Intronic lncRNA	NONGGAT010901.2	100	57	5.54	0	-	-	-	-	-	-	-	-	-	-	-	-	-	-	-	-	-	-
TCONS_00175577	Chromosome 6	17316278	17317217	939	class_code "i"	Intronic lncRNA	NONGGAT008109.2	100	52	5.54	0	-	-	-	-	-	-	-1.80939	-	-	-	-	-	-	-	-	-	-	-
TCONS_00167705	Chromosome 5	32489169	32496876	7707	class_code "u"	Intergenic lncRNA	NONGGAT007696.2	100	426	5.53	0	-	-	-	-	-	-	-1.22348	-	-1.14375	-	-	-	-	-	-	-	-	-
TCONS_00014525	Chromosome 1	169741745	169749491	7746	class_code "u"	Intergenic lncRNA	NONGGAT001266.2	80.14	428	5.53	81	-	-	-	-	-	-	-	4.36204	-	-	-	-	-	-	-	-	-	-
TCONS_00001023	Chromosome 1	80825340	80827494	2154	class_code "u"	Intergenic lncRNA	NONGGAT013049.1	89.916	119	5.52	11	-	-	-	-	-	-	-	-	-	-	-	-	-	-	-	-	-	-
TCONS_00045199	Chromosome 1	174387915	174390688	2773	class_code "x"	Anti-sense lncRNA	NONGGAT014617.1	82.353	153	5.52	23	-	-	-	-	-	-	-	-	-	-	-	-	-	-	-	-	-	-
TCONS_00325905	Chromosome 20	1701347	1706229	4882	class_code "i"	Intronic lncRNA	NONGGAT004665.2	98.513	269	5.51	4	-	-	-	-	-	-	-	-	-	-	-	-	-	-	-	-	-	-
TCONS_00386358	Chromosome W	4216206	4219147	2941	class_code "u"	Intergenic lncRNA	NONGGAT015242.1	97.531	162	5.51	4	-	-	-	-	-	-	-	-	-	-	-	-	-	-	-	-	-	-
TCONS_00129828	Chromosome 4	64732595	64737314	4719	class_code "u"	Intergenic lncRNA	NONGGAT014166.1	90.385	260	5.51	25	-	-	-	-	-	-	-	-	-	-	-	-	-	-	-	-	-	-
TCONS_00156406	Chromosome 5	48019937	48022588	2651	class_code "x"	Anti-sense lncRNA	NONGGAT000602.2	80.137	146	5.51	22	-	-	-	-	-	-	-	-	-	-	-	-	-	-	-	-	-	-
TCONS_00285633	Chromosome 15	362019	364330	2311	class_code "u"	Intergenic lncRNA	NONGGAT014628.1	89.764	127	5.5	13	-	-	-	-	-	-	-	-	-1.16237	-	-	-	-	-	-	-	-	-
TCONS_00040754	Chromosome 1	174972353	174973628	1275	class_code "i"	Intronic lncRNA	NONGGAT001313.2	100	70	5.49	0	-	-	-	-	-	-	-	-	-	-	-	-	-	-	-	-	-	-
TCONS_00231021	Chromosome 10	10102609	10104322	1713	class_code "i"	Intronic lncRNA	NONGGAT010980.2	98.936	94	5.49	0	-	-	-	-	-	-	-	-	-	-	-	-	-	-	-	-	-	-
TCONS_00256528	Chromosome 12	3487004	3501591	14587	class_code "x"	Anti-sense lncRNA	NONGGAT013305.1	100	800	5.48	0	-	-	-	-	-	-	-	-	-	3.22128	-	-	-	-	-	-	-	-
TCONS_00282821	Chromosome 15	9047998	9050587	2589	class_code "u"	Intergenic lncRNA	NONGGAT002904.2	100	142	5.48	0	-	-	-	-	-	-	-	-	-	-	-	-	-	-	-	-	-	-
TCONS_00077889	Chromosome 2	1098580	1155439	56859	class_code "x"	Anti-sense lncRNA	NONGGAT014020.1	98.78	3116	5.48	35	-	-	-	-	-	-	-	-	-	-	-	-	-	-	-	-	-	-
TCONS_00114964	Chromosome 3	106872342	106879970	7628	class_code "i"	Intronic lncRNA	NONGGAT013298.1	88.756	418	5.48	39	-	-	-	-	-	-	-	-	-	-	-	-	-	-	-	-	-	-
TCONS_00367411	Chromosome 28	1868570	1873392	4822	class_code "x"	Anti-sense lncRNA	NONGGAT014020.1	93.939	264	5.47	15	-	-	-	-	-	-	-	-	-	-	-	-	-	-	-	-	-	-
TCONS_00333131	Chromosome 21	2999676	3003850	4174	class_code "u"	Intergenic lncRNA	NONGGAT004896.2	99.561	228	5.46	1	-	-	-	-	-	-	-	-	-	-	-	-	-	-	-	-	-	-
TCONS_00263595	Chromosome 13	17857968	17862207	4239	class_code "x"	Anti-sense lncRNA	NONGGAT002485.2	100	231	5.45	0	-	-	-	-	-	-	-	-	-	-	-	-	-	-	-	-	-	-
TCONS_00079877	Chromosome 2	148334343	148336488	2145	class_code "i"	Intronic lncRNA	NONGGAT000007.2	81.197	117	5.45	18	-	-	-	-	-	-	-	-	-	-	-	-	-	-	-	-	-	-
TCONS_00042584	Chromosome 1	100561878	100570425	8547	class_code "u"	Intergenic lncRNA	NONGGAT012940.1	85.345	464	5.43	48	-	-	-	-	-	-	-	-	-	-	-	-	-	-	-	-	-	-
TCONS_00018185	Chromosome 1	414135	417122	2987	class_code "x"	Anti-sense lncRNA	NONGGAT015242.1	93.827	162	5.42	7	-	-	-	-	-	-	-	-	-	-	-	-	-	-	-	-	-	-
TCONS_00082223	Chromosome 2	64070217	64071999	1782	class_code "u"	Intergenic lncRNA	NONGGAT012491.1	90.625	96	5.39	8	-	-	-	-	-	-	-	-	-	-	-	-	-	-	-	-	-	-
TCONS_00183230	Chromosome 6	16978498	16981982	3484	class_code "x"	Anti-sense lncRNA	NONGGAT008105.2	99.465	187	5.37	1	-	-	-	-	-	-	-	-	-	-	-	-	-	-	-	-	-	-
TCONS_00174692	Chromosome 6	5425542	5431518	5976	class_code "x"	Anti-sense lncRNA	NONGGAT014020.1	88.785	321	5.37	27	-	-	-	-	-	-	-	-	-	-	-	-	-	-	-	-	-	-
TCONS_00040987	Chromosome 1	48230036	48233446	3410	class_code "x"	Anti-sense lncRNA	NONGGAT001080.2	77.049	183	5.37	39	-	-	-	-	-	-	1.52727	-	1.8887	1.51584	-	-	-	-	-	-	-	-
TCONS_00119449	Chromosome 3	91328113	91331683	3570	class_code "u"	Intergenic lncRNA	NONGGAT014020.1	95.288	191	5.35	8	-	-	-	-	-	-	-	-	-	-	-	-	-	-	-	-	-	-
TCONS_00092190	Chromosome 3	96467899	96473188	5289	class_code "x"	Anti-sense lncRNA	NONGGAT014020.1	91.873	283	5.35	19	-	-	-	-	-	-	-	-	-	-	-	-	-	-	-	-	-	-
TCONS_00319017	Chromosome 19	5425259	5427601	2342	class_code "x"	Anti-sense lncRNA	NONGGAT003454.2	99.2	125	5.34	0	-	-	-	-	-	-	-	-	-	-	-1.58609	-	-	-	-	-	-	-
TCONS_00016961	Chromosome 1	48228852	48232541	3689	class_code "x"	Anti-sense lncRNA	NONGGAT006506.2	88.325	197	5.34	15	-	-	-	-	-	-	-	-	-	-	-	-	-	-	-	-	-	-
TCONS_00339652	Chromosome 23	1947469	1950445	2976	class_code "u"	Intergenic lncRNA	NONGGAT005115.2	100	158	5.31	0	-	-	-	-	-	-	-	-	-	-	-	-	-	-	-	-	-	-
TCONS_00184806	Chromosome 6	34017628	34022690	5062	class_code "u"	Intergenic lncRNA	NONGGAT014020.1	91.078	269	5.31	18	-	-	-	-	-	-	-	-	-	-	-	-	-	-	-	-	-	-
TCONS_00067750	Chromosome 2	66190274	66192728	2454	class_code "u"	Intergenic lncRNA	NONGGAT000412.2	87.692	130	5.3	16	-	-	-	-	-	-	-	-	-	-	-	-	-	-	-	-	-	-
TCONS_00133069	Chromosome 4	39086820	39091320	4500	class_code "u"	Intergenic lncRNA	NONGGAT006944.2	97.479	238	5.29	6	-	-	-	-	-	-	-	-	-	-	-	-	-	-	-	-	-	-
TCONS_00177631	Chromosome 6	16979160	16989129	9969	class_code "x"	Anti-sense lncRNA	NONGGAT008104.2	99.62	526	5.28	2	-	-	-	-	-	-	-	-	-	-	-	-	-	-	-	-	-	-
TCONS_00042155	Chromosome 1	83724121	83741483	17362	class_code "u"	Intergenic lncRNA	NONGGAT012962.1	74.672	916	5.28	200	-	-	-	-	-	-	-	-	-	-	-	-	-	-	-	-	-	-
TCONS_00182246	Chromosome 6	34056256	34062988	6732	class_code "x"	Anti-sense lncRNA	NONGGAT008286.2	100	355	5.27	0	-	-	-	-	-	-	-	-	-	-	-	-	-	-	-	-	-	-
TCONS_00006020	Chromosome 1	168588180	168595492	7312	class_code "u"	Intergenic lncRNA	NONGGAT001256.2	99.479	384	5.25	2	-	-	-	-	-	-	-	-	-	2.14601	-	-	-	-	-	-	-	-
TCONS_00006021	Chromosome 1	168588180	168595492	7312	class_code "u"	Intergenic lncRNA	NONGGAT001256.2	99.479	384	5.25	2	-	-	-	-	-	-	-	-	-	-	-	-	-	-	-	-	-	-
TCONS_00220126	Chromosome 9	19572591	19576956	4365	class_code "u"	Intergenic lncRNA	NONGGAT009370.2	98.69	229	5.25	2	-	-	-	-	-	-	-	-	-	-	-	-	-	-	-	-	-	-
TCONS_00052583	Chromosome 1	56700831	56704981	4150	class_code "u"	Intergenic lncRNA	NONGGAT000458.2	97.706	218	5.25	5	-	-	-	-	-	-	-	-	-	-	-	-	-	-	-	-	-	-
TCONS_00079615	Chromosome 2	48399090	48401756	2666	class_code "u"	Intergenic lncRNA	NONGGAT000542.2	85	140	5.25	15	-	-	-	-	-	-	-	-	-	-	-	-	-	-	-	-	-	-
TCONS_00082239	Chromosome 2	85229770	85233876	4106	class_code "i"	Intronic lncRNA	NONGGAT014211.1	100	215	5.24	0	-	-	-	-	-	-	-	-	-	-	-	-	-	-	-	-	-	-
TCONS_00028280	Chromosome 1	138804401	138806995	2594	class_code "u"	Intergenic lncRNA	NONGGAT014244.1	90.441	136	5.24	12	-	-	-	-	-	-	-	-	-	-	-	-	-	-	-	-	-	-
TCONS_00159025	Chromosome 5	641401	646377	4976	class_code "i"	Intronic lncRNA	NONGGAT007356.2	99.231	260	5.23	1	-	-	-	-	-	-	-	-	-	-	-	-	-	-	-	-	-	-
TCONS_00054042	Chromosome 2	66190148	66192634	2486	class_code "u"	Intergenic lncRNA	NONGGAT000412.2	87.692	130	5.23	16	-	-	-	-	-	-	-	-	-	-	-	-	-	-	-	-	-	-
TCONS_00313856	Chromosome 19	5515116	5518632	3516	class_code "x"	Anti-sense lncRNA	NONGGAT003461.2	98.361	183	5.2	3	-	-	-	-	-	-	-	-	-	-	-	-	-	-	-	-	-	-
TCONS_00239734	Chromosome 10	7672721	7677368	4647	class_code "x"	Anti-sense lncRNA	NONGGAT001585.2	98.34	241	5.19	2	-	-	-	-	-	-	-	-	-	-	-	-	-	-	-	-	-	-
TCONS_00056441	Chromosome 2	105994776	106000685	5909	class_code "u"	Intergenic lncRNA	NONGGAT004348.2	99.346	306	5.18	2	-	-	-	-	-	-	-	-	-	-	-	-	-	-	-	-	-	-
TCONS_00060636	Chromosome 2	148333274	148334819	1545	class_code "i"	Intronic lncRNA	NONGGAT000007.2	86.25	80	5.18	7	-	-	-	-	-	-	-	-	-	-	-	-	-	-	-	-	-	-
TCONS_00097430	Chromosome 3	43930836	43941174	10338	class_code "x"	Anti-sense lncRNA	NONGGAT006174.2	99.062	533	5.16	5	-	-	-	-	-	-	-	-	-	-	-	-	-	-	-	-	-	-
TCONS_00097441	Chromosome 3	46253449	46260988	7539	class_code "u"	Intergenic lncRNA	NONGGAT016647.1	89.974	389	5.16	32	-	-	-	-	-	-	4.45053	5.15717	5.24611	5.47251	4.75577	5.31642	-	-	-	-	-	-
TCONS_00133254	Chromosome 4	17239431	17247399	7968	class_code "x"	Anti-sense lncRNA	NONGGAT013298.1	83.698	411	5.16	54	-	-	-	-	-	-	-	-	-	-	-	-	-	-	-	-	-	-
TCONS_00091331	Chromosome 3	46250970	46253656	2686	class_code "u"	Intergenic lncRNA	NONGGAT006185.2	100	138	5.14	0	-	-	-	-	-	-	-	-	-	-	-	-	-	-	-	-	-	-
TCONS_00096472	Chromosome 3	17550300	17568229	17929	class_code "x"	Anti-sense lncRNA	NONGGAT005917.2	99.456	919	5.13	5	-	-	-	-	-	-	-	-	-	-	-	-	-	-	-	-	-	-
TCONS_00293767	Chromosome 17	254711	255356	645	class_code "x"	Anti-sense lncRNA	NONGGAT014036.1	100	33	5.12	0	-	-	-	-	-	-	-	-	-	-	-	-	-	-	-	-	-	-
TCONS_00403824	Chromosome Z	61918326	61929788	11462	class_code "u"	Intergenic lncRNA	NONGGAT012480.1	90.24	584	5.1	39	-	-	-	-	-	-	-	-	-2.09258	-1.60781	-	-	-	-	-	-	-	-
TCONS_00121091	Chromosome 4	49889472	49896220	6748	class_code "i"	Intronic lncRNA	NONGGAT012508.1	79.942	344	5.1	51	-	-	-	-	-	-	-	-	-	-	-	-	-	-	-	-	-	-
TCONS_00159876	Chromosome 5	51081489	51083709	2220	class_code "u"	Intergenic lncRNA	NONGGAT015707.1	100	113	5.09	0	-	-	-	-	-	-	-	-	-	-	-	-	-	-	-	-	-	-
TCONS_00050082	Chromosome 1	194961368	194966696	5328	class_code "i"	Intronic lncRNA	NONGGAT014020.1	91.882	271	5.09	21	-	-	-	-	-	-	-	-	-	-	-	-	-	-	-	-	-	-
TCONS_00205218	Chromosome 8	26379495	26389262	9767	class_code "i"	Intronic lncRNA	NONGGAT009053.2	83.702	497	5.09	78	-	-	-	-	-	-	1.98749	1.32309	1.43778	1.95913	1.17333	-	-	-	-	-	-	-
TCONS_00238220	Chromosome 10	12544776	12546985	2209	class_code "i"	Intronic lncRNA	NONGGAT012560.1	82.143	112	5.07	11	-	-	-	-	-	-	-	-	-	-	-	-	-	-	-	-	-	-
TCONS_00286121	Chromosome 15	5368189	5378370	10181	class_code "x"	Anti-sense lncRNA	NONGGAT002800.2	99.223	515	5.06	4	-	-	-	-	-	-	-	-	-	-	-	-	-	-	-	-	-	-
TCONS_00186678	Chromosome 6	30408883	30412820	3937	class_code "u"	Intergenic lncRNA	NONGGAT008251.2	100	198	5.03	0	-	-	-	-	-	-	-	-	-	-	-	-	-	-	-	-	-	-
TCONS_00355081	Chromosome 26	2685927	2688509	2582	class_code "u"	Intergenic lncRNA	NONGGAT009068.2	92.308	130	5.03	9	-	-	-	-	-	-	2.88823	-	3.3427	2.89048	-	-	-	-	-	-	-	-
TCONS_00010840	Chromosome 1	169799556	169800174	618	class_code "i"	Intronic lncRNA	NONGGAT012792.1	100	31	5.02	0	-	-	-	-	-	-	-	-	-	-	-	-	-	-	-	-	-	-
TCONS_00399816	Chromosome Z	37333358	37339893	6535	class_code "u"	Intergenic lncRNA	NONGGAT012795.1	75.305	328	5.02	70	-	-	-	-	-	-	-	1.29061	-	1.63819	-	-	-	-	-	-	-	-
TCONS_00068264	Chromosome 2	125801254	125803056	1802	class_code "u"	Intergenic lncRNA	NONGGAT012594.1	90	90	4.99	9	-	-	-	-	-	-	-	-	-	-	-	-	-	-	-	-	-	-
TCONS_00004175	Chromosome 1	48194279	48200933	6654	class_code "x"	Anti-sense lncRNA	NONGGAT007110.2	87.651	332	4.99	37	-	-	-	-	-	-	-	-	-	-	-	-	-	-	-	-	-	-
TCONS_00017641	Chromosome 1	48194276	48200927	6651	class_code "x"	Anti-sense lncRNA	NONGGAT007110.2	87.651	332	4.99	37	-	-	-	-	-	-	-	-	-	-	-	-	-	-	-	-	-	-
TCONS_00039479	Chromosome 1	48194281	48200928	6647	class_code "x"	Anti-sense lncRNA	NONGGAT007110.2	87.651	332	4.99	37	-	-	-	-	-	-	-	-	-	-	-	-	-	-	-	-	-	-
TCONS_00403759	Chromosome Z	44802383	44804449	2066	class_code "u"	Intergenic lncRNA	NONGGAT016626.1	87.379	103	4.99	9	-	-	-	-	-	-	-	-	-1.87646	-	-	-	-	-	-	-	-	-
TCONS_00158159	Chromosome 5	27148731	27149715	984	class_code "i"	Intronic lncRNA	NONGGAT012538.1	95.918	49	4.98	2	-	-	-	-	-	-	-	-	-	-	-	-	-	-	-	-	-	-
TCONS_00164085	Chromosome 5	10183859	10193370	9511	class_code "u"	Intergenic lncRNA	NONGGAT016083.1	91.139	474	4.98	27	-	-	-	-	-	-	-	-	-	-	-	-	-	-	-	-	-	-
TCONS_00405539	Chromosome Z	37330848	37337452	6604	class_code "u"	Intergenic lncRNA	NONGGAT012795.1	75.305	328	4.97	70	-	-	-	-	-	-	-	-	-	-	-	-	-	-	-	-	-	-
TCONS_00020785	Chromosome 1	167281794	167289204	7410	class_code "u"	Intergenic lncRNA	NONGGAT012257.1	80.654	367	4.95	60	-	-	-	-	-	-	-	-	-	-	-	-	-	-	-	-	-	-
TCONS_00063988	Chromosome 2	13515026	13522229	7203	class_code "u"	Intergenic lncRNA	NONGGAT003735.2	100	356	4.94	0	-	-	-	-	-	-	-	-	-	-	-	-	-	-	-	-	-	-
TCONS_00213105	Chromosome 8	26376055	26385676	9621	class_code "i"	Intronic lncRNA	NONGGAT009054.2	85.895	475	4.94	41	-	-	-	-	-	-	-	-	-	-	-	-	-	-	-	-	-	-
TCONS_00003784	Chromosome 1	195934428	195938496	4068	class_code "u"	Intergenic lncRNA	NONGGAT009061.2	87.5	200	4.92	20	-	-	-	-	-	-	-	-	-	-	-	-	-	-	-	-	-	-
TCONS_00215742	Chromosome 8	22268612	22275812	7200	class_code "u"	Intergenic lncRNA	NONGGAT015019.1	78.814	354	4.92	48	-	-	-	-	-	-	-	-	-	-	-	-	-	-	-	-	-	-
TCONS_00120977	Chromosome 4	39086956	39091698	4742	class_code "u"	Intergenic lncRNA	NONGGAT006944.2	98.712	233	4.91	3	-	-	-	-	-	-	-	-	-	-	-	-	-	-	-	-	-	-
TCONS_00407765	Chromosome Z	13416224	13422886	6662	class_code "i"	Intronic lncRNA	NONGGAT012847.1	84.098	327	4.91	43	-	-	-	-	-	-	-	-	-	-	-	-	-	-	-	-	-	-
TCONS_00238274	Chromosome 10	5904318	5907930	3612	class_code "x"	Anti-sense lncRNA	NONGGAT001563.2	100	177	4.9	0	-	-	-	-	-	-	-	-	-	-	-	-	-	-	-	-	-	-
TCONS_00317402	Chromosome 19	9837869	9850427	12558	class_code "x"	Anti-sense lncRNA	NONGGAT003580.2	99.512	615	4.9	1	-	-	-	-	-	-	-	-	-	-	-	-	-	-	-	-	-	-
TCONS_00396246	Chromosome Z	34204187	34212712	8525	class_code "x"	Anti-sense lncRNA	NONGGAT015028.1	79.665	418	4.9	70	-	-	-	-	-	-	-	-	-1.27981	-	-	-	-	-	-	-	-	-
TCONS_00154752	Chromosome 5	32487315	32496020	8705	class_code "u"	Intergenic lncRNA	NONGGAT007696.2	100	426	4.89	0	-	-	-	-	-	-	-1.36639	-	-	-	-	-	-	-	-	-	-	-
TCONS_00155937	Chromosome 5	344846	347390	2544	class_code "i"	Intronic lncRNA	NONGGAT012318.1	92.742	124	4.87	5	-	-	-	-	-	-	-	-	-	-	-	-	-	-	-	-	-	-
TCONS_00069165	Chromosome 2	64745497	64753939	8442	class_code "u"	Intergenic lncRNA	NONGGAT008345.2	84.428	411	4.87	61	-	-	-	-	-	-	-	-	-	-	-	-	-	-	-	-	-	-
TCONS_00338460	Chromosome 23	215193	216037	844	class_code "x"	Anti-sense lncRNA	NONGGAT005474.2	92.683	41	4.86	2	-	-	-	-	-	-	-	-	-	-	-	-	-	-	-	-	-	-
TCONS_00187195	Chromosome 6	16978238	16981929	3691	class_code "x"	Anti-sense lncRNA	NONGGAT008105.2	99.441	179	4.85	1	-	-	-	-	-	-	-	-	-	-	-	-	-	-	-	-	-	-
TCONS_00101767	Chromosome 3	15049076	15051471	2395	class_code "u"	Intergenic lncRNA	NONGGAT005860.2	100	115	4.8	0	-	-	-	-	-	-	-	-	-	-	-	-	-	-	-	-	-	-
TCONS_00111573	Chromosome 3	79947758	79953113	5355	class_code "u"	Intergenic lncRNA	NONGGAT014111.1	84.436	257	4.8	29	-	-	-	-	-	-	-	-	-	-	-	-	-	-	-	-	-	-
TCONS_00078835	Chromosome 2	85229099	85233590	4491	class_code "i"	Intronic lncRNA	NONGGAT014211.1	100	215	4.79	0	-	-	-	-	-	-	-	-	-	-	-	-	-	-	-	-	-	-
TCONS_00384225	Chromosome 38	375689	377296	1607	class_code "i"	Intronic lncRNA	NONGGAT010359.2	87.013	77	4.79	6	-	-	-	-	-	-	3.40007	-	3.38017	2.75131	-	-	-	-	-	-	-	-
TCONS_00080078	Chromosome 2	58329558	58339354	9796	class_code "u"	Intergenic lncRNA	NONGGAT016083.1	84.222	469	4.79	54	-	-	-	-	-	-	-	-	-	-	-	-	-	-	-	-	-	-
TCONS_00144523	Chromosome 4	14200281	14202209	1928	class_code "u"	Intergenic lncRNA	NONGGAT012128.1	82.609	92	4.77	14	-	-	-	-	-	-	-	-	-	-	-	-	-	-	-	-	-	-
TCONS_00415165	Scaffold	42433	43085	652	class_code "u"	Intergenic lncRNA	NONGGAT010405.2	100	31	4.75	0	-	-	-	-	-	-	-	-	-	-	-	-	-	-	-	-	4.31656	3.8068
TCONS_00318382	Chromosome 19	5515141	5518995	3854	class_code "x"	Anti-sense lncRNA	NONGGAT003461.2	98.361	183	4.75	3	-	-	-	-	-	-	-	-	-	-	-	-	-	-	-	-	-	-
TCONS_00217277	Chromosome 9	14628950	14630635	1685	class_code "u"	Intergenic lncRNA	NONGGAT009022.2	86.25	80	4.75	6	-	-	-	-	-	-	-	-	-	-	-	-	-	-	-	-	-	-
TCONS_00299051	Chromosome 17	6032376	6038953	6577	class_code "x"	Anti-sense lncRNA	NONGGAT013568.1	100	312	4.74	0	-	-	-	-	-	-	-	-	-	-	-	-	-	-	-	-	-	-
TCONS_00265038	Chromosome 13	9674409	9675508	1099	class_code "x"	Anti-sense lncRNA	NONGGAT007414.2	92.308	52	4.73	3	-	-	-	-	-	-	-	-	-	-	-	-	-	-	-	-	-	-
TCONS_00022683	Chromosome 1	169737586	169746901	9315	class_code "u"	Intergenic lncRNA	NONGGAT001266.2	78.912	441	4.73	88	-	-	-	-	-	-	-	-	-	-	-	-	-	-	-	-	-	-
TCONS_00041043	Chromosome 1	60353048	60354129	1081	class_code "u"	Intergenic lncRNA	NONGGAT014781.1	100	51	4.72	0	-	-	-	-	-	-	-	-	-	-	-	-	-	-	-	-	-	-
TCONS_00345649	Chromosome 24	510682	513566	2884	class_code "x"	Anti-sense lncRNA	NONGGAT005212.2	100	136	4.72	0	-	-	-	-	-	-	-	-	-	-	-	-	-	-	-	-	-	-
TCONS_00111361	Chromosome 3	4129742	4132580	2838	class_code "u"	Intergenic lncRNA	NONGGAT003446.2	81.343	134	4.72	20	-	-	-	-	-	-	-	-	1.35754	-	-	-	-	-	-	-	-	-
TCONS_00384539	Chromosome 38	375709	377345	1636	class_code "i"	Intronic lncRNA	NONGGAT010359.2	87.013	77	4.71	6	-	-	-	-	-	-	-	-	-	-	-	-	-	-	-	-	-	-
TCONS_00341515	Chromosome 23	215114	216031	917	class_code "x"	Anti-sense lncRNA	NONGGAT005474.2	93.023	43	4.69	2	-	-	-	-	-	-	-	-	-	-	-	-	-	-	-	-	-	-
TCONS_00002958	Chromosome 1	83718766	83724342	5576	class_code "u"	Intergenic lncRNA	NONGGAT014166.1	87.356	261	4.68	30	-	-	-	-	-	-	-	-	-	-	-	-	-	-	-	-	-	-
TCONS_00044098	Chromosome 1	176235782	176246737	10955	class_code "x"	Anti-sense lncRNA	NONGGAT001198.2	80.312	513	4.68	84	-	-	-	-	-	-	-	-	-	-	-	-	-	-	-	-	-	-
TCONS_00192901	Chromosome 7	21501101	21503070	1969	class_code "i"	Intronic lncRNA	NONGGAT008591.2	100	92	4.67	0	-	-	-	-	-	-	-	-	-	-	-	-	-	-	-	-	-	-
TCONS_00341564	Chromosome 23	5565353	5570712	5359	class_code "u"	Intergenic lncRNA	NONGGAT005185.2	99.6	250	4.67	0	-	-	-	-	-	-	-	-	-	-	-	-	-	-	-	-	-	-
TCONS_00251000	Chromosome 12	3489319	3501606	12287	class_code "x"	Anti-sense lncRNA	NONGGAT013305.1	100	571	4.65	0	-	-	-	-	-	-	-	-	-	-	-	-	-	-	-	-	-	-
TCONS_00213597	Chromosome 8	26366599	26376279	9680	class_code "x"	Anti-sense lncRNA	NONGGAT009054.2	96.222	450	4.65	8	-	-	-	-	-	-	-	-	-	-	-	-	-	-	-	-	-	-
TCONS_00003826	Chromosome 1	185916454	185917510	1056	class_code "i"	Intronic lncRNA	NONGGAT012538.1	97.959	49	4.64	1	-	-	-	-	-	-	-	-	-	-	-	-	-	-	-	-	-	-
TCONS_00376065	Chromosome 31	900213	905493	5280	class_code "u"	Intergenic lncRNA	NONGGAT013042.1	92.653	245	4.64	15	-	-	-	-	-	-	-	-	-	-	-	-	-	-	-	-	-	-
TCONS_00021714	Chromosome 1	30824400	30831595	7195	class_code "u"	Intergenic lncRNA	NONGGAT015490.1	83.784	333	4.63	50	-	-	-	-	-	-	-	-	-	-	-	-	-	-	-	-	-	-
TCONS_00405287	Chromosome Z	43801697	43811515	9818	class_code "i"	Intronic lncRNA	NONGGAT016083.1	82.418	455	4.63	58	-	-	-	-	-	-	-	-	-	-	-	-	-	-	-	-	-	-
TCONS_00389960	Chromosome Z	29571189	29575867	4678	class_code "u"	Intergenic lncRNA	NONGGAT011801.2	100	216	4.62	0	-	-	-	-	-	-	1.80172	-	-	-	-	-	-	-	-	-	-	-
TCONS_00109265	Chromosome 3	82016912	82021259	4347	class_code "u"	Intergenic lncRNA	NONGGAT006419.2	98.01	201	4.62	4	-	-	-	-	-	-	-	-	-	-	-	-	-	-	-	-	-	-
TCONS_00376429	Chromosome 31	2107418	2108479	1061	class_code "x"	Anti-sense lncRNA	NONGGAT012538.1	97.959	49	4.62	1	-	-	-	-	-	-	-	-	-	-	-	-	-	-	-	-	-	-
TCONS_00218245	Chromosome 9	15789666	15790769	1103	class_code "i"	Intronic lncRNA	NONGGAT006918.2	92.157	51	4.62	4	-	-	-	-	-	-	-	-	-	-	-	-	-	-	-	-	-	-
TCONS_00267066	Chromosome 14	1192503	1194042	1539	class_code "i"	Intronic lncRNA	NONGGAT013467.1	98.592	71	4.61	1	-	-	-	-	-	-	-	-	-	-	-	-	-	-	-	-	-	-
TCONS_00385045	Chromosome 38	375656	377334	1678	class_code "i"	Intronic lncRNA	NONGGAT010359.2	87.013	77	4.59	6	-	-	-	-	-	-	-	-	-	-	-	-	-	-	-	-	-	-
TCONS_00092149	Chromosome 3	82021345	82022066	721	class_code "u"	Intergenic lncRNA	NONGGAT006419.2	100	33	4.58	0	-	-	-	-	-	-	-	-	-	-	-	-	-	-	-	-	-	-
TCONS_00267755	Chromosome 14	12656465	12658698	2233	class_code "u"	Intergenic lncRNA	NONGGAT009438.2	84.314	102	4.57	13	-	-	-	-	-	-	-	-	-	-	-	-	-	-	-	-	-	-
TCONS_00080202	Chromosome 2	120652298	120657085	4787	class_code "u"	Intergenic lncRNA	NONGGAT001116.2	82.648	219	4.57	31	-	-	-	-	-	-	-	-	-	-	-	-	-	-	-	-	-	-
TCONS_00192557	Chromosome 7	26561032	26563947	2915	class_code "u"	Intergenic lncRNA	NONGGAT000259.2	78.947	133	4.56	23	-	-	-	-	-	-	-	-	-	-	-	-	-	-	-	-	-	-
TCONS_00013991	Chromosome 1	193822931	193833359	10428	class_code "u"	Intergenic lncRNA	NONGGAT016083.1	85.021	474	4.55	56	-	-	-	-	-	-	-	-	-	-	-	-	-	-	-	-	-	-
TCONS_00073293	Chromosome 2	58331125	58341435	10310	class_code "u"	Intergenic lncRNA	NONGGAT016083.1	84.222	469	4.55	54	-	-	-	-	-	-	-	-	1.70506	-	-	-	-	-	-	-	-	-
TCONS_00003159	Chromosome 1	110896183	110902952	6769	class_code "u"	Intergenic lncRNA	NONGGAT012356.1	79.545	308	4.55	53	-	-	-	-	-	-	-	-	-	-	-	-	-	-	-	-	-	-
TCONS_00142281	Chromosome 4	49888137	49895714	7577	class_code "i"	Intronic lncRNA	NONGGAT012508.1	79.942	344	4.54	51	-	-	-	-	-	-1.12686	0.99805	-	1.02294	-	-	-	-	-	-	-	-	-
TCONS_00394467	Chromosome Z	85679744	85680893	1149	class_code "u"	Intergenic lncRNA	NONGGAT012116.2	100	52	4.53	0	-	-	-	-	-	-	-	-1.50023	-1.7856	-1.59372	-	-	-	-	-	-	-	-
TCONS_00132145	Chromosome 4	59624644	59630735	6091	class_code "x"	Anti-sense lncRNA	NONGGAT006918.2	89.493	276	4.53	19	-	-	-	-	-	-	-	-	-	-	-	-	-	-	-	-	-	-
TCONS_00384055	Chromosome 38	375651	377350	1699	class_code "i"	Intronic lncRNA	NONGGAT010359.2	87.013	77	4.53	6	-	-	-	-	-	-	3.04406	-	4.92646	-	-	-	-	-	-	-	-	-
TCONS_00112828	Chromosome 3	25998331	26000630	2299	class_code "i"	Intronic lncRNA	NONGGAT013121.1	86.538	104	4.52	14	-	-	-	-	-	-	5.39239	4.02807	5.22096	5.38248	4.13948	4.25221	-	-	-	-	-	-
TCONS_00237227	Chromosome 10	12544834	12547313	2479	class_code "i"	Intronic lncRNA	NONGGAT012560.1	82.143	112	4.52	11	-	-	-	-	-	-	-	-	-	-	-	-	-	-	-	-	-	-
TCONS_00317754	Chromosome 19	5515165	5519225	4060	class_code "x"	Anti-sense lncRNA	NONGGAT003461.2	98.361	183	4.51	3	-	-	-	-	-	-	-	-	-	-	-	-	-	-	-	-	-	-
TCONS_00372163	Chromosome 28	2352048	2355085	3037	class_code "u"	Intergenic lncRNA	NONGGAT005611.2	89.051	137	4.51	15	-	-	-	-	-	-	-4.93645	-5.51783	-4.90935	-5.70499	-5.35231	-3.96278	-	-	-	-	-	-
TCONS_00007251	Chromosome 1	193660296	193667706	7410	class_code "u"	Intergenic lncRNA	NONGGAT013298.1	88.024	334	4.51	35	-	-	-	-	-	-	-	-	-	-	-	-	-	-	-	-	-	-
TCONS_00242531	Chromosome 11	322493	326069	3576	class_code "i"	Intronic lncRNA	NONGGAT013137.1	100	161	4.5	0	-	-	-	-	-	-	-	-	-	-	-	-	-	-	-	-	-	-
TCONS_00232407	Chromosome 10	184433	186550	2117	class_code "x"	Anti-sense lncRNA	NONGGAT005074.2	92.632	95	4.49	7	-	-	-	-	-	-	-	-	-	-	-	-	-	-	-	-	-	-
TCONS_00031975	Chromosome 1	108143118	108161251	18133	class_code "x"	Anti-sense lncRNA	NONGGAT000920.2	99.877	812	4.48	0	-	-	-	-	-	-	-	-	-	-	-	-	-	-	-	-	-	-
TCONS_00184212	Chromosome 6	11889501	11890639	1138	class_code "u"	Intergenic lncRNA	NONGGAT002546.2	96.078	51	4.48	2	-	-	-	-	-	-	-	-	-	-	-	-	-	-	-	-	-	-
TCONS_00111175	Chromosome 3	17550430	17568147	17717	class_code "x"	Anti-sense lncRNA	NONGGAT005917.2	99.366	789	4.45	5	-	-	-	-	-	-	-	-	-	-	-	-	-	-	-	-	-	-
TCONS_00286390	Chromosome 15	7940621	7946466	5845	class_code "x"	Anti-sense lncRNA	NONGGAT002870.2	98.462	260	4.45	4	-	-	-	-	-	-	-	-	-	-	-	-	-	-	-	-	-	-
TCONS_00286391	Chromosome 15	7940621	7946466	5845	class_code "x"	Anti-sense lncRNA	NONGGAT002870.2	98.462	260	4.45	4	-	-	-	-	-	-	-	-	-	-	-	-	-	-	-	-	-	-
TCONS_00294972	Chromosome 17	6032476	6039505	7029	class_code "x"	Anti-sense lncRNA	NONGGAT013568.1	100	312	4.44	0	-	-	-	-	-	-	-	-	-	-	-	-	-	-	-	-	-	-
TCONS_00042027	Chromosome 1	30879519	30884519	5000	class_code "u"	Intergenic lncRNA	NONGGAT000210.2	100	222	4.44	0	-	-	-	-	-	-	-	-	-	-	-	-	-	-	-	-	-	-
TCONS_00040753	Chromosome 1	174970286	174972252	1966	class_code "i"	Intronic lncRNA	NONGGAT001313.2	100	87	4.43	0	-	-	-	-	-	-	-2.96247	-	-	-	-2.15661	-	-	-	-	-	-	-
TCONS_00069306	Chromosome 2	148333482	148334207	725	class_code "i"	Intronic lncRNA	NONGGAT010400.2	96.875	32	4.41	1	-	-	-	-	-	-	-	-	3.02044	-	-	-	-	-	-	-	-	-
TCONS_00386120	Chromosome W	739364	740725	1361	class_code "i"	Intronic lncRNA	NONGGAT010203.2	86.667	60	4.41	5	-	-	-	-	-	-	-	-	-	-	-	-	-	-	-	-	-	-
TCONS_00279949	Chromosome 15	7942936	7948851	5915	class_code "x"	Anti-sense lncRNA	NONGGAT002870.2	98.462	260	4.4	4	-	-	-	-	-	-	-	-	-	-	-	-	5.78338	-	-	-	-	-
TCONS_00287677	Chromosome 15	7942936	7948851	5915	class_code "x"	Anti-sense lncRNA	NONGGAT002870.2	98.462	260	4.4	4	-	-	-	-	-	-	-	-	-	-	-	-	4.94133	-	-	-	-	-
TCONS_00157957	Chromosome 5	46588166	46607012	18846	class_code "u"	Intergenic lncRNA	NONGGAT012962.1	76.719	829	4.4	179	-	-	-	-	-	-	-	-	-	-	-	-	-	-	-	-	-	-
TCONS_00172621	Chromosome 5	20749370	20751582	2212	class_code "i"	Intronic lncRNA	NONGGAT004451.2	95.876	97	4.39	4	-	-	-	-	-	-0.836311	-	-	-	-	-	-	-	-	-	-	-	-
TCONS_00282574	Chromosome 15	7940621	7946562	5941	class_code "x"	Anti-sense lncRNA	NONGGAT002870.2	98.462	260	4.38	4	-	-	-	-	-	-	-	-	-	-	-	-	8.45788	-	-	-	-	-
TCONS_00282804	Chromosome 15	7948483	7954611	6128	class_code "x"	Anti-sense lncRNA	NONGGAT002868.2	94.776	268	4.37	8	-	-	-	-	-	-	-	-	-	-	-	-	5.6703	-	-	-	-	-
TCONS_00140988	Chromosome 4	80623234	80627183	3949	class_code "u"	Intergenic lncRNA	NONGGAT002408.2	80.233	172	4.36	30	-	-	-	-	-	-	-	-	-1.18716	-	-	-	-	-	-	-	-	-
TCONS_00385955	Chromosome W	6540321	6544877	4556	class_code "i"	Intronic lncRNA	NONGGAT011054.2	91.414	198	4.35	17	-	-	-	-	-	-	-	-	-	-	-	-	-	-	-	-	-	-
TCONS_00027373	Chromosome 1	7623885	7625703	1818	class_code "i"	Intronic lncRNA	NONGGAT004642.2	83.544	79	4.35	13	-	-	-	-	-	-	-	-	-	-	-	-	-	-	-	-	-	-
TCONS_00409533	Scaffold	25672	43335	17663	class_code "x"	Anti-sense lncRNA	NONGGAT009481.2	82.705	769	4.35	110	-	-	-	-	-	-	-	-	-	-	-	-	-	-	-	-	-	-
TCONS_00037286	Chromosome 1	22373299	22376704	3405	class_code "u"	Intergenic lncRNA	NONGGAT004689.2	82.432	148	4.35	14	-	-	-	-	-	-	-	-	-	-	-	-	-	-	-	-	-	-
TCONS_00145415	Chromosome 4	39140339	39144268	3929	class_code "u"	Intergenic lncRNA	NONGGAT015713.1	81.287	171	4.35	20	-	-	-	-	-	-	-	-	-	-	-	-	-	-	-	-	-	-
TCONS_00114323	Chromosome 3	14997802	15005683	7881	class_code "x"	Anti-sense lncRNA	NONGGAT014915.1	100	342	4.34	0	-	-	-	-	-	-	7.93956	4.75395	8.55132	6.26093	3.85753	5.28363	-	-	-	-	-	-
TCONS_00112509	Chromosome 3	40278115	40282369	4254	class_code "x"	Anti-sense lncRNA	NONGGAT006148.2	99.457	184	4.33	1	-	-	-	-	-	-	-	-	-	-	-	-	-	-	-	-	-	-
TCONS_00281566	Chromosome 15	7950096	7956298	6202	class_code "x"	Anti-sense lncRNA	NONGGAT002868.2	94.776	268	4.32	8	-	-	-	-	-	-	-	-	-	-	-	-	-	-	-	-	-	-
TCONS_00051384	Chromosome 1	59081358	59092379	11021	class_code "i"	Intronic lncRNA	NONGGAT013863.1	80.802	474	4.3	72	-	-	-	-	-	-	-	-	-	-	-	-	-	-	-	-	-	-
TCONS_00287679	Chromosome 15	7951893	7958352	6459	class_code "x"	Anti-sense lncRNA	NONGGAT002868.2	87.004	277	4.29	21	-	-	-	-	-	-	-	-	-	-	-	-	4.29965	-	-	-	-	-
TCONS_00287680	Chromosome 15	7951893	7958352	6459	class_code "x"	Anti-sense lncRNA	NONGGAT002868.2	87.004	277	4.29	21	-	-	-	-	-	-	-	-1.43742	-	-	-	-	6.62374	-	-	-	-	-
TCONS_00287681	Chromosome 15	7951893	7958352	6459	class_code "x"	Anti-sense lncRNA	NONGGAT002868.2	87.004	277	4.29	21	-	-	-	-	-	-	-	-	-	-	-	-	4.31682	-	-	-	-	-
TCONS_00097796	Chromosome 3	39428451	39432307	3856	class_code "u"	Intergenic lncRNA	NONGGAT014115.1	80.606	165	4.28	27	-	-	-	-	-	-	-	-	-	-	-	-	-	-	-	-	-	-
TCONS_00110382	Chromosome 3	15363371	15375845	12474	class_code "u"	Intergenic lncRNA	NONGGAT015028.1	77.298	533	4.27	98	-	-	-	-	-	-	-	-	-	-	-	-	-	-	-	-	-	-
TCONS_00334065	Chromosome 21	1778322	1781701	3379	class_code "u"	Intergenic lncRNA	NONGGAT004861.2	100	144	4.26	0	-	-	-	-	-	-	-	-	-	-	-	-	-	-	-	-	-	-
TCONS_00171029	Chromosome 5	20753777	20761453	7676	class_code "i"	Intronic lncRNA	NONGGAT007952.2	86.544	327	4.26	36	-	-	-	-	-	-	-	-	-	-	-	-	-	-	-	-	-	-
TCONS_00128621	Chromosome 4	49888155	49896232	8077	class_code "i"	Intronic lncRNA	NONGGAT012508.1	79.942	344	4.26	51	-	-	-	-	-	-	-	-	-	-	-	-	-	-	-	-	-	-
TCONS_00242717	Chromosome 11	9605540	9608161	2621	class_code "x"	Anti-sense lncRNA	NONGGAT001925.2	100	111	4.24	0	-	-	-	-	-	-	-	-	-	-	-	-	-	-	-	-	-	-
TCONS_00219254	Chromosome 9	20810716	20813287	2571	class_code "u"	Intergenic lncRNA	NONGGAT014911.1	90.826	109	4.24	8	-	-	-	-	-	-	-	-	-	-	-	-	-	-	-	-	-	-
TCONS_00097703	Chromosome 3	11475767	11479641	3874	class_code "u"	Intergenic lncRNA	NONGGAT005825.2	100	164	4.23	0	-	-	-	-	-	-	-	-	-	-	-	-	-	-	-	-	-	-
TCONS_00015872	Chromosome 1	153054084	153060851	6767	class_code "u"	Intergenic lncRNA	NONGGAT016647.1	92.308	286	4.23	18	-	-	-	-	-	-	-	-	-	-	-	-	-	-	-	-	-	-
TCONS_00068610	Chromosome 2	128897240	128899608	2368	class_code "u"	Intergenic lncRNA	NONGGAT004520.2	98	100	4.22	2	-	-	-	-	-	-	-	-	-	-	-	-	-	-	-	-	-	-
TCONS_00375235	Chromosome 31	899686	905492	5806	class_code "u"	Intergenic lncRNA	NONGGAT013042.1	92.653	245	4.22	15	-	-	-	-	-	-	-	-	-	-	-	-	-	-	-	-	-	-
TCONS_00106837	Chromosome 3	17550477	17568144	17667	class_code "x"	Anti-sense lncRNA	NONGGAT005917.2	99.326	742	4.2	5	-	-	-	-	-	-	-	-	-	-	-	-	-	-	-	-	-	-
TCONS_00318476	Chromosome 19	7060205	7067256	7051	class_code "x"	Anti-sense lncRNA	NONGGAT003516.2	99.324	296	4.2	2	-	-	-	-	-	-	-	-	-	-	-	-	-	-	-	-	-	-
TCONS_00090590	Chromosome 3	48475276	48478090	2814	class_code "u"	Intergenic lncRNA	NONGGAT014268.1	94.068	118	4.19	6	-	-	-	-	-	-	-	-	-	-	-	-	-	-	-	-	-	-
TCONS_00241935	Chromosome 11	16893290	16894697	1407	class_code "u"	Intergenic lncRNA	NONGGAT001116.2	88.136	59	4.19	4	-	-	-	-	-	-	-	-	-	-	-	-	-	-	-	-	-	-
TCONS_00051612	Chromosome 1	295899	299771	3872	class_code "x"	Anti-sense lncRNA	NONGGAT015242.1	96.296	162	4.18	6	-	-	-	-	-	-	-	-	-	-	-	-	-	-	-	-	-	-
TCONS_00130827	Chromosome 4	19503247	19505449	2202	class_code "x"	Anti-sense lncRNA	NONGGAT012137.1	89.13	92	4.18	7	-	-	-	-	-	-	-	1.73676	1.84413	-	1.55015	-	-	-	-	-	-	-
TCONS_00213035	Chromosome 8	7457333	7458938	1605	class_code "u"	Intergenic lncRNA	NONGGAT012305.1	86.567	67	4.17	9	-	-	-	-	-	-	-	-	-	-	-	-	-	-	-	-	-	-
TCONS_00088355	Chromosome 3	27110292	27120491	10199	class_code "i"	Intronic lncRNA	NONGGAT016650.1	79.059	425	4.17	78	-	-	-	-	-	-	-	-	-	-	-	-	-	-	-	-	-	-
TCONS_00060404	Chromosome 2	66182053	66192232	10179	class_code "u"	Intergenic lncRNA	NONGGAT001141.2	77.594	424	4.17	79	-	-	-	-	-	-	-	-	-	-	-	-	-	-	-	-	-	-
TCONS_00243639	Chromosome 11	322364	326231	3867	class_code "i"	Intronic lncRNA	NONGGAT013137.1	100	161	4.16	0	-	-	-	-	-	-	-	-	-	-	-	-	-	-	-	-	-	-
TCONS_00160450	Chromosome 5	12274609	12281627	7018	class_code "u"	Intergenic lncRNA	NONGGAT007455.2	100	292	4.16	0	-	-	-	-	-	-	-	-	-	-	-	-	-	-	-	-	-	-
TCONS_00319417	Chromosome 19	7063624	7067303	3679	class_code "x"	Anti-sense lncRNA	NONGGAT003517.2	100	153	4.16	0	-	-	-	-	-	-	-	-	-	-	-	-	-	-	-	-	-	-
TCONS_00184851	Chromosome 6	9912207	9915918	3711	class_code "u"	Intergenic lncRNA	NONGGAT008045.2	99.351	154	4.15	1	-	-	-	-	-	-	-2.5492	-	-	-	-	-	-	-	-	-	-	-
TCONS_00394145	Chromosome Z	54270558	54284398	13840	class_code "x"	Anti-sense lncRNA	NONGGAT016647.1	86.76	574	4.15	67	-	-	-	-	-	-	-	-	-	-	-	-	-	-	-	-	-	-
TCONS_00382557	Chromosome 35	543519	544243	724	class_code "i"	Intronic lncRNA	NONGGAT010667.2	100	30	4.14	0	-	-	-	-	-	-	-	-	-	-	-	-	-	-	-	-	-	-
TCONS_00311052	Chromosome 19	9846414	9850464	4050	class_code "x"	Anti-sense lncRNA	NONGGAT003580.2	100	167	4.12	0	-	-	-	-	-	-2.41169	-	-	-	-	-	-2.48115	-	-	-	-	-	-
TCONS_00027869	Chromosome 1	174970383	174973004	2621	class_code "i"	Intronic lncRNA	NONGGAT001313.2	98.148	108	4.12	1	-	-	-	-	-	-	-	-	-	-	-	-	-	-	-	-	-	-
TCONS_00167138	Chromosome 5	33836089	33839471	3382	class_code "x"	Anti-sense lncRNA	NONGGAT007705.2	100	139	4.11	0	-	-	-	-	-	-	-	-	-	-	-	-	-	-	-	-	-	-
TCONS_00298412	Chromosome 17	7358966	7363199	4233	class_code "x"	Anti-sense lncRNA	NONGGAT014020.1	94.253	174	4.11	10	-	-	-	-	-	-	-	-	-1.44808	-	-	-	-	-	-	-	-	-
TCONS_00142956	Chromosome 4	20048988	20054019	5031	class_code "u"	Intergenic lncRNA	NONGGAT013980.1	88.835	206	4.09	20	-	2.99583	-	-	-	-	10.1645	7.97111	8.4049	9.60347	4.73755	7.65021	-	-	-	-	-	-
TCONS_00143501	Chromosome 4	38832818	38836412	3594	class_code "x"	Anti-sense lncRNA	NONGGAT009061.2	86.395	147	4.09	19	-	-	-	-	-	-	-	-	-	-	-	-	-	-	-	-	-	-
TCONS_00226142	Chromosome 9	4971371	4974626	3255	class_code "u"	Intergenic lncRNA	NONGGAT015635.1	84.211	133	4.09	10	-	-	-	-	-	-	-	-	-	-	-	-	-	-	-	-	-	-
TCONS_00185128	Chromosome 6	9977925	9979248	1323	class_code "u"	Intergenic lncRNA	NONGGAT006515.2	87.037	54	4.08	6	-	-	-	-	-	-	-	-	-	-	-	-	-	-	-	-	-	-
TCONS_00071424	Chromosome 2	64065613	64069616	4003	class_code "u"	Intergenic lncRNA	NONGGAT013624.1	86.503	163	4.07	20	-	-	-	-	-	-	-	-	1.53032	-	-	-	-	-	-	-	-	-
TCONS_00045879	Chromosome 1	83718837	83741391	22554	class_code "u"	Intergenic lncRNA	NONGGAT012962.1	74.672	916	4.06	200	-	-	-	-	-	-	-	-	-	-	-	-	-	-	-	-	-	-
TCONS_00148574	Chromosome 4	39085823	39091581	5758	class_code "u"	Intergenic lncRNA	NONGGAT006944.2	98.712	233	4.05	3	-	-	-	-	-	-	-	-	-	-	-	-	-	-	-	-	-	-
TCONS_00333009	Chromosome 21	2999659	3005309	5650	class_code "u"	Intergenic lncRNA	NONGGAT004896.2	99.561	228	4.04	1	-	-	-	-	-	-	-	-	-	-	-	-	-	-	-	-	-	-
TCONS_00077068	Chromosome 2	56552889	56554202	1313	class_code "x"	Anti-sense lncRNA	NONGGAT012459.1	88.679	53	4.04	5	-	-	-	-	-	-	-	-	-	-	-	-	-	-	-	-	-	-
TCONS_00025866	Chromosome 1	83718772	83741520	22748	class_code "u"	Intergenic lncRNA	NONGGAT012962.1	74.672	916	4.03	200	-	-	-	-	-	-	-	-	-	-	-	-	-	-	-	-	-	-
TCONS_00042266	Chromosome 1	153884486	153891662	7176	class_code "x"	Anti-sense lncRNA	NONGGAT012468.1	98.955	287	4	2	-	-	-	-	-	-	-	-	-	-	-	-	-	-	-	-	-	-
TCONS_00131672	Chromosome 4	39085988	39091808	5820	class_code "u"	Intergenic lncRNA	NONGGAT006944.2	98.712	233	4	3	-	-	-	-	-	-	-	-	-	-	-	-	-	-	-	-	-	-
TCONS_00228675	Chromosome 10	342064	344691	2627	class_code "u"	Intergenic lncRNA	NONGGAT014020.1	89.524	105	4	11	-	-	-	-	-	-	-	-	-	-	-	-	-	-	-	-	-	-
TCONS_00038479	Chromosome 1	295886	299947	4061	class_code "x"	Anti-sense lncRNA	NONGGAT015242.1	96.296	162	3.99	6	-	-	-	-	-	-	-1.76091	-	-	-	-2.45245	-	-	-	-	-	-	-
TCONS_00281567	Chromosome 15	7950784	7957382	6598	class_code "x"	Anti-sense lncRNA	NONGGAT002868.2	87.833	263	3.99	30	-	-	-	-	-	-	-	-	-	-	-	-	-	-	-	-	-	-
TCONS_00312525	Chromosome 19	4854856	4857388	2532	class_code "i"	Intronic lncRNA	NONGGAT001820.2	81.188	101	3.99	18	-	-	-	-	-	-	-	-	-	-	-	-	-	-	-	-	-	-
TCONS_00375734	Chromosome 31	120690	122525	1835	class_code "u"	Intergenic lncRNA	NONGGAT006225.2	84.932	73	3.98	7	-	-	-	-	-	-	-	-	-	-	-	-	-	-	-	-	-	-
TCONS_00137096	Chromosome 4	49887705	49901284	13579	class_code "i"	Intronic lncRNA	NONGGAT015028.1	78.373	541	3.98	90	-	-	-	-	-	-	-	-	-	-	-	-	-	-	-	-	-	-
TCONS_00179598	Chromosome 6	17314909	17316874	1965	class_code "x"	Anti-sense lncRNA	NONGGAT008109.2	100	78	3.97	0	-	-	-	-	-	-	-	-	-	-	-	-	-	-	-	-	-	-
TCONS_00342507	Chromosome 23	214485	215569	1084	class_code "x"	Anti-sense lncRNA	NONGGAT005474.2	93.023	43	3.97	2	-	-	-	-	-	-	-	-	-	-	-	-	-	-	-	-	-	-
TCONS_00410817	Scaffold	43429	45820	2391	class_code "x"	Anti-sense lncRNA	NONGGAT014615.1	87.368	95	3.97	10	-	-	-	-	-	-	-	-	-	-	-	-	-	-	-	-	-	-
TCONS_00111392	Chromosome 3	15048696	15051597	2901	class_code "u"	Intergenic lncRNA	NONGGAT005860.2	100	115	3.96	0	-	-	-	-	-	-	-	-	-	-	-	-	-	-	-	-	-	-
TCONS_00400451	Chromosome Z	29562363	29571544	9181	class_code "u"	Intergenic lncRNA	NONGGAT011801.2	100	363	3.95	0	-	-	-	-	-	-	-5.37609	-6.44759	-5.45788	-6.07835	-4.41448	-3.43073	-	-	-	-	-	-
TCONS_00276746	Chromosome 14	13899305	13904031	4726	class_code "u"	Intergenic lncRNA	NONGGAT001769.2	91.935	186	3.94	11	-	-	-	-	-	-	2.21022	2.45777	2.26833	2.38734	2.54824	2.5572	-	-	-	-	-	-
TCONS_00306493	Chromosome 18	4946493	4949993	3500	class_code "u"	Intergenic lncRNA	NONGGAT003266.2	99.27	137	3.91	1	-	-	-	-	-	-	-	-	-	-	-	-	-	-	-	-	-	-
TCONS_00171966	Chromosome 5	32487357	32489379	2022	class_code "u"	Intergenic lncRNA	NONGGAT007696.2	98.734	79	3.91	0	-	-	-	-	-	-	-	-	-	-	-	-	-	-	-	-	-	-
TCONS_00038857	Chromosome 1	178485264	178488999	3735	class_code "u"	Intergenic lncRNA	NONGGAT014017.1	89.726	146	3.91	7	-	-	-	-	-	-	-	-	-	-	-	-	-	-	-	-	-	-
TCONS_00088626	Chromosome 3	52465267	52477594	12327	class_code "u"	Intergenic lncRNA	NONGGAT012549.1	79.046	482	3.91	80	-	-	-	-	-	-	-	-	-	-	-	-	-	-	-	-	-	-
TCONS_00037376	Chromosome 1	68604696	68611576	6880	class_code "x"	Anti-sense lncRNA	NONGGAT000259.2	91.791	268	3.9	21	-	-	-	-	-	-	-	-	-	-	-	-	-	-	-	-	-	-
TCONS_00385987	Chromosome W	6740708	6741556	848	class_code "u"	Intergenic lncRNA	NONGGAT014036.1	100	33	3.89	0	-	-	-	-	-	-	-	-	-	-	-	-	-	-	-	-	-	-
TCONS_00073101	Chromosome 2	128897345	128899918	2573	class_code "u"	Intergenic lncRNA	NONGGAT004520.2	98	100	3.89	2	-	-	-	-	-	-	-	-	-	-	-	-	-	-	-	-	-	-
TCONS_00078864	Chromosome 2	97685519	97686444	925	class_code "i"	Intronic lncRNA	NONGGAT012699.1	97.222	36	3.89	1	-	-	-	-	-	-	-	-	-	-	-	-	-	-	-	-	-	-
TCONS_00044105	Chromosome 1	178485167	178488920	3753	class_code "u"	Intergenic lncRNA	NONGGAT014017.1	89.726	146	3.89	7	-	-	-	-	-	-	-	-	-	-	-	-	-	-	-	-	-	-
TCONS_00292399	Chromosome 17	6939003	6940293	1290	class_code "u"	Intergenic lncRNA	NONGGAT013477.1	90	50	3.88	4	-	-	-	-	-	-	-	-	-	-	-	-	-	-	-	-	-	-
TCONS_00392443	Chromosome Z	37333227	37341691	8464	class_code "u"	Intergenic lncRNA	NONGGAT012795.1	75.305	328	3.88	70	-	-	-	-	-	-	-	-	-	-	-	-	-	-	-	-	-	-
TCONS_00073469	Chromosome 2	13510270	13514745	4475	class_code "u"	Intergenic lncRNA	NONGGAT003736.2	100	173	3.87	0	-	-	-	-	-	-	-	-	-	-	1.8932	1.93169	-	-	-	-	-	-
TCONS_00079834	Chromosome 2	128896274	128898868	2594	class_code "u"	Intergenic lncRNA	NONGGAT004520.2	98	100	3.86	2	-	-	-	-	-	-	-	-	-	-	-	-	-	-	-	-	-	-
TCONS_00182108	Chromosome 6	32524632	32529415	4783	class_code "x"	Anti-sense lncRNA	NONGGAT001820.2	83.696	184	3.85	23	-	-	-	-	-	-	-	-	-	-	-	-	-	-	-	-	-	-
TCONS_00118976	Chromosome 3	39429928	39434211	4283	class_code "u"	Intergenic lncRNA	NONGGAT014115.1	80.606	165	3.85	27	-	-	-	-	-	-	-	-	-	-	-	-	-	-	-	-	-	-
TCONS_00315419	Chromosome 19	7063690	7067303	3613	class_code "x"	Anti-sense lncRNA	NONGGAT003516.2	100	138	3.82	0	-	-	-	-	-	-	-	-	-	-	-	-	-	-	-	-	-	-
TCONS_00000271	Chromosome 1	23588551	23592635	4084	class_code "x"	Anti-sense lncRNA	NONGGAT014129.1	89.744	156	3.82	13	-	-	-	-	-	-	-	-	-	-	-	-	-	-	-	-	-	-
TCONS_00160456	Chromosome 5	13408724	13411264	2540	class_code "i"	Intronic lncRNA	NONGGAT013664.1	80.412	97	3.82	13	-	-	-	-	-	-1.27368	-	-	1.17944	-	-	-	-	-	-	-	-	-
TCONS_00403480	Chromosome Z	29562376	29571930	9554	class_code "u"	Intergenic lncRNA	NONGGAT011801.2	100	363	3.8	0	-	-	-	-	-	-	-	-	-	-	-	-	-	-	-	-	-	-
TCONS_00178623	Chromosome 6	8755463	8768079	12616	class_code "u"	Intergenic lncRNA	NONGGAT013863.1	82.255	479	3.8	84	-	-	-	-	-	-	-	-	-	-	-	-	-	-	-	-	-	-
TCONS_00247187	Chromosome 11	16627678	16631386	3708	class_code "u"	Intergenic lncRNA	NONGGAT002408.2	80.851	141	3.8	21	-	-	-	-	-	-	-	-	-	-	-	-	-	-	-	-	-	-
TCONS_00354222	Chromosome 26	2685051	2688484	3433	class_code "u"	Intergenic lncRNA	NONGGAT009068.2	92.308	130	3.79	9	-	-	-	-	-	-	-	-	-	-	-	-	-	-	-	-	-	-
TCONS_00313897	Chromosome 19	9837950	9854212	16262	class_code "x"	Anti-sense lncRNA	NONGGAT003580.2	99.512	615	3.78	1	-	-	-	-	-	-	-	-	-	-	-	-	-	-	-	-	-	-
TCONS_00092399	Chromosome 3	17516170	17520300	4130	class_code "x"	Anti-sense lncRNA	NONGGAT005913.2	98.077	156	3.78	3	-	-	-	-	-	-	-	-	-	-	-	-	-	-	-	-	-	-
TCONS_00038516	Chromosome 1	13935020	13947717	12697	class_code "x"	Anti-sense lncRNA	NONGGAT001198.2	77.521	476	3.75	81	-	-	-	-	-	-	-	-	-	-	-	-	-	-	-	-	-	-
TCONS_00037573	Chromosome 1	152624110	152629055	4945	class_code "u"	Intergenic lncRNA	NONGGAT006542.2	79.459	185	3.74	26	-	-	-	-	-	-	-	-	-	-	-	-	-	-	-	-	-	-
TCONS_00222828	Chromosome 9	19985931	19990283	4352	class_code "u"	Intergenic lncRNA	NONGGAT009382.2	100	162	3.72	0	-	-	-	-	-	-	-3.66825	-	-	-	-	-	-	-	-	-	-	-
TCONS_00057026	Chromosome 2	58330738	58343343	12605	class_code "u"	Intergenic lncRNA	NONGGAT016083.1	84.222	469	3.72	54	-	-	-	-	-	-	-	-	-	-	-	-	-	-	-	-	-	-
TCONS_00400633	Chromosome Z	37328660	37337504	8844	class_code "u"	Intergenic lncRNA	NONGGAT012795.1	75.305	328	3.71	70	-	-	-	-	-	-	-2.56444	-2.68142	-3.17296	-2.59503	-2.6585	-2.70619	-	-	-	-	-	-
TCONS_00326255	Chromosome 20	8056297	8063030	6733	class_code "u"	Intergenic lncRNA	NONGGAT014020.1	93.173	249	3.7	17	-	-	-	-	-	-	-	-	-	-	-	-	-	-	-	-	-	-
TCONS_00062223	Chromosome 2	867707	877682	9975	class_code "x"	Anti-sense lncRNA	NONGGAT013298.1	88.618	369	3.7	37	-	-	-	-	-	-	-	-	-	-	-	-	-	-	-	-	-	-
TCONS_00232935	Chromosome 10	5907673	5912478	4805	class_code "i"	Intronic lncRNA	NONGGAT001563.2	100	177	3.68	0	-	-	-	-	-	-	-	-	-	-	-	-	-	-	-	-	-	-
TCONS_00280120	Chromosome 15	7950096	7957382	7286	class_code "x"	Anti-sense lncRNA	NONGGAT002868.2	94.776	268	3.68	8	-	-	-	-	-	-	-	-	-	-	-	-	-	-	-	-	-	-
TCONS_00023016	Chromosome 1	73809690	73820152	10462	class_code "u"	Intergenic lncRNA	NONGGAT002784.2	77.922	385	3.68	72	-	-	-	-	-	-	-	-	-	-	-	-	-	-	-	-	-	-
TCONS_00054031	Chromosome 2	65869304	65880930	11626	class_code "u"	Intergenic lncRNA	NONGGAT008345.2	76.402	428	3.68	64	-	-	-	-	-	-	-	-	-	-	-	-	-	-	-	-	-	-
TCONS_00187490	Chromosome 6	8772904	8783682	10778	class_code "u"	Intergenic lncRNA	NONGGAT008014.2	100	395	3.66	0	-	-	-	-	-	-	-	-	-	-	-	-	-	-	-	-	-	-
TCONS_00216397	Chromosome 8	1765793	1768013	2220	class_code "i"	Intronic lncRNA	NONGGAT008760.2	100	81	3.65	0	-	-	-	-	-	-	-	-	-	-	-	-	-	-	-	-	-	-
TCONS_00090707	Chromosome 3	65714321	65717663	3342	class_code "x"	Anti-sense lncRNA	NONGGAT006296.2	99.18	122	3.65	1	-	-	-	-	-	-	-	-	-	-	-	-	-	-	-	-	-	-
TCONS_00191764	Chromosome 7	21498560	21503685	5125	class_code "x"	Anti-sense lncRNA	NONGGAT016225.1	98.93	187	3.65	2	-	-	-	-	-	-	5.51946	4.38003	6.78193	5.89577	4.52676	4.34892	-	-	-	-	-	-
TCONS_00225275	Chromosome 9	19570658	19576956	6298	class_code "x"	Anti-sense lncRNA	NONGGAT009370.2	98.69	229	3.64	2	-	-	-	-	-	-	-	-	-	-	-	-	-	-	-	-	-	-
TCONS_00057127	Chromosome 2	85227296	85230398	3102	class_code "i"	Intronic lncRNA	NONGGAT016518.1	89.381	113	3.64	12	-	-	-	-	-	-	1.86246	1.77919	2.07307	-	-	-	-	-	-	-	-	-
TCONS_00203203	Chromosome 8	24214061	24215520	1459	class_code "u"	Intergenic lncRNA	NONGGAT009023.2	100	53	3.63	0	-	-	-	-	-	-	-	-	-	-	-	-	-	-	-	-	-	-
TCONS_00109710	Chromosome 3	11476014	11480528	4514	class_code "u"	Intergenic lncRNA	NONGGAT005825.2	100	164	3.63	0	-	-	-	-	-	-	-	-	-	-	-	-	-	-	-	-	-	-
TCONS_00078711	Chromosome 2	18982060	18985556	3496	class_code "u"	Intergenic lncRNA	NONGGAT014628.1	88.189	127	3.63	9	-	-	-	-	-	-	-	-	-	-	-	-	-	-	-	-	-	-
TCONS_00396437	Chromosome Z	17887648	17900781	13133	class_code "i"	Intronic lncRNA	NONGGAT016083.1	86.287	474	3.61	50	-	-	-	-	-	-	-	-	-	-	-	-	-	-	-	-	-	-
TCONS_00376682	Chromosome 31	1527331	1547032	19701	class_code "x"	Anti-sense lncRNA	NONGGAT011594.2	91.396	709	3.6	56	-	-	-	-	-	-	-	-	-1.49938	-	-	-	-	-	-	-	-	-
TCONS_00395158	Chromosome Z	37333808	37342932	9124	class_code "u"	Intergenic lncRNA	NONGGAT012795.1	75.305	328	3.59	70	-	-	-	-	-	-	-	-	-	-	-	-	-	-	-	-	-	-
TCONS_00397589	Chromosome Z	37330845	37339993	9148	class_code "u"	Intergenic lncRNA	NONGGAT012795.1	75.305	328	3.59	70	-	-	-	-	-	-	-	-	-	-	-	-	-	-	-	-	-	-
TCONS_00011659	Chromosome 1	179086326	179089875	3549	class_code "x"	Anti-sense lncRNA	NONGGAT001341.2	96.063	127	3.58	2	-	-	-	-	-	-	-	-	-	-	-	-	-	-	-	-	-	-
TCONS_00247851	Chromosome 11	6204748	6207794	3046	class_code "i"	Intronic lncRNA	NONGGAT001188.2	88.073	109	3.58	3	-	-	-	-	-	-	-	-	-	-	-	-	-	-	-	-	-	-
TCONS_00175106	Chromosome 6	8755482	8768850	13368	class_code "u"	Intergenic lncRNA	NONGGAT013863.1	82.255	479	3.58	84	-	-	-	-	-	-	-	-	-	-	-	-	-	-	-	-	-	-
TCONS_00098095	Chromosome 3	9926238	9931585	5347	class_code "i"	Intronic lncRNA	NONGGAT005813.2	100	191	3.57	0	-	-	-	-	-	-	-	-	-	-	-	-	-	-	-	-	-	-
TCONS_00355475	Chromosome 26	4285595	4287836	2241	class_code "i"	Intronic lncRNA	NONGGAT000997.2	80	80	3.57	14	-	-	-	-	-	-	-	-	-	-	-	-	-	-	-	-	-	-
TCONS_00014304	Chromosome 1	83715726	83741390	25664	class_code "x"	Anti-sense lncRNA	NONGGAT012962.1	74.672	916	3.57	200	-	-	-	-	-	-	-	-	-	-	-	-	-	-	-	-	-	-
TCONS_00014305	Chromosome 1	83715730	83741390	25660	class_code "x"	Anti-sense lncRNA	NONGGAT012962.1	74.672	916	3.57	200	-	-	-	-	-	-	-	-	-	-	-	-	-	-	-	-	-	-
TCONS_00112547	Chromosome 3	53097946	53111247	13301	class_code "u"	Intergenic lncRNA	NONGGAT014111.1	82.241	473	3.56	61	-	-	-	-	-	-	-	3.09029	-	-	-	-	-	-	-	-	-	-
TCONS_00060590	Chromosome 2	128903165	128909360	6195	class_code "u"	Intergenic lncRNA	NONGGAT004520.2	97.727	220	3.55	4	-	-	-	-	-	-	-	-	-	-	-	-	-	-	-	-	-	-
TCONS_00171783	Chromosome 5	20752219	20761433	9214	class_code "i"	Intronic lncRNA	NONGGAT007952.2	86.544	327	3.55	36	-	-	-	-	-	-	-	-	-	-	-	-	-	-	-	-	-	-
TCONS_00267834	Chromosome 14	766623	771364	4741	class_code "x"	Anti-sense lncRNA	NONGGAT002527.2	100	168	3.54	0	-	-	-	-	-	-	-	-	-	-	-	-	-	-	-	-	-	-
TCONS_00126053	Chromosome 4	19382578	19392245	9667	class_code "u"	Intergenic lncRNA	NONGGAT016647.1	89.766	342	3.54	35	-	-	-	-	-	-	-	-1.08486	-	-	-	-	-	-	-	-	-	-
TCONS_00036979	Chromosome 1	73809567	73820446	10879	class_code "u"	Intergenic lncRNA	NONGGAT002784.2	77.922	385	3.54	72	-	-	-	-	-	-	-	-	-	-	-	-	-	-	-	-	-	-
TCONS_00067622	Chromosome 2	13510324	13515271	4947	class_code "u"	Intergenic lncRNA	NONGGAT003736.2	100	173	3.5	0	-	-	-	-	-	-	-	-	-	-	-	-	-	-	-	-	-	-
TCONS_00062270	Chromosome 2	13502183	13506184	4001	class_code "u"	Intergenic lncRNA	NONGGAT003734.2	100	140	3.5	0	-	-	-	-	-	-	-	-	-	-	-	-	-	-	-	-	-	-
TCONS_00376590	Chromosome 31	1625042	1626588	1546	class_code "u"	Intergenic lncRNA	NONGGAT012538.1	96.296	54	3.49	2	-	-	-	-	-	-	-	-	-	-	-	-	-	-	-	-	-	-
TCONS_00016048	Chromosome 1	1040745	1052769	12024	class_code "i"	Intronic lncRNA	NONGGAT013298.1	88.038	418	3.48	42	-	-	-	-	-	-	-	-	-	-	-	-	-	-	-	-	-	-
TCONS_00037297	Chromosome 1	33755411	33764428	9017	class_code "x"	Anti-sense lncRNA	NONGGAT015490.1	78.344	314	3.48	61	-	-	-	-	-	-	-	-	-	-	-	-	-	-	-	-	-	-
TCONS_00385986	Chromosome W	6312391	6313342	951	class_code "u"	Intergenic lncRNA	NONGGAT014036.1	100	33	3.47	0	-	-	-	-	-	-	-	-	-	-	-	-	-	-	-	-	-	-
TCONS_00063242	Chromosome 2	64684309	64727456	43147	class_code "u"	Intergenic lncRNA	NONGGAT004135.2	98.399	1499	3.47	23	-	-	-	-	-	-	-	-	-	-	-	-	-	-	-	-	-	-
TCONS_00023268	Chromosome 1	169737951	169750300	12349	class_code "u"	Intergenic lncRNA	NONGGAT001266.2	80.14	428	3.47	81	-	-	-	-	-	-	-	-	-	-	-	-	-	-	-	-	-	-
TCONS_00167015	Chromosome 5	58129316	58137790	8474	class_code "x"	Anti-sense lncRNA	NONGGAT013298.1	87.713	293	3.46	29	-	-	-	-	-	1.79268	-	-1.3604	-1.54251	-	-	-	-	-	-	-	-	-
TCONS_00022612	Chromosome 1	131306581	131319436	12855	class_code "i"	Intronic lncRNA	NONGGAT016682.1	90.09	444	3.45	42	-	-	-	-	-	-	-	-	-	-	-	-	-	-	-	-	-	-
TCONS_00330669	Chromosome 21	2997302	3003929	6627	class_code "u"	Intergenic lncRNA	NONGGAT004896.2	99.561	228	3.44	1	-	-	-	-	-	-	-	-	-	-	-	-	-	-	-	-	-	-
TCONS_00247762	Chromosome 11	1382463	1383451	988	class_code "u"	Intergenic lncRNA	NONGGAT012699.1	97.059	34	3.44	1	-	-	-	-	-	-	-	-	-	-	-	-	-	-	-	-	-	-
TCONS_00060204	Chromosome 2	13502443	13507004	4561	class_code "u"	Intergenic lncRNA	NONGGAT003733.2	100	156	3.42	0	-	-	-	-	-	-	-	-	-	-	-	-	-	-	-	-	-	-
TCONS_00139177	Chromosome 4	65802896	65816533	13637	class_code "u"	Intergenic lncRNA	NONGGAT012480.1	91.845	466	3.42	35	-	-	-	-	-	-	-	-	-	-	-	-	-	-	-	-	-	-
TCONS_00180965	Chromosome 6	16978484	16983960	5476	class_code "x"	Anti-sense lncRNA	NONGGAT008105.2	99.465	187	3.41	1	-	-	-	-	-	-	-	-	-	-	-	-	-	-	-	-	-	-
TCONS_00013338	Chromosome 1	14026680	14033659	6979	class_code "x"	Anti-sense lncRNA	NONGGAT012151.1	100	237	3.4	0	-	-	-	-	-	-	-	-	-	-	-	-	-	-	-	-	-	-
TCONS_00412263	Scaffold	419003	420563	1560	class_code "u"	Intergenic lncRNA	NONGGAT015327.1	96.226	53	3.4	1	-	-	-	-	-	-	-	-	-	-	-	-	-	-	-	-	-	-
TCONS_00168436	Chromosome 5	41143822	41145409	1587	class_code "i"	Intronic lncRNA	NONGGAT016118.1	90.741	54	3.4	5	-	-	-	-	-	-	-	-	-	-	-	-	-	-	-	-	-	-
TCONS_00045181	Chromosome 1	169279360	169283135	3775	class_code "u"	Intergenic lncRNA	NONGGAT001265.2	100	128	3.39	0	-	-	-	-	-	-	-	-	-	-	-	-	-	-	-	-	-	-
TCONS_00069046	Chromosome 2	5842624	5845398	2774	class_code "u"	Intergenic lncRNA	NONGGAT015234.1	95.745	94	3.39	2	-	-	-	-	-	-	-	-	-	-	-	-	-	-	-	-	-	-
TCONS_00051139	Chromosome 1	108147245	108156857	9612	class_code "u"	Intergenic lncRNA	NONGGAT012847.1	85.89	326	3.39	38	-	-	-	-	-	-	-	-	-	-	-	-	-	-	-	-	-	-
TCONS_00220292	Chromosome 9	23161867	23184661	22794	class_code "u"	Intergenic lncRNA	NONGGAT009450.2	99.609	768	3.37	3	-	-	-	-	-	-	-	-	-	-	-	-	-	-	-	-	-	-
TCONS_00385963	Chromosome W	8031761	8033215	1454	class_code "i"	Intronic lncRNA	NONGGAT012538.1	93.878	49	3.37	3	-	-	-	-	-	-	-	-	-	-	-	-	-	-	-	-	-	-
TCONS_00241162	Chromosome 11	17080583	17082661	2078	class_code "u"	Intergenic lncRNA	NONGGAT015570.1	90	70	3.37	7	-	-	-	-	-	-	-	-	-	-	-	-	-	-	-	-	-	-
TCONS_00080314	Chromosome 2	13502336	13506992	4656	class_code "u"	Intergenic lncRNA	NONGGAT003733.2	100	156	3.35	0	-	-	-	-	-	-	-	-	-	-	-	-	-	-	-	-	-	-
TCONS_00091550	Chromosome 3	100992195	100994680	2485	class_code "u"	Intergenic lncRNA	NONGGAT012699.1	89.157	83	3.34	9	-	-	-	-	-	-	-	-	-	-	-	-	-	-	-	-	-	-
TCONS_00376219	Chromosome 31	899824	907173	7349	class_code "u"	Intergenic lncRNA	NONGGAT013042.1	92.653	245	3.33	15	-	-	-	-	-	-	-	-	-	-	-	-	-	-	-	-	-	-
TCONS_00106760	Chromosome 3	91346960	91352993	6033	class_code "x"	Anti-sense lncRNA	NONGGAT001198.2	87.562	201	3.33	22	-	-	-	-	-	-	-	-	-	-	-	-	-	-	-	-	-	-
TCONS_00043756	Chromosome 1	13935836	13950116	14280	class_code "i"	Intronic lncRNA	NONGGAT001198.2	77.521	476	3.33	81	-	-	-	-	-	-	-	-	-	-	-	-	-	-	-	-	-	-
TCONS_00394730	Chromosome Z	71146957	71156685	9728	class_code "x"	Anti-sense lncRNA	NONGGAT012070.2	100	322	3.31	0	-	-	-	-	-	-	-	-	-	-	-	-	-	-	-	-	-	-
TCONS_00015904	Chromosome 1	169307451	169322563	15112	class_code "x"	Anti-sense lncRNA	NONGGAT016647.1	89.8	500	3.31	43	-	-	-	-	-	-	-	-	4.12472	-	-	-	-	-	-	-	-	-
TCONS_00031016	Chromosome 1	75594246	75623494	29248	class_code "x"	Anti-sense lncRNA	NONGGAT000592.2	99.689	965	3.3	1	-	-	-	-	-	-	-	-	-	-	-	1.68957	-	-	-	-	-	-
TCONS_00050299	Chromosome 1	158656791	158659152	2361	class_code "u"	Intergenic lncRNA	NONGGAT014290.1	84.615	78	3.3	7	-	-	-	-	-	-	1.81772	2.20376	1.89334	2.83745	1.57381	1.86475	-	-	-	-	-	-
TCONS_00375948	Chromosome 31	899696	907169	7473	class_code "u"	Intergenic lncRNA	NONGGAT013042.1	92.653	245	3.28	15	-	-	-	-	-	-	-	-	-	-	-	-	-	-	-	-	-	-
TCONS_00100194	Chromosome 3	30524301	30532755	8454	class_code "u"	Intergenic lncRNA	NONGGAT006044.2	100	276	3.26	0	-	-	-	-	-	-	-	-	-	-	-	-	-	-	-	-	-	-
TCONS_00063451	Chromosome 2	148442332	148443530	1198	class_code "i"	Intronic lncRNA	NONGGAT016059.1	97.436	39	3.26	1	-	-	-	-	-	-	-	-	-	-	-	-	-	-	-	-	-	-
TCONS_00100139	Chromosome 3	16560268	16562570	2302	class_code "i"	Intronic lncRNA	NONGGAT001078.2	86.667	75	3.26	9	-	-	-	-	-	-	-	-	-	-	-	-	-	-	-	-	-	-
TCONS_00342945	Chromosome 23	524445	527711	3266	class_code "u"	Intergenic lncRNA	NONGGAT005087.2	100	106	3.25	0	-	-	-	-	-	-	-	-	-	-	-	-	-	-	-	-	-	-
TCONS_00039061	Chromosome 1	56641934	56656836	14902	class_code "u"	Intergenic lncRNA	NONGGAT000453.2	98.347	484	3.25	7	-	-	-	-	-	-	-	-	-	-	-	-	-	-	-	-	-	-
TCONS_00022371	Chromosome 1	51778866	51784124	5258	class_code "u"	Intergenic lncRNA	NONGGAT014244.1	84.795	171	3.25	22	-	-	-	-	-	-	-	-	-	-	-	-	-	-	-	-	-	-
TCONS_00389959	Chromosome Z	29562353	29587059	24706	class_code "u"	Intergenic lncRNA	NONGGAT012962.1	84.442	797	3.23	94	-	-	-	-	-	-	-	-	-	-	-	-	-	-	-	-	-	-
TCONS_00171028	Chromosome 5	20738267	20745062	6795	class_code "i"	Intronic lncRNA	NONGGAT014732.1	83.562	219	3.22	31	-	-	-	-	-	-	-	-	-	-	-	-	-	-	-	-	-	-
TCONS_00199955	Chromosome 7	21495412	21501239	5827	class_code "x"	Anti-sense lncRNA	NONGGAT016225.1	98.93	187	3.21	2	-	-	-	-	-	-	-	-	-	-	-	-	-	-	-	-	-	-
TCONS_00192449	Chromosome 7	12090150	12094358	4208	class_code "x"	Anti-sense lncRNA	NONGGAT008475.2	98.519	135	3.21	2	-	-	-	-	-	-	-	-	-	-	-	-	-	-	-	-	-	-
TCONS_00080266	Chromosome 2	148601390	148602265	875	class_code "i"	Intronic lncRNA	NONGGAT010400.2	100	28	3.2	0	-	-	-	-	-	-	-	-	-	-	-	-	-	-	-	-	-	-
TCONS_00069518	Chromosome 2	85226958	85230494	3536	class_code "i"	Intronic lncRNA	NONGGAT016518.1	89.381	113	3.2	12	-	-	-	-	-	-	-	3.58058	-	2.14172	3.4562	-	-	-	-	-	-	-
TCONS_00060880	Chromosome 2	47989455	47992888	3433	class_code "u"	Intergenic lncRNA	NONGGAT015490.1	83.636	110	3.2	9	-	-	-	-	-	-	-	-	-	-	-	-	-	-	-	-	-	-
TCONS_00271119	Chromosome 14	767043	771333	4290	class_code "x"	Anti-sense lncRNA	NONGGAT002527.2	100	137	3.19	0	-	-	-	-	-	-	-1.39759	-1.10085	-	-	-1.29272	-2.42789	-	-	-	-	-	-
TCONS_00166145	Chromosome 5	20738223	20745107	6884	class_code "i"	Intronic lncRNA	NONGGAT014732.1	83.562	219	3.18	31	-	-	-	-	-	1.98141	-	-	-	1.22909	-	-	-	-	-	-	-	-
TCONS_00073304	Chromosome 2	64916245	64922253	6008	class_code "u"	Intergenic lncRNA	NONGGAT012578.1	78.534	191	3.18	31	-	-	-	-	-	-	-	-	-	-	-	-	-	-	-	-	-	-
TCONS_00128256	Chromosome 4	54537395	54541971	4576	class_code "x"	Anti-sense lncRNA	NONGGAT007081.2	100	145	3.17	0	-	-	-	-	-	-	-	-	-	-	-	-	-	-	-	-	-	-
TCONS_00080746	Chromosome 2	58328827	58343635	14808	class_code "u"	Intergenic lncRNA	NONGGAT016083.1	84.222	469	3.17	54	-	-	-	-	-	-	-	-	-	-	-	-	-	-	-	-	-	-
TCONS_00098619	Chromosome 3	39428547	39435461	6914	class_code "x"	Anti-sense lncRNA	NONGGAT004206.2	78.082	219	3.17	38	-	-	-	-	-	-	-	-	-	-	-	-	-	-	-	-	-	-
TCONS_00160643	Chromosome 5	344645	348580	3935	class_code "i"	Intronic lncRNA	NONGGAT012318.1	92.742	124	3.15	5	-	-	-	-	-	-	-	-	-	-	-	-	-	-	-	-	-	-
TCONS_00094779	Chromosome 3	46247040	46250989	3949	class_code "u"	Intergenic lncRNA	NONGGAT006188.2	100	124	3.14	0	-	-	-	-	-	-	-	-	-	-	-	-	-	-	-	-	-	-
[truncated: 6,221 more rows]
