# Supplementary material for: Integrative study of chicken lung transcriptome to understand the host immune response during Newcastle disease virus challenge
Source: Front Cell Infect Microbiol. 2024 Sep 3;14:1368887. doi: 10.3389/fcimb.2024.1368887 (PMC11405381; doi:10.3389/fcimb.2024.1368887)
Supplement: Supplementary file 7 [file Table5.xlsx]

## Sheet: Supplementary Table 5
Supplementary Table 5: Table showing the Functional annotation including Gene Ontologies – Biological Process, Molecular Function and Cellular Component, EGGNOG annotation, Pathways, Pathway categories and the fold change values of the differentially expressed genes identified in all the three analyses.
Challenge based analysis (Challenged vs Non-challenged)
A: Leghorn 2 DPC - Leghorn challenged 2 DPC vs Leghorn non-challenged 2 DPC
B: Leghorn 6 DPC - Leghorn challenged 6 DPC vs Leghorn non-challenged 6 DPC
C: Leghorn 10 DPC - Leghorn challenged 10 DPC vs Leghorn non-challenged 10 DPC
D: Fayoumi 2 DPC - Fayoumi challenged 2 DPC vs Fayoumi non-challenged 2 DPC
E: Fayoumi 6 DPC - Fayoumi challenged 6 DPC vs Fayoumi non-challenged 6 DPC
F: Fayoumi 10 DPC - Fayoumi challenged 10 DPC vs Fayoumi non-challenged 10 DPC
Breed based analysis (Leghorn vs Fayoumi)
G: Non-challenged 2 DPC - Leghorn non-challenged 2 DPC vs Fayoumi non-challenged 2 DPC
H: Non-challenged 6 DPC - Leghorn non-challenged 6 DPC vs Fayoumi non-challenged 6 DPC
I: Non-challenged 10 DPC - Leghorn non-challenged 10 DPC vs Fayoumi non-challenged 10 DPC
J: Challenged 2 DPC - Leghorn challenged 2 DPC vs Fayoumi challenged 2 DPC
K: Challenged 6 DPC - Leghorn challenged 6 DPC vs Fayoumi challenged 6 DPC
L: Challenged 10 DPC - Leghorn challenged 10 DPC vs Fayoumi challenged 10 DPC
Timepoint based analysis
M: Fayoumi 2 vs 10 DPC - Fayoumi challenged 2 DPC vs Fayoumi challenged 10 DPC
N: Fayoumi 6 vs 10 DPC - Fayoumi challenged 6 DPC vs Fayoumi challenged 10 DPC
O: Leghorn 2 vs 6 DPC - Leghorn challenged 2 DPC vs Leghorn challenged 6 DPC
P: Leghorn 2 vs 10 DPC - Leghorn challenged 2 DPC vs Leghorn challenged 10 DPC
Q: Leghorn 6 vs 10 DPC - Leghorn challenged 6 DPC vs Leghorn challenged 10 DPC

## Sheet: A
Leghorn 2 DPC
Gene ID	Expression value (logFC)	Biological Process	Molecular Function	Cellular Component	EGGNOG	Pathways	Pathway Category
OASL	2.69273	Immune response (GO:0006955), Response to biotic stimulus (GO:0009607), Response to other organism (GO:0051707), Response to stress (GO:0006950), Response to external stimulus (GO:0009605)	Transferase activity, transferring phosphorus-containing groups (GO:0016772), Nucleic acid binding (GO:0003676)	Cytoplasm (GO:0005737), Intracellular anatomical structure (GO:0005622)	-	Neddylation,TGF-beta receptor signaling activates SMADs,UCH proteinases,Iron uptake and transport,Cargo recognition for clathrin-mediated endocytosis	Metabolism of proteins (Reactome),Signal Transduction (Reactome),Transport of small molecules (Reactome),Vesicle-mediated transport (Reactome)
IFIT5	1.95883	-	Binding (GO:0005488)	-	-	Interferon alpha/beta signaling	Immune System (Reactome)

## Sheet: B
Leghorn 6 DPC
Gene ID	Expression value (logFC)	Biological Process	Molecular Function	Cellular Component	EGGNOG	Pathways	Pathway Category
CD55	10.9843	-	-	Cellular Anatomical Entity (GO:0110165)	-	Regulation of Complement cascade	Immune System (Reactome)
LOC112533599	3.03181	-	-	-	-	-	-
LOC112533601	4.73553	Positive regulation of protein modification process (GO:0031401)	Protein-containing complex binding (GO:0044877), Enzyme regulator activity (GO:0030234)	-	-	-	-
LOC112533603	4.67637	Positive regulation of protein modification process (GO:0031401)	Protein-containing complex binding (GO:0044877), Enzyme regulator activity (GO:0030234)	-	-	-	-
LOC121106910	4.71834	Positive Regulation of Ubiquitin Protein Ligase Activity (GO:1904668), Protein Ubiquitination (GO:0016567), Regulation of Protein Ubiquitination (GO:0031396), Positive Regulation of Protein Ubiquitination (GO:0031398)	Ubiquitin-Protein Transferase Activator Activity (GO:0097027)	-	-	-	-
LOC121106979	3.19194	-	-	-	-	-	-
LOC121106980	3.37817	-	-	-	-	-	-
LOC121106981	2.96701	-	-	-	-	-	-
LOC121106994	4.67309	Positive regulation of protein modification process (GO:0031401)	Protein-containing complex binding (GO:0044877), Enzyme regulator activity (GO:0030234)	-	-	-	-
LOC121106995	4.66838	Positive regulation of protein modification process (GO:0031401), Protein modification by small protein conjugation or removal (GO:0070647)	Protein-containing complex binding (GO:0044877), Enzyme regulator activity (GO:0030234)	-	-	-	-
LOC121106996	4.72679	Positive regulation of protein modification process (GO:0031401)	Protein-containing complex binding (GO:0044877), Enzyme regulator activity (GO:0030234)	-	-	-	-
LOC121106997	4.67603	Positive regulation of protein modification process (GO:0031401)	Protein-containing complex binding (GO:0044877), Enzyme regulator activity (GO:0030234)	-	-	-	-
LOC121106998	4.66452	Positive regulation of protein modification process (GO:0031401)	Protein-containing complex binding (GO:0044877), Enzyme regulator activity (GO:0030234)	-	-	-	-
LOC121106999	4.70553	Positive regulation of protein modification process (GO:0031401)	Protein-containing complex binding (GO:0044877), Enzyme regulator activity (GO:0030234)	-	-	-	-
LOC121107001	4.67499	Positive regulation of protein modification process (GO:0031401)	Protein-containing complex binding (GO:0044877), Enzyme regulator activity (GO:0030234)	-	-	-	-
LOC121107002	4.52774	Positive regulation of protein modification process (GO:0031401)	Protein-containing complex binding (GO:0044877), Enzyme regulator activity (GO:0030234)	-	-	-	-
LOC121107003	4.63425	Positive regulation of protein modification process (GO:0031401)	Protein-containing complex binding (GO:0044877), Enzyme regulator activity (GO:0030234)	-	-	-	-
LOC121107004	4.67221	Positive regulation of protein modification process (GO:0031401)	Protein-containing complex binding (GO:0044877), Enzyme regulator activity (GO:0030234)	-	-	-	-
LOC121107005	4.69225	Positive regulation of protein modification process (GO:0031401)	Protein-containing complex binding (GO:0044877), Enzyme regulator activity (GO:0030234)	-	-	-	-
LOC121107006	4.65971	Positive regulation of protein modification process (GO:0031401)	Protein-containing complex binding (GO:0044877), Enzyme regulator activity (GO:0030234)	-	-	-	-
LOC121107007	4.67758	Positive regulation of protein modification process (GO:0031401)	Protein-containing complex binding (GO:0044877), Enzyme regulator activity (GO:0030234)	-	-	-	-
LOC121107010	4.68044	Positive regulation of protein modification process (GO:0031401)	Protein-containing complex binding (GO:0044877), Enzyme regulator activity (GO:0030234)	-	-	-	-
LOC121107011	3.09017	-	-	-	-	-	-
LOC121107012	3.33622	-	-	-	-	-	-
LOC121107014	3.12327	-	-	-	-	-	-
LOC121107015	3.44435	-	-	-	-	-	-
LOC121107019	3.34885	-	-	-	-	-	-
LOC121107021	2.95422	-	-	-	-	-	-
LOC121107022	3.17053	-	-	-	-	-	-
MSTRG.13348	3.77652	Positive Regulation of Ubiquitin Protein Ligase Activity (GO:1904668), Regulation of Protein Ubiquitination (GO:0031396), Positive Regulation of Protein Ubiquitination (GO:0031398), Protein Ubiquitination (GO:0016567)	Ubiquitin-Protein Transferase Activator Activity (GO:0097027)	-	-	-	-
MSTRG.13353	3.84098	-	-	-	-	-	-
MSTRG.2568	10.9485	-	-	-	-	Inactivation, recovery and regulation of the phototransduction cascade	Sensory Perception (Reactome)
PTK7	11.808	Cellular response to organic substance (GO:0071310), Protein modification process (GO:0036211), Organelle organization (GO:0006996), Phosphate-containing compound metabolic process (GO:0006796), Macromolecule modification (GO:0043412)	Transferase activity, Transferring phosphorus-containing groups (GO:0016772), Identical protein binding (GO:0042802)	Plasma membrane (GO:0005886)	Kinase 7	MET activates PTK2 signaling,MET Receptor Activation,MET activates RAS signaling,MET receptor recycling,PI5P, PP2A and IER3 Regulate PI3K/AKT Signaling,MET activates PI3K/AKT signaling,Drug-mediated inhibition of MET activation,RAF/MAP kinase cascade,MET activates PTPN11,MET activates RAP1 and RAC1,MET activates STAT3,Sema4D mediated inhibition of cell attachment and migration,MET interacts with …	Developmental Biology (Reactome),Signal Transduction (Reactome)

## Sheet: C
Leghorn 10 DPC
Gene ID	Expression value (logFC)	Biological Process	Molecular Function	Cellular Component	EGGNOG	Pathways	Pathway Category
MSTRG.9400	4.99883	Circulatory System Development (GO:0072359), Cellular Component Assembly (GO:0022607)	-	-	-	-	-

## Sheet: D
Fayoumi 2 DPC
Gene ID	Expression value (logFC)	Biological Process	Molecular Function	Cellular Component	EGGNOG	Pathways	Pathway Category
ADGRG1	4.08961	Nervous System Development (GO:0007399)	Molecular Function (GO:0003674)	Extracellular Region (GO:0005576), Membrane (GO:0016020)	-	Neutrophil degranulation	Immune System (Reactome)
CTTNBP2NL	13.7508	Phosphate-Containing Compound Metabolic Process (GO:0006796), Macromolecule Modification (GO:0043412), Protein Modification Process (GO:0036211)	Protein Binding (GO:0005515)	Intracellular Non-Membrane-Bounded Organelle (GO:0043232)	-	-	-
ELN	-3.05952	-	-	-	Extracellular matrix structural constituent	Elastic fibre formation,Protein digestion and absorption	Extracellular matrix organization (Reactome),Organismal Systems (KEGG)
FAM135A	13.1524	Cellular Metabolic Process (GO:0044237), Organic Substance Metabolic Process (GO:0071704), Primary Metabolic Process (GO:0044238)	-	-	-	RND1 GTPase cycle	Signal Transduction (Reactome)
MSTRG.10276	2.34001	Macromolecule Biosynthetic Process (GO:0009059), Cellular Macromolecule Biosynthetic Process (GO:0034645), Organonitrogen Compound Biosynthetic Process (GO:1901566), Macromolecule Modification (GO:0043412), Protein Modification Process (GO:0036211)	Identical Protein Binding (GO:0042802)	Intracellular Membrane-Bounded Organelle (GO:0043231)	-	N-Glycan antennae elongation,Termination of O-glycan biosynthesis,Sialic acid metabolism,Other types of O-glycan biosynthesis,N-Glycan biosynthesis	Metabolism of proteins (Reactome), Metabolism (Reactome)
MSTRG.11662	1.61385	Protein Ubiquitination (GO:0016567)	Enzyme Regulator Activity (GO:0030234)	Membrane (GO:0016020)	-	Neddylation	Metabolism of proteins (Reactome)
MSTRG.14278	6.65879	-	-	-	-	Regulation of PTEN stability and activity,Ub-specific processing proteases,Degradation of AXIN	Signal Transduction (Reactome), Metabolism of proteins (Reactome)
MSTRG.14382	-3.36979	-	-	-	extracellular matrix structural constituent	Elastic fibre formation,Protein digestion and absorption	Extracellular matrix organization (Reactome), Organismal Systems (KEGG)
MSTRG.16262	3.90319	Organic Substance Transport (GO:0071702), Circulatory System Development (GO:0072359), Macromolecule Modification (GO:0043412), Protein Modification Process (GO:0036211)	Catalytic Activity, Acting On A Protein (GO:0140096), Heterocyclic Compound Binding (GO:1901363), Organic Cyclic Compound Binding (GO:0097159), Protein Binding (GO:0005515)	Nuclear Lumen (GO:0031981), Nucleus (GO:0005634)	-	HSP90 chaperone cycle for steroid hormone receptors (SHR) in the presence of ligand,ESR-mediated signaling	Cellular responses to stimuli (Reactome), Signal Transduction (Reactome)
RPL9	13.1465	Cellular Nitrogen Compound Biosynthetic Process (GO:0044271), Macromolecule Biosynthetic Process (GO:0009059), Gene Expression (GO:0010467)	Nucleic Acid Binding (GO:0003676)	Intracellular Non-Membrane-Bounded Organelle (GO:0043232)	-	Nonsense Mediated Decay (NMD) independent of the Exon Junction Complex (EJC),Nonsense Mediated Decay (NMD) enhanced by the Exon Junction Complex (EJC)	Metabolism of RNA (Reactome)
SMOC2	-3.53737	-	-	-	-	Nonsense Mediated Decay (NMD) independent of the Exon Junction Complex (EJC),Nonsense Mediated Decay (NMD) enhanced by the Exon Junction Complex (EJC)	Metabolism of RNA (Reactome)
ZBTB32	7.38174	Regulation of Nucleic Acid-Templated Transcription (GO:1903506), DNA-Templated Transcription (GO:0006351)	Identical Protein Binding (GO:0042802), Nucleic Acid Binding (GO:0003676)	Nuclear Lumen (GO:0031981), Nucleus (GO:0005634)	-	Neddylation,Antigen processing: Ubiquitination & Proteasome degradation	Metabolism of proteins (Reactome), Immune System (Reactome)

## Sheet: E
Fayoumi 6 DPC
Gene ID	Expression value (logFC)	Biological Process	Molecular Function	Cellular Component	EGGNOG	Pathways	Pathway Category
MSTRG.1902	-6.18931	-	Protein Binding (GO:0005515)	Cellular Anatomical Entity (GO:0110165)	-	Regulation of actin dynamics for phagocytic cup formation,RAC3 GTPase cycle,VEGFA-VEGFR2 Pathway,RAC2 GTPase cycle,RHOG GTPase cycle,Neutrophil degranulation,RHO GTPases Activate WASPs and WAVEs,RAC1 GTPase cycle	Immune System (Reactome), Signal Transduction (Reactome)
MSTRG.18444	-7.54518	Positive Regulation of Protein Modification Process (GO:0031401), Regulation of Protein Modification Process (GO:0031399), Phosphorylation (GO:0016310)	Identical Protein Binding (GO:0042802)	Plasma Membrane (GO:0005886), Plasma Membrane Bounded Cell Projection (GO:0120025)	Ribonuclease H protein	Interleukin-6 signaling,IL-6-type cytokine receptor ligand interactions	Immune System (Reactome)
MSTRG.8484	7.8095	-	Catalytic Activity (GO:0003824)	-	-	Downstream TCR signaling,Synthesis of IP3 and IP4 in the cytosol,Regulation of PTEN localization,Regulation of PTEN stability and activity,Negative regulation of the PI3K/AKT network,Synthesis of PIPs at the plasma membrane,Ovarian tumor domain proteases,Ub-specific processing proteases	Immune System (Reactome), Metabolism (Reactome), Signal Transduction (Reactome), Metabolism of proteins (Reactome)
PLOD1	-6.4212	Macromolecule Modification (GO:0043412), Protein Modification Process (GO:0036211)	Metal Ion Binding (GO:0046872)	Intracellular Membrane-Bounded Organelle (GO:0043231)	protein KIAA2013 homolog	Collagen biosynthesis and modifying enzymes,Lysine degradation	Extracellular matrix organization (Reactome), Metabolism (Reactome)
NR2C2	11.2248	Regulation of Nucleic Acid-Templated Transcription (GO:1903506), DNA-Templated Transcription (GO:0006351)	Metal Ion Binding (GO:0046872)	Nuclear Lumen (GO:0031981), Nucleus (GO:0005634)	-	Nuclear Receptor transcription pathway	Gene expression (Transcription) (Reactome)

## Sheet: F
Fayoumi 10 DPC
Gene ID	Expression value (logFC)	Biological Process	Molecular Function	Cellular Component	EGGNOG	Pathways	Pathway Category
BF1	-6.66664	-	-	Plasma Membrane (GO:0005886)	Belongs to the MHC class I family	DAP12 signaling,Post-translational modification: synthesis of GPI-anchored proteins,Antigen Presentation: Folding, assembly and peptide loading of class I MHC,Immunoregulatory interactions between a Lymphoid and a non-Lymphoid cell,Neutrophil degranulation,Endosomal/Vacuolar pathway,ER-Phagosome pathway,Transferrin endocytosis and recycling,Antigen processing and presentation,Cellular senescence,…	Immune System (Reactome), Metabolism of proteins (Reactome), Transport of small molecules (Reactome), Organismal Systems (KEGG), Environmental Information Processing (KEGG), Cellular Processes (KEGG)
CSPG4	13.6191	-	-	-	-	A tetrasaccharide linker sequence is required for GAG synthesis,Dermatan sulfate biosynthesis,CS/DS degradation,Chondroitin sulfate biosynthesis	Metabolism (Reactome)
DMTN	-8.36987	-	-	-	-	Miscellaneous transport and binding events	Transport of small molecules (Reactome)
EEF1D	-1.22687	-	-	-	-	Eukaryotic Translation Elongation	Metabolism of proteins (Reactome)
EMCN	-13.5468	-	Catalytic Activity (GO:0003824)	-	-	-	-
LRIG2	13.2041	Proteolysis (GO:0006508), Nervous System Development (GO:0007399), Regulation of Protein Metabolic Process (GO:0051246)	Protein Binding (GO:0005515)	Intracellular Vesicle (GO:0097708)	leucine-rich repeats and immunoglobulin-like domains	Negative regulation of MET activity	Signal Transduction (Reactome)
MSTRG.1164	-4.28707	-	-	-	-	GP1b-IX-V activation signalling,Platelet Adhesion to exposed collagen,Platelet degranulation ,GRB2:SOS provides linkage to MAPK signaling for Integrins ,MAP2K and MAPK activation,p130Cas linkage to MAPK signaling for integrins,Intrinsic Pathway of Fibrin Clot Formation	Hemostasis (Reactome), Signal Transduction (Reactome)
MSTRG.12754	-6.59698	Cellular Component Assembly (GO:0022607)	Metal Ion Binding (GO:0046872)	Ribosome (GO:0005840)	Belongs to the globin family	Erythrocytes take up carbon dioxide and release oxygen,Heme signaling,Cytoprotection by HMOX1,Erythrocytes take up oxygen and release carbon dioxide,Scavenging of heme from plasma	Cellular responses to stimuli (Reactome), Transport of small molecules (Reactome), Vesicle-mediated transport (Reactome)
MSTRG.13806	-5.93127	RNA Metabolic Process (GO:0016070)	RNA Binding (GO:0003723)	Ribosome (GO:0005840)	-	Nonsense Mediated Decay (NMD) independent of the Exon Junction Complex (EJC),Nonsense Mediated Decay (NMD) enhanced by the Exon Junction Complex (EJC)	Metabolism of RNA (Reactome)
MSTRG.15058	2.50719	-	-	-	-	Cellular hexose transport	Transport of small molecules (Reactome)
MSTRG.1905	5.19495	Protein Ubiquitination (GO:0016567)	Catalytic Activity, Acting On A Protein (GO:0140096), Transferase Activity (GO:0016740), Protein Binding (GO:0005515)	Nucleus (GO:0005634)	E3 ubiquitin-protein ligase HERC2	G2/M DNA damage checkpoint,Antigen processing: Ubiquitination & Proteasome degradation,Processing of DNA double-strand break ends,SUMOylation of DNA damage response and repair proteins,Recruitment and ATM-mediated phosphorylation of repair and signaling proteins at DNA double strand breaks,Ubiquitin mediated proteolysis	Cell Cycle (Reactome), Immune System (Reactome), DNA Repair (Reactome), Metabolism of proteins (Reactome), Genetic Information Processing (Reactome)
MSTRG.19245	-5.988	-	-	-	-	Deactivation of the beta-catenin transactivating complex	Signal Transduction (Reactome)
MSTRG.19510	1.453	-	-	-	-	EGR2 and SOX10-mediated initiation of Schwann cell myelination	Developmental Biology (Reactome)
MSTRG.7555	-3.24186	Epithelium Development (GO:0060429)	Transferase Activity (GO:0016740)	Intracellular Membrane-Bounded Organelle (GO:0043231)	-	Carnitine metabolism,Signaling by Retinoic Acid,Fatty acid degradation	Metabolism (Reactome), Signal Transduction (Reactome)
MSTRG.783	4.8948	Peptide Biosynthetic Process (GO:0043043)	Structural Constituent of Ribosome (GO:0003735)	Ribosome (GO:0005840)	Ribosomal protein L3	Nonsense Mediated Decay (NMD) independent of the Exon Junction Complex (EJC),Nonsense Mediated Decay (NMD) enhanced by the Exon Junction Complex (EJC),Ribosome	Metabolism of RNA (Reactome), Genetic Information Processing (Reactome)
MSTRG.8484	6.96345	-	Catalytic Activity (GO:0003824)	-	-	Downstream TCR signaling,Synthesis of IP3 and IP4 in the cytosol,Regulation of PTEN localization,Regulation of PTEN stability and activity,Negative regulation of the PI3K/AKT network,Synthesis of PIPs at the plasma membrane,Ovarian tumor domain proteases,Ub-specific processing proteases	Immune System (Reactome), Metabolism (Reactome), Signal Transduction (Reactome), Metabolism of proteins (Reactome)
MSTRG.9807	-1.50602	Peptide Biosynthetic Process (GO:0043043)	RNA Binding (GO:0003723)	Nuclear Lumen (GO:0031981), Ribosome (GO:0005840), Nucleus (GO:0005634)	-	Nonsense Mediated Decay (NMD) enhanced by the Exon Junction Complex (EJC),Nonsense Mediated Decay (NMD) independent of the Exon Junction Complex (EJC),Formation of a pool of free 40S subunits,GTP hydrolysis and joining of the 60S ribosomal subunit,L13a-mediated translational silencing of Ceruloplasmin expression,Major pathway of rRNA processing in the nucleolus and cytosol,SRP-dependent cotransla…	Metabolism of RNA (Reactome), Metabolism of proteins (Reactome)
NFE2L1	13.2069	Regulation of Nucleic Acid-Templated Transcription (GO:1903506), DNA-Templated Transcription (GO:0006351)	Nucleic Acid Binding (GO:0003676)	Nucleus (GO:0005634)	-	ROS sensing by NFE2L2	Cellular responses to stimuli (Reactome)
PNRC1	-1.18361	Localization (GO:0051179)	Identical Protein Binding (GO:0042802)	Nucleus (GO:0005634)	-	-	-
PPM1F	3.0027	Regulation of Nucleic Acid-Templated Transcription (GO:1903506), DNA-Templated Transcription (GO:0006351)	Metal Ion Binding (GO:0046872)	Nucleus (GO:0005634)	-	Nonsense Mediated Decay (NMD) independent of the Exon Junction Complex (EJC),Nonsense Mediated Decay (NMD) enhanced by the Exon Junction Complex (EJC)	Metabolism of RNA (Reactome)
RPL13	-1.34133	Peptide Biosynthetic Process (GO:0043043)	RNA Binding (GO:0003723)	Nuclear Lumen (GO:0031981), Ribosome (GO:0005840), Nucleus (GO:0005634)	ribosomal protein L13	Nonsense Mediated Decay (NMD) independent of the Exon Junction Complex (EJC),Nonsense Mediated Decay (NMD) enhanced by the Exon Junction Complex (EJC),Ribosome	Metabolism of RNA (Reactome);Genetic Information Processing (KEGG)
RPL37A	-1.82463	Peptide Biosynthetic Process (GO:0043043)	Metal Ion Binding (GO:0046872)	Nuclear Lumen (GO:0031981), Ribosome (GO:0005840), Nucleus (GO:0005634)	-	Formation of a pool of free 40S subunits,Peptide chain elongation,Regulation of expression of SLITs and ROBOs,Viral mRNA Translation,SRP-dependent cotranslational protein targeting to membrane,Eukaryotic Translation Termination,Response of EIF2AK4 (GCN2) to amino acid deficiency,GTP hydrolysis and joining of the 60S ribosomal subunit,Selenocysteine synthesis,L13a-mediated translational silencing …	Developmental Biology (Reactome), Disease (Reactome), Cellular responses to stimuli (Reactome), Metabolism (Reactome), Metabolism of proteins (Reactome), Metabolism of RNA (Reactome)
RPL38	-1.79841	Peptide Biosynthetic Process (GO:0043043)	Structural Constituent of Ribosome (GO:0003735)	Ribosome (GO:0005840)	ribosomal protein	Formation of a pool of free 40S subunits,Peptide chain elongation,Regulation of expression of SLITs and ROBOs,Viral mRNA Translation,SRP-dependent cotranslational protein targeting to membrane,Eukaryotic Translation Termination,Response of EIF2AK4 (GCN2) to amino acid deficiency,GTP hydrolysis and joining of the 60S ribosomal subunit,Selenocysteine synthesis,L13a-mediated translational silencing …	Developmental Biology (Reactome), Disease (Reactome), Cellular responses to stimuli (Reactome), Metabolism (Reactome), Metabolism of proteins (Reactome), Metabolism of RNA (Reactome), Genetic Information Processing (KEGG)
RPLP2	-1.33258	Peptide Biosynthetic Process (GO:0043043)	Structural Constituent of Ribosome (GO:0003735)	Ribosome (GO:0005840)	-	Nonsense Mediated Decay (NMD) independent of the Exon Junction Complex (EJC),Nonsense Mediated Decay (NMD) enhanced by the Exon Junction Complex (EJC)	Metabolism of RNA (Reactome)
RPS14	-1.36888	Regulation of Nucleic Acid-Templated Transcription (GO:1903506), DNA-Templated Transcription (GO:0006351)	RNA Binding (GO:0003723)	Nuclear Lumen (GO:0031981), Ribosome (GO:0005840), Nucleus (GO:0005634)	-	Translation initiation complex formation,Formation of a pool of free 40S subunits,Formation of the teRNAry complex, and subsequently, the 43S complex,L13a-mediated translational silencing of Ceruloplasmin expression,SRP-dependent cotranslational protein targeting to membrane,Nonsense Mediated Decay (NMD) enhanced by the Exon Junction Complex (EJC),Nonsense Mediated Decay (NMD) independent of the …	Metabolism of RNA (Reactome);Metabolism of proteins (Reactome)
RPS15A	-2.79437	Peptide Biosynthetic Process (GO:0043043)	Structural Constituent of Ribosome (GO:0003735)	Ribosome (GO:0005840)	-	Formation of the teRNAry complex, and subsequently, the 43S complex,Nonsense Mediated Decay (NMD) independent of the Exon Junction Complex (EJC),Nonsense Mediated Decay (NMD) enhanced by the Exon Junction Complex (EJC),Ribosomal scanning and start codon recognition	Metabolism of proteins (Reactome);Metabolism of RNA (Reactome)
RPS16	-1.74358	Peptide Biosynthetic Process (GO:0043043), RNA Metabolic Process (GO:0016070)	RNA Binding (GO:0003723)	Ribosome (GO:0005840)	Ribosomal protein S16	Formation of the teRNAry complex, and subsequently, the 43S complex,Nonsense Mediated Decay (NMD) independent of the Exon Junction Complex (EJC),Nonsense Mediated Decay (NMD) enhanced by the Exon Junction Complex (EJC),Ribosomal scanning and start codon recognition,Ribosome	Metabolism of RNA (Reactome);Metabolism of proteins (Reactome);Genetic Information Processing (KEGG)
RPS8	-1.34495	Peptide Biosynthetic Process (GO:0043043)	Structural Constituent of Ribosome (GO:0003735)	Ribosome (GO:0005840)	-	Formation of the teRNAry complex, and subsequently, the 43S complex,Nonsense Mediated Decay (NMD) independent of the Exon Junction Complex (EJC),Nonsense Mediated Decay (NMD) enhanced by the Exon Junction Complex (EJC),Ribosomal scanning and start codon recognition	Metabolism of proteins (Reactome);Metabolism of RNA (Reactome)
SYNGAP1	6.86334	-	-	-	-	RND3 GTPase cycle,RND1 GTPase cycle	Signal Transduction (Reactome)
VGLL4	1.94891	Heterocycle Biosynthetic Process (GO:0018130), Aromatic Compound Biosynthetic Process (GO:0019438), Nucleobase-Containing Compound Biosynthetic Process (GO:0034654), Organic Cyclic Compound Biosynthetic Process (GO:1901362), Nucleic Acid Metabolic Process (GO:0090304), Cellular Nitrogen Compound Biosynthetic Process (GO:0044271), Macromolecule Biosynthetic Process (GO:0009059)	Transferase Activity, Transferring Phosphorus-Containing Groups (GO:0016772)	-	-	Minus-strand DNA synthesis,Nonsense Mediated Decay (NMD) independent of the Exon Junction Complex (EJC),Nonsense Mediated Decay (NMD) enhanced by the Exon Junction Complex (EJC)	Disease (Reactome), Metabolism of RNA (Reactome)
ZBTB46	5.59543	Regulation of Nucleic Acid-Templated Transcription (GO:1903506), DNA-Templated Transcription (GO:0006351)	Nucleic Acid Binding (GO:0003676)	Nucleus (GO:0005634)	-	SUMOylation of transcription factors	Metabolism of proteins (Reactome)

## Sheet: G
Non-challenged 2 DPC
Gene ID	Expression value (logFC)	Biological Process	Molecular Function	Cellular Component	EGGNOG	Pathways	Pathway Category
ACSS1A	-4.86569	-	-	-	-	Ethanol oxidation	Metabolism (Reactome)
ADGRG1	-4.17519	Nervous System Development (GO:0007399)	Molecular Function (GO:0003674)	Extracellular Region (GO:0005576), Membrane (GO:0016020)	-	Neutrophil degranulation	Immune System (Reactome)
ATP13A3	-12.4636	Transport (GO:0006810)	Metal Ion Binding (GO:0046872)	Cellular Anatomical Entity (GO:0110165)	-	Ion transport by P-type ATPases,Thiamine metabolism,Purine metabolism	Transport of small molecules (Reactome), Metabolism (Reactome)
ATP8B2	12.2167	-	-	Intracellular Membrane-Bounded Organelle (GO:0043231)	Belongs to the cation transport ATPase (P-type) (TC 3.A.3) family. Type IV subfamily	Ion transport by P-type ATPases,Neutrophil degranulation	Transport of small molecules (Reactome), Immune System (Reactome)
BF1	-6.30738	-	-	Plasma Membrane (GO:0005886)	Belongs to the MHC class I family	DAP12 signaling,Post-translational modification: synthesis of GPI-anchored proteins,Antigen Presentation: Folding, assembly and peptide loading of class I MHC,Immunoregulatory interactions between a Lymphoid and a non-Lymphoid cell,Neutrophil degranulation,Endosomal/Vacuolar pathway,ER-Phagosome pathway,Transferrin endocytosis and recycling,Antigen processing and presentation,Cellular senescence,…	Immune System (Reactome), Metabolism of proteins (Reactome), Transport of small molecules (Reactome), Organismal Systems (KEGG), Environmental Information Processing (KEGG), Cellular Processes (KEGG)
BIN1	-6.79586	-	-	-	-	Clathrin-mediated endocytosis	Vesicle-mediated transport (Reactome)
CADM3	-1.86398	Protein localization (GO:0008104)	Identical protein binding (GO:0042802)	Cellular anatomical entity (GO:0110165)	Cell adhesion molecule 3	Nectin/Necl trans heterodimerization,Cell adhesion molecules	Cell-Cell communication (Reactome),Environmental Information Processing (KEGG)
CCN3	8.63715	Organic Substance Transport (GO:0071702), Positive Regulation of Catalytic Activity (GO:0043085), Gene Expression (GO:0010467), Circulatory System Development (GO:0072359), Positive Regulation of Protein Metabolic Process (GO:0051247), Regulation of Gene Expression (GO:0010468), Regulation of Protein Metabolic Process (GO:0051246)	Molecular Function Activator Activity (GO:0140677), Protein Binding (GO:0005515), Protein-Containing Complex Binding (GO:0044877)	Intracellular Membrane-Bounded Organelle (GO:0043231)	C-terminal cystine knot-like domain (CTCK)	RUNX3 regulates YAP1-mediated transcription,YAP1- and WWTR1 (TAZ)-stimulated gene expression	Gene expression (Transcription)
CD55	14.1454	-	-	Cellular Anatomical Entity (GO:0110165)	-	Regulation of Complement cascade	Immune System (Reactome)
CIB4	1.48786	Regulation of Immune system process (GO:0002682), Transcription, DNA-templated (GO:0006351), Regulation of nucleic acid-templated transcription (GO:1903506)	Metal ion binding (GO:0046872)	Cytoskeleton (GO:0005856), Nuclear lumen (GO:0031981), Nucleus (GO:0005634)	-	Sensory processing of sound by inner hair cells of the cochlea,Sensory processing of sound by outer hair cells of the cochlea	Sensory Perception (Reactome)
CLU	1.63655	Animal Organ Development (GO:0048513), Cell Development (GO:0048468), System Development (GO:0048731), Cell Differentiation (GO:0030154)	Protein Binding (GO:0005515)	Intracellular Vesicle (GO:0097708), Nucleus (GO:0005634)	-	Regulation of Complement cascade,Antimicrobial peptides,Platelet degranulation ,Terminal pathway of complement	Immune System (Reactome), Hemostasis (Reactome)
CTSB	5.13816	Proteolysis (GO:0006508)	Catalytic Activity, Acting On A Protein (GO:0140096), Hydrolase Activity (GO:0016787)	Intracellular Membrane-Bounded Organelle (GO:0043231)	-	Neutrophil degranulation,MHC class II antigen presentation	Immune System (Reactome)
CTTNBP2NL	-13.7109	Phosphate-Containing Compound Metabolic Process (GO:0006796), Macromolecule Modification (GO:0043412), Protein Modification Process (GO:0036211)	Protein Binding (GO:0005515)	Intracellular Non-Membrane-Bounded Organelle (GO:0043232)	-	-	-
CYP2D6	4.31011	Regulation of molecular function (GO:0065009), Regulation of metabolic process (GO:0019222), Regulation of biological quality (GO:0065008), Nitrogen compound metabolic process (GO:0006807), Catabolic process (GO:0009056), Cellular response to stimulus (GO:0051716), Regulation of cellular process (GO:0050794), Negative regulation of cellular process (GO:0048523), Negative regulation of metabolic p…	Metal ion binding (GO:0046872)	Intracellular membrane-bounded organelle (GO:0043231)	-	CYP2E1 reactions,Fatty acids,Miscellaneous substrates,Biosynthesis of maresin-like SPMs,Synthesis of epoxy (EET) and dihydroxyeicosatrienoic acids (DHET)	Metabolism (Reactome)
DBR1	4.10949	RNA Metabolic Process (GO:0016070)	Hydrolase Activity (GO:0016787)	Nucleus (GO:0005634)	-	-	-
DPT	6.90777	Cell population proliferation (GO:0008283), Regulation of cellular process (GO:0050794), Negative regulation of cellular process (GO:0048523), Cellular component organization or biogenesis (GO:0071840)	Catalytic Activity (GO:0003824)	Extracellular Region (GO:0005576)	Ribonuclease H protein	-	-
EMCN	-14.6208	-	Catalytic Activity (GO:0003824)	-	-	-	-
FAM135A	-12.2936	Cellular Metabolic Process (GO:0044237), Organic Substance Metabolic Process (GO:0071704), Primary Metabolic Process (GO:0044238)	-	-	-	RND1 GTPase cycle	Signal Transduction (Reactome)
GLO1	1.15253	Regulation of Dna-Templated Transcription (GO:0006355), Dna-Templated Transcription (GO:0006351)	Metal Ion Binding (GO:0046872)	Nucleus (GO:0005634), Nuclear Lumen (GO:0031981)	-	Pyruvate metabolism;Pyruvate metabolism (ko00620)	Metabolism (Reactome);Metabolism (KEGG)
GPIHBP1	2.36697	Regulation of Signal Transduction (GO:0009966), Regulation of Cell Communication (GO:0010646)	Protein Binding (GO:0005515)	Plasma Membrane (GO:0005886)	-	Post-translational modification: synthesis of GPI-anchored proteins	Metabolism of proteins (Reactome)
HPGD	-2.52045	-	-	-	-	Synthesis of Lipoxins (LX),Biosynthesis of D-series resolvins,Biosynthesis of E-series 18(S)-resolvins	Metabolism (Reactome)
IL6ST	7.50502	Regulation of Immune system process (GO:0002682), Positive regulation of protein modification process (GO:0031401)	Identical Protein Binding (GO:0042802)	Plasma Membrane Bounded Cell Projection (GO:0120025), Plasma Membrane (GO:0005886)	Interleukin 6 signal transducer	Interleukin-6 signaling,IL-6-type cytokine receptor ligand interactions	Immune System (Reactome)
ISLR	1.92117	-	Protein Binding (GO:0005515)	-	-	Platelet degranulation	Hemostasis (Reactome)
LOC121106447	-4.82489	Heterocycle biosynthetic process (GO:0018130), Organic cyclic compound biosynthetic process (GO:1901362), Aromatic compound biosynthetic process (GO:0019438), Proteolysis (GO:0006508), nucleobase-containing compound biosynthetic process (GO:0034654), Macromolecule biosynthetic process (GO:0009059), Cellular nitrogen compound biosynthetic process (GO:0044271), Nucleic acid metabolic process (GO:00…	Metal ion binding (GO:0046872)	-	-	Minus-strand DNA synthesis,Plus-strand DNA synthesis	Disease (Reactome)
LOC121107447	-4.98268	Heterocycle biosynthetic process (GO:0018130), Regulation of gene expression (GO:0010468), Organic cyclic compound biosynthetic process (GO:1901362), Regulation of protein metabolic process (GO:0051246), Regulation of macromolecule biosynthetic process (GO:0010556), Aromatic compound biosynthetic process (GO:0019438), Proteolysis (GO:0006508), Regulation of cellular biosynthetic process (GO:00313…	Metal ion binding (GO:0046872)	Protein-containing complex (GO:0032991)	ribonuclease H activity	Minus-strand DNA synthesis,Plus-strand DNA synthesis	Disease (Reactome)
LOC121107448	-2.10382	RNA Metabolic Process (GO:0016070)	Metal Ion Binding (GO:0046872)	-	-	Minus-strand DNA synthesis,Uncoating of the HIV Virion,Plus-strand DNA synthesis,Budding and maturation of HIV virion,APOBEC3G mediated resistance to HIV-1 infection,Assembly of The HIV Virion,Binding and entry of HIV virion,2-LTR circle formation,Integration of viral DNA into host genomic DNA,Autointegration results in viral DNA circles,Vpr-mediated nuclear import of PICs	Disease (Reactome)
LY6E	1.61273	Regulation of signaling (GO:0023051), Multicellular organism development (GO:0007275), Regulation of molecular function (GO:0065009), Signal transduction (GO:0007165), Cell communication (GO:0007154), Anatomical structure development (GO:0048856), Cellular response to stimulus (GO:0051716), Regulation of cellular process (GO:0050794), Cellular developmental process (GO:0048869), Regulation of res…	Molecular function regulator activity (GO:0098772)	Plasma membrane (GO:0005886), Integral component of membrane (GO:0016021)	-	Post-translational modification: synthesis of GPI-anchored proteins,Assembly of active LPL and LIPC lipase complexes	Metabolism of proteins (Reactome),Transport of small molecules (Reactome)
MPZL1	5.63383	Signal Transduction (GO:0007165), Cell Communication (GO:0007154), Cellular Response To Stimulus (GO:0051716), Regulation of Cellular Process (GO:0050794)	-	plasma membrane (GO:0005886), integral component of membrane (GO:0016021)	-	Immunoregulatory interactions between a Lymphoid and a non-Lymphoid cell,Cell surface interactions at the vascular wall	Immune System (Reactome),Hemostasis (Reactome)
MSTRG.10261	-7.11559	Cellular Component Assembly (GO:0022607), Organelle Organization (GO:0006996)	Hydrolase Activity (GO:0016787), Small Molecule Binding (GO:0036094), Ion Binding (GO:0043167), Heterocyclic Compound Binding (GO:1901363), Organic Cyclic Compound Binding (GO:0097159)	Intracellular Vesicle (GO:0097708), Nuclear Lumen (GO:0031981), Nucleus (GO:0005634)	-	VxPx cargo-targeting to cilium,Anchoring of the basal body to the plasma membrane,Trafficking of myristoylated proteins to the cilium,Thiamine metabolism,Purine metabolism	Organelle biogenesis and maintenance (Reactome), Metabolism (Reactome)
MSTRG.10276	-2.36522	Macromolecule Biosynthetic Process (GO:0009059), Cellular Macromolecule Biosynthetic Process (GO:0034645), Organonitrogen Compound Biosynthetic Process (GO:1901566), Macromolecule Modification (GO:0043412), Protein Modification Process (GO:0036211)	Identical Protein Binding (GO:0042802)	Intracellular Membrane-Bounded Organelle (GO:0043231)	-	N-Glycan antennae elongation,Termination of O-glycan biosynthesis,Sialic acid metabolism,Other types of O-glycan biosynthesis,N-Glycan biosynthesis	Metabolism of proteins (Reactome), Metabolism (Reactome)
MSTRG.10381	-2.96923	RNA Metabolic Process (GO:0016070)	Metal Ion Binding (GO:0046872)	-	-	Minus-strand DNA synthesis,Uncoating of the HIV Virion,Plus-strand DNA synthesis,Budding and maturation of HIV virion,APOBEC3G mediated resistance to HIV-1 infection,Assembly of The HIV Virion,Binding and entry of HIV virion,2-LTR circle formation,Integration of viral DNA into host genomic DNA,Autointegration results in viral DNA circles,Vpr-mediated nuclear import of PICs	Disease (Reactome)
MSTRG.10718	3.48933	Cellular Component Assembly (GO:0022607), Gene Expression (GO:0010467), Nervous System Development (GO:0007399), Regulation of Gene Expression (GO:0010468)	Identical Protein Binding (GO:0042802)	Intracellular Membrane-Bounded Organelle (GO:0043231)	-	DAP12 signaling,Antigen Presentation: Folding, assembly and peptide loading of class I MHC,Immunoregulatory interactions between a Lymphoid and a non-Lymphoid cell,Neutrophil degranulation,Endosomal/Vacuolar pathway,ER-Phagosome pathway	Immune System (Reactome)
MSTRG.11126	7.29775	Proteolysis (GO:0006508), Circulatory System Development (GO:0072359), Cellular Response To Organic Substance (GO:0071310)	Metal Ion Binding (GO:0046872)	Extracellular Region (GO:0005576), Cell Periphery (GO:0071944), Membrane (GO:0016020)	A disintegrin and metalloproteinase with thrombospondin motifs 7	O-glycosylation of TSR domain-containing proteins	Metabolism of proteins (Reactome)
MSTRG.12	2.01536	-	-	-	-	-	-
MSTRG.12725	5.59876	Phosphorylation (GO:0016310), Positive Regulation of Transferase Activity (GO:0051347), Positive Regulation of Protein Modification Process (GO:0031401), Regulation of Protein Modification Process (GO:0031399)	Protein-Containing Complex Binding (GO:0044877), Protein Binding (GO:0005515)	Intracellular Vesicle (GO:0097708), Nucleus (GO:0005634)	-	EGR2 and SOX10-mediated initiation of Schwann cell myelination	Developmental Biology (Reactome)
MSTRG.13404	2.77617	Nucleic Acid Metabolic Process (GO:0090304)	Nucleic Acid Binding (GO:0003676)	-	Ribonuclease H protein	DAP12 signaling,Post-translational modification: synthesis of GPI-anchored proteins,Antigen Presentation: Folding, assembly and peptide loading of class I MHC,Immunoregulatory interactions between a Lymphoid and a non-Lymphoid cell,Neutrophil degranulation,Endosomal/Vacuolar pathway,ER-Phagosome pathway,Transferrin endocytosis and recycling	Immune System (Reactome), Metabolism of proteins (Reactome), Transport of small molecules (Reactome)
MSTRG.14278	-7.36977	-	-	-	-	Regulation of PTEN stability and activity,Ub-specific processing proteases,Degradation of AXIN	Signal Transduction (Reactome), Metabolism of proteins (Reactome)
MSTRG.14332	4.83293	-	-	-	Angiopoietin-related protein 1-like	Molecules associated with elastic fibres	Extracellular matrix organization (Reactome)
MSTRG.14336	3.33209	-	-	-	-	PKA-mediated phosphorylation of key metabolic factors,ChREBP activates metabolic gene expression	Metabolism (Reactome)
MSTRG.14382	3.98746	-	-	-	extracellular matrix structural constituent	Elastic fibre formation,Protein digestion and absorption	Extracellular matrix organization (Reactome), Organismal Systems (KEGG)
MSTRG.1446	1.53801	-	-	-	-	5-Phosphoribose 1-diphosphate biosynthesis	Metabolism (Reactome)
MSTRG.15465	2.1417	Phosphorylation (GO:0016310)	Transferase Activity, Transferring Phosphorus-Containing Groups (GO:0016772)	Cytosol (GO:0005829), Cytoplasm (GO:0005737), Intracellular Anatomical Structure (GO:0005622)	-	Glycolysis,Glycolysis (R-GGA-352882),Glucose transport,Neomycin, kanamycin and gentamicin biosynthesis,Streptomycin biosynthesis,Amino sugar and nucleotide sugar metabolism,Glycolysis / Gluconeogenesis,Galactose metabolism,Fructose and mannose metabolism,Starch and sucrose metabolism	Metabolism (Reactome)
MSTRG.16173	2.34411	Cellular Macromolecule Localization (GO:0070727)	Identical Protein Binding (GO:0042802)	Cell Junction (GO:0030054)	Cell adhesion molecule 3	Nectin/Necl trans heterodimerization,Cell adhesion molecules	Cell-Cell communication (Reactome), Environmental Information Processing (KEGG)
MSTRG.16262	-2.91869	Organic Substance Transport (GO:0071702), Circulatory System Development (GO:0072359), Macromolecule Modification (GO:0043412), Protein Modification Process (GO:0036211)	Catalytic Activity, Acting On A Protein (GO:0140096), Heterocyclic Compound Binding (GO:1901363), Organic Cyclic Compound Binding (GO:0097159), Protein Binding (GO:0005515)	Nuclear Lumen (GO:0031981), Nucleus (GO:0005634)	-	HSP90 chaperone cycle for steroid hormone receptors (SHR) in the presence of ligand,ESR-mediated signaling	Cellular responses to stimuli (Reactome), Signal Transduction (Reactome)
MSTRG.17306	5.61367	-	Molecular Function (GO:0003674)	-	-	Nonsense Mediated Decay (NMD) independent of the Exon Junction Complex (EJC),Nonsense Mediated Decay (NMD) enhanced by the Exon Junction Complex (EJC)	Metabolism of RNA (Reactome)
MSTRG.2568	13.3774	-	-	-	-	Inactivation, recovery and regulation of the phototransduction cascade	Sensory Perception (Reactome)
MSTRG.2719	2.76078	Cellular Component Assembly (GO:0022607), Organelle Organization (GO:0006996)	Protein Binding (GO:0005515)	Intracellular Non-Membrane-Bounded Organelle (GO:0043232)	Microtubule-associated protein 4	Separation of Sister Chromatids,Resolution of Sister Chromatid Cohesion,Amplification of signal from unattached kinetochores via a MAD2 inhibitory signal,RHO GTPases Activate Formins,EML4 and NUDC in mitotic spindle formation	Signal Transduction (Reactome), Cell Cycle (Reactome)
MSTRG.3179	-2.38797	Phosphorylation (GO:0016310), Positive Regulation of Protein Modification Process (GO:0031401), Regulation of Protein Modification Process (GO:0031399), Positive Regulation of Transferase Activity (GO:0051347)	Metal Ion Binding (GO:0046872)	Plasma Membrane (GO:0005886)	TGF-beta receptor type-2	TGF-beta receptor signaling activates SMADs,Downregulation of TGF-beta receptor signaling,MAPK signaling pathway,Cellular senescence,Th17 cell differentiation,Adherens junction,Relaxin signaling pathway,Hippo signaling pathway,TGF-beta signaling pathway,Osteoclast differentiation,Cytokine-cytokine receptor interaction,Endocytosis,FoxO signaling pathway	Signal Transduction (Reactome), Organismal Systems (KEGG), Cellular Processes (KEGG), Environmental Information Processing (KEGG)
MSTRG.4073	-2.2529	Cellular Metabolic Process (GO:0044237)	Metal Ion Binding (GO:0046872)	Cytosol (GO:0005829), Cytoplasm (GO:0005737), Intracellular Anatomical Structure (GO:0005622)	-	Reversible hydration of carbon dioxide,Nitrogen metabolism	Metabolism (Reactome)
MSTRG.4083	1.52896	Phosphorylation (GO:0016310)	Transferase Activity, Transferring Phosphorus-Containing Groups (GO:0016772)	Membrane (GO:0016020), Cytoplasm (GO:0005737), Intracellular Anatomical Structure (GO:0005622)	Receptor-interacting serine threonine-protein kinase 2	IRAK1 recruits IKK complex,Basigin interactions,IRAK1 recruits IKK complex (R-DRE-937039),Amino acid transport across the plasma membrane,IRAK1 recruits IKK complex (R-HSA-937039),IRAK1 recruits IKK complex (R-RNO-937039),IRAK1 recruits IKK complex (R-SSC-937039),IRAK1 recruits IKK complex (R-MMU-937039),Neurotrophin signaling pathway,NOD-like receptor signaling pathway	Immune System (Reactome), Hemostasis (Reactome), Transport of small molecules (Reactome), Organismal Systems (KEGG)
MSTRG.5678	-2.0401	Heterocycle Biosynthetic Process (GO:0018130), Aromatic Compound Biosynthetic Process (GO:0019438), Nucleobase-Containing Compound Biosynthetic Process (GO:0034654), Organic Cyclic Compound Biosynthetic Process (GO:1901362), Macromolecule Biosynthetic Process (GO:0009059), Cellular Nitrogen Compound Biosynthetic Process (GO:0044271), Nucleic Acid Metabolic Process (GO:0090304)	Transferase Activity, Transferring Phosphorus-Containing Groups (GO:0016772)	-	positive regulation of TOR signaling	Minus-strand DNA synthesis,Nonsense Mediated Decay (NMD) independent of the Exon Junction Complex (EJC),Nonsense Mediated Decay (NMD) enhanced by the Exon Junction Complex (EJC)	Disease (Reactome), Metabolism of RNA (Reactome)
MSTRG.6341	-2.78782	RNA Metabolic Process (GO:0016070)	Metal Ion Binding (GO:0046872)	-	-	Minus-strand DNA synthesis,Uncoating of the HIV Virion,Plus-strand DNA synthesis,Budding and maturation of HIV virion,APOBEC3G mediated resistance to HIV-1 infection,Assembly of The HIV Virion,Binding and entry of HIV virion,2-LTR circle formation,Integration of viral DNA into host genomic DNA,Autointegration results in viral DNA circles,Vpr-mediated nuclear import of PICs	Disease (Reactome)
MSTRG.637	2.06081	Organic Substance Transport (GO:0071702)	Molecular Function (GO:0003674)	Nuclear Lumen (GO:0031981), Nucleus (GO:0005634)	-	Organic anion transporters,Nicotinamide salvaging	Transport of small molecules (Reactome), Metabolism (Reactome)
MSTRG.7555	-5.57108	Epithelium Development (GO:0060429)	Transferase Activity (GO:0016740)	Intracellular Membrane-Bounded Organelle (GO:0043231)	-	Carnitine metabolism,Signaling by Retinoic Acid,Fatty acid degradation	Metabolism (Reactome), Signal Transduction (Reactome)
MSTRG.7609	3.09807	-	-	-	-	-	-
MSTRG.783	4.38468	Peptide Biosynthetic Process (GO:0043043)	Structural Constituent of Ribosome (GO:0003735)	Ribosome (GO:0005840)	Ribosomal protein L3	Nonsense Mediated Decay (NMD) independent of the Exon Junction Complex (EJC),Nonsense Mediated Decay (NMD) enhanced by the Exon Junction Complex (EJC),Ribosome	Metabolism of RNA (Reactome), Genetic Information Processing (Reactome)
MSTRG.8018	9.52097	Phosphate-Containing Compound Metabolic Process (GO:0006796), Macromolecule Modification (GO:0043412), Protein Modification Process (GO:0036211)	Hydrolase Activity (GO:0016787), Catalytic Activity, Acting On A Protein (GO:0140096)	Intracellular Non-Membrane-Bounded Organelle (GO:0043232)	Reverse transcriptase (RNA-dependent DNA polymerase)	RND3 GTPase cycle,RND2 GTPase cycle,RND1 GTPase cycle,Synthesis of PIPs at the plasma membrane,Ubiquitin mediated proteolysis,NF-kappa B signaling pathway,Nucleocytoplasmic transport	Signal Transduction (Reactome), Metabolism (Reactome), Environmental Information Processing (KEGG), Genetic Information Processing (Reactome)
MSTRG.8042	1.61086	Phosphorylation (GO:0016310)	Metal Ion Binding (GO:0046872)	Extracellular Space (GO:0005615), Extracellular Region (GO:0005576), Cell Periphery (GO:0071944)	-	Molecules associated with elastic fibres	Extracellular matrix organization (Reactome)
MSTRG.8406	13.2039	-	-	-	-	Antigen processing: Ubiquitination & Proteasome degradation	Immune System (Reactome)
MSTRG.8407	6.2039	-	Molecular Function (GO:0003674)	Intracellular Vesicle (GO:0097708)	-	Surfactant metabolism	Metabolism of proteins (Reactome)
MSTRG.8594	-1.86443	Cellular Component Organization (GO:0016043)	Small Molecule Binding (GO:0036094), Ion Binding (GO:0043167), Heterocyclic Compound Binding (GO:1901363), Organic Cyclic Compound Binding (GO:0097159)	Plasma Membrane (GO:0005886)	-	Interaction With Cumulus Cells And The Zona Pellucida	Reproduction (Reactome)
MSTRG.9679	3.01025	Cellular Component Assembly (GO:0022607)	Ion Binding (GO:0043167), Organic Cyclic Compound Binding (GO:0097159), Heterocyclic Compound Binding (GO:1901363), Small Molecule Binding (GO:0036094), Catalytic Activity, Acting On A Protein (GO:0140096)	Vesicle (GO:0031982)	-	Neutrophil degranulation,Post-translational protein phosphorylation,Platelet degranulation ,Regulation of Insulin-like Growth Factor (IGF) transport and uptake by Insulin-like Growth Factor Binding Proteins (IGFBPs)	Immune System (Reactome), Metabolism of proteins (Reactome), Hemostasis (Reactome)
MSTRG.9703	2.25556	Signal Transduction (GO:0007165), Cell Communication (GO:0007154), Cellular Response To Stimulus (GO:0051716), Regulation of Cellular Process (GO:0050794)	Molecular Function (GO:0003674)	Cellular Anatomical Entity (GO:0110165)	-	TBC/RABGAPs	Vesicle-mediated transport (Reactome)
NANS	-1.50541	Biosynthetic process (GO:0009058), Organic substance metabolic process (GO:0071704), Primary metabolic process (GO:0044238)	Transferase activity (GO:0016740)	-	-	Sialic acid metabolism,Amino sugar and nucleotide sugar metabolism	Metabolism of proteins (Reactome),Metabolism (KEGG)
PODXL	4.33216	Cellular Component Assembly (GO:0022607)	-	Plasma membrane bounded cell projection (GO:0120025), Plasma membrane (GO:0005886), Integral component of membrane (GO:0016021)	CD34/Podocalyxin family	Cytosolic sulfonation of small molecules	Metabolism (Reactome)
PRKCQ	-11.5791	-	-	-	Reverse transcriptase (RNA-dependent DNA polymerase)	Interferon gamma signaling,Ca-dependent events,Calmodulin induced events,Role of phospholipids in phagocytosis,HuR (ELAVL1) binds and stabilizes mRNA,RHO GTPases Activate NADPH Oxidases,Neutrophil degranulation,SHC1 events in ERBB2 signaling,CLEC7A (Dectin-1) signaling,Effects of PIP2 hydrolysis,VEGFR2 mediated cell proliferation,Apoptotic cleavage of cellular proteins	Immune System (Reactome), Metabolism of RNA (Reactome), Hemostasis (Reactome), Signal Transduction (Reactome), Programmed Cell Death (Reactome)
PTK7	13.0023	Cellular response to organic substance (GO:0071310), Protein modification process (GO:0036211), Organelle organization (GO:0006996), Phosphate-containing compound metabolic process (GO:0006796), Macromolecule modification (GO:0043412)	Transferase activity, Transferring phosphorus-containing groups (GO:0016772), Identical protein binding (GO:0042802)	Plasma membrane (GO:0005886)	Kinase 7	MET activates PTK2 signaling,MET Receptor Activation,MET activates RAS signaling,MET receptor recycling,PI5P, PP2A and IER3 Regulate PI3K/AKT Signaling,MET activates PI3K/AKT signaling,Drug-mediated inhibition of MET activation,RAF/MAP kinase cascade,MET activates PTPN11,MET activates RAP1 and RAC1,MET activates STAT3,Sema4D mediated inhibition of cell attachment and migration,MET interacts with …	Developmental Biology (Reactome),Signal Transduction (Reactome)
RPL9	-13.2002	Cellular Nitrogen Compound Biosynthetic Process (GO:0044271), Macromolecule Biosynthetic Process (GO:0009059), Gene Expression (GO:0010467)	Nucleic Acid Binding (GO:0003676)	Intracellular Non-Membrane-Bounded Organelle (GO:0043232)	-	Nonsense Mediated Decay (NMD) independent of the Exon Junction Complex (EJC),Nonsense Mediated Decay (NMD) enhanced by the Exon Junction Complex (EJC)	Metabolism of RNA (Reactome)
SEPT2	5.32617	Organelle Organization (GO:0006996), Cellular Component Assembly (GO:0022607)	Nucleoside phosphate binding (GO:1901265), Anion binding (GO:0043168), Nucleotide binding (GO:0000166), Ribonucleotide binding (GO:0032553)	Cytoskeleton (GO:0005856), Intracellular vesicle (GO:0097708), Nuclear lumen (GO:0031981), Nucleus (GO:0005634)	-	VxPx cargo-targeting to cilium,Anchoring of the basal body to the plasma membrane,Trafficking of myristoylated proteins to the cilium	Organelle biogenesis and maintenance (Reactome)
SFTPA2	3.09187	Phosphate-containing compound metabolic process (GO:0006796)	Transferase Activity, Transferring Phosphorus-Containing Groups (GO:0016772)	Intracellular Vesicle (GO:0097708)	-	Surfactant metabolism	Metabolism of proteins (Reactome)
SPPL2A	10.8883	Macromolecule Biosynthetic Process (GO:0009059), Proteolysis (GO:0006508), Nucleobase-Containing Compound Biosynthetic Process (GO:0034654), Cellular Nitrogen Compound Biosynthetic Process (GO:0044271), Heterocycle Biosynthetic Process (GO:0018130), Organic Cyclic Compound Biosynthetic Process (GO:1901362), Nucleic Acid Metabolic Process (GO:0090304), Aromatic Compound Biosynthetic Process (GO:00…	Transferase Activity, Transferring Phosphorus-Containing Groups (GO:0016772)	Intracellular Vesicle (GO:0097708)	Signal peptide peptidase-like 2A	Minus-strand DNA synthesis;Regulation of TNFR1 signaling;Regulated proteolysis of p75NTR;Regulated proteolysis of p75NTR (R-SSC-193692);Regulated proteolysis of p75NTR (R-MMU-193692);Regulated proteolysis of p75NTR (R-HSA-193692);Regulated proteolysis of p75NTR (R-RNO-193692);Regulated proteolysis of p75NTR (R-CFA-193692);Regulated proteolysis of p75NTR (R-XTR-193692)	Disease (Reactome);Signal Transduction (Reactome)
TC2N	-4.10345	Heterocycle Biosynthetic Process (GO:0018130), Aromatic Compound Biosynthetic Process (GO:0019438), Nucleobase-Containing Compound Biosynthetic Process (GO:0034654), Organic Cyclic Compound Biosynthetic Process (GO:1901362), Macromolecule Biosynthetic Process (GO:0009059), Cellular Nitrogen Compound Biosynthetic Process (GO:0044271), Nucleic Acid Metabolic Process (GO:0090304)	Transferase Activity, Transferring Phosphorus-Containing Groups (GO:0016772)	-	-	Minus-strand DNA synthesis,Nonsense Mediated Decay (NMD) independent of the Exon Junction Complex (EJC),Nonsense Mediated Decay (NMD) enhanced by the Exon Junction Complex (EJC)	Disease (Reactome), Metabolism of RNA (Reactome)
TFF3	2.65762	Homeostatic Process (GO:0042592), Multicellular Organismal Process (GO:0032501)	-	Extracellular Space (GO:0005615), Extracellular Region (GO:0005576)	-	Estrogen-dependent gene expression	Signal Transduction (Reactome)
ZBTB32	-6.69049	Regulation of Nucleic Acid-Templated Transcription (GO:1903506), DNA-Templated Transcription (GO:0006351)	Identical Protein Binding (GO:0042802), Nucleic Acid Binding (GO:0003676)	Nuclear Lumen (GO:0031981), Nucleus (GO:0005634)	-	Neddylation,Antigen processing: Ubiquitination & Proteasome degradation	Metabolism of proteins (Reactome), Immune System (Reactome)
ZFYVE16	-8.81807	Phosphorylation (GO:0016310)	Metal Ion Binding (GO:0046872)	Intracellular Vesicle (GO:0097708)	-	Signaling by BMP	Signal Transduction (Reactome)

## Sheet: H
Non-challenged 6 DPC
Gene ID	Expression value (logFC)	Biological Process	Molecular Function	Cellular Component	EGGNOG	Pathways	Pathway Category
ACSS1A	-5.41152	-	-	-	-	Ethanol oxidation	Metabolism (Reactome)
BF1	-10.9214	-	-	Plasma Membrane (GO:0005886)	Belongs to the MHC class I family	DAP12 signaling,Post-translational modification: synthesis of GPI-anchored proteins,Antigen Presentation: Folding, assembly and peptide loading of class I MHC,Immunoregulatory interactions between a Lymphoid and a non-Lymphoid cell,Neutrophil degranulation,Endosomal/Vacuolar pathway,ER-Phagosome pathway,Transferrin endocytosis and recycling,Antigen processing and presentation,Cellular senescence,…	Immune System (Reactome), Metabolism of proteins (Reactome), Transport of small molecules (Reactome), Organismal Systems (KEGG), Environmental Information Processing (KEGG), Cellular Processes (KEGG)
CADM3	-2.04495	Protein localization (GO:0008104)	Identical protein binding (GO:0042802)	Cellular anatomical entity (GO:0110165)	Cell adhesion molecule 3	Nectin/Necl trans heterodimerization,Cell adhesion molecules	Cell-Cell communication (Reactome),Environmental Information Processing (KEGG)
CD55	13.2029	-	-	Cellular Anatomical Entity (GO:0110165)	-	Regulation of Complement cascade	Immune System (Reactome)
CIB4	1.2586	Regulation of Immune system process (GO:0002682), Transcription, DNA-templated (GO:0006351), Regulation of nucleic acid-templated transcription (GO:1903506)	Metal ion binding (GO:0046872)	Cytoskeleton (GO:0005856), Nuclear lumen (GO:0031981), Nucleus (GO:0005634)	-	Sensory processing of sound by inner hair cells of the cochlea,Sensory processing of sound by outer hair cells of the cochlea	Sensory Perception (Reactome)
CPEB4	4.55252	Peptide Biosynthetic Process (GO:0043043)	RNA Binding (GO:0003723)	Nucleus (GO:0005634)	-	-	-
CYP2D6	2.939	Regulation of molecular function (GO:0065009), Regulation of metabolic process (GO:0019222), Regulation of biological quality (GO:0065008), Nitrogen compound metabolic process (GO:0006807), Catabolic process (GO:0009056), Cellular response to stimulus (GO:0051716), Regulation of cellular process (GO:0050794), Negative regulation of cellular process (GO:0048523), Negative regulation of metabolic p…	Metal ion binding (GO:0046872)	Intracellular membrane-bounded organelle (GO:0043231)	-	CYP2E1 reactions,Fatty acids,Miscellaneous substrates,Biosynthesis of maresin-like SPMs,Synthesis of epoxy (EET) and dihydroxyeicosatrienoic acids (DHET)	Metabolism (Reactome)
DPT	5.42418	Cell population proliferation (GO:0008283), Regulation of cellular process (GO:0050794), Negative regulation of cellular process (GO:0048523), Cellular component organization or biogenesis (GO:0071840)	Catalytic Activity (GO:0003824)	Extracellular Region (GO:0005576)	Ribonuclease H protein	-	-
ESD	1.36485	-	-	-	-	Glutathione conjugation	Metabolism (Reactome)
GPIHBP1	2.96911	Regulation of Signal Transduction (GO:0009966), Regulation of Cell Communication (GO:0010646)	Protein Binding (GO:0005515)	Plasma Membrane (GO:0005886)	-	Post-translational modification: synthesis of GPI-anchored proteins	Metabolism of proteins (Reactome)
IFI6	2.1381	Heterocycle Biosynthetic Process (GO:0018130), Aromatic Compound Biosynthetic Process (GO:0019438), Nucleobase-Containing Compound Biosynthetic Process (GO:0034654), Organic Cyclic Compound Biosynthetic Process (GO:1901362), Macromolecule Biosynthetic Process (GO:0009059), Cellular Nitrogen Compound Biosynthetic Process (GO:0044271), Nucleic Acid Metabolic Process (GO:0090304)	Transferase Activity, Transferring Phosphorus-Containing Groups (GO:0016772)	Integral component of membrane (GO:0016021)	-	Minus-strand DNA synthesis,Interferon alpha/beta signaling	Disease (Reactome),Immune System (Reactome)
IFIT5	1.57544	-	Binding (GO:0005488)	-	-	Interferon alpha/beta signaling	Immune System (Reactome)
IL6ST	5.66062	Regulation of Immune system process (GO:0002682), Positive regulation of protein modification process (GO:0031401)	Identical Protein Binding (GO:0042802)	Plasma Membrane Bounded Cell Projection (GO:0120025), Plasma Membrane (GO:0005886)	Interleukin 6 signal transducer	Interleukin-6 signaling,IL-6-type cytokine receptor ligand interactions	Immune System (Reactome)
LOC107057295	3.06444	-	-	-	-	-	-
LOC121106447	-5.27962	Heterocycle biosynthetic process (GO:0018130), Organic cyclic compound biosynthetic process (GO:1901362), Aromatic compound biosynthetic process (GO:0019438), Proteolysis (GO:0006508), nucleobase-containing compound biosynthetic process (GO:0034654), Macromolecule biosynthetic process (GO:0009059), Cellular nitrogen compound biosynthetic process (GO:0044271), Nucleic acid metabolic process (GO:00…	Metal ion binding (GO:0046872)	-	-	Minus-strand DNA synthesis,Plus-strand DNA synthesis	Disease (Reactome)
LOC121107447	-5.08648	Heterocycle biosynthetic process (GO:0018130), Regulation of gene expression (GO:0010468), Organic cyclic compound biosynthetic process (GO:1901362), Regulation of protein metabolic process (GO:0051246), Regulation of macromolecule biosynthetic process (GO:0010556), Aromatic compound biosynthetic process (GO:0019438), Proteolysis (GO:0006508), Regulation of cellular biosynthetic process (GO:00313…	Metal ion binding (GO:0046872)	Protein-containing complex (GO:0032991)	ribonuclease H activity	Minus-strand DNA synthesis,Plus-strand DNA synthesis	Disease (Reactome)
LOC121107448	-2.06076	RNA Metabolic Process (GO:0016070)	Metal Ion Binding (GO:0046872)	-	-	Minus-strand DNA synthesis,Uncoating of the HIV Virion,Plus-strand DNA synthesis,Budding and maturation of HIV virion,APOBEC3G mediated resistance to HIV-1 infection,Assembly of The HIV Virion,Binding and entry of HIV virion,2-LTR circle formation,Integration of viral DNA into host genomic DNA,Autointegration results in viral DNA circles,Vpr-mediated nuclear import of PICs	Disease (Reactome)
LY6E	1.41063	Regulation of signaling (GO:0023051), Multicellular organism development (GO:0007275), Regulation of molecular function (GO:0065009), Signal transduction (GO:0007165), Cell communication (GO:0007154), Anatomical structure development (GO:0048856), Cellular response to stimulus (GO:0051716), Regulation of cellular process (GO:0050794), Cellular developmental process (GO:0048869), Regulation of res…	Molecular function regulator activity (GO:0098772)	Plasma membrane (GO:0005886), Integral component of membrane (GO:0016021)	-	Post-translational modification: synthesis of GPI-anchored proteins,Assembly of active LPL and LIPC lipase complexes	Metabolism of proteins (Reactome),Transport of small molecules (Reactome)
LYG2	1.87464	-	Catalytic Activity (GO:0003824)	-	Reverse transcriptase (RNA-dependent DNA polymerase)	-	-
MPZL1	7.45584	Signal Transduction (GO:0007165), Cell Communication (GO:0007154), Cellular Response To Stimulus (GO:0051716), Regulation of Cellular Process (GO:0050794)	-	plasma membrane (GO:0005886), integral component of membrane (GO:0016021)	-	Immunoregulatory interactions between a Lymphoid and a non-Lymphoid cell,Cell surface interactions at the vascular wall	Immune System (Reactome),Hemostasis (Reactome)
MSTRG.1018	1.55921	-	-	-	-	Fructose biosynthesis,Pregnenolone biosynthesis,Estrogen biosynthesis,Retinoid metabolism and transport	Metabolism (Reactome)
MSTRG.10261	-8.91456	Cellular Component Assembly (GO:0022607), Organelle Organization (GO:0006996)	Hydrolase Activity (GO:0016787), Small Molecule Binding (GO:0036094), Ion Binding (GO:0043167), Heterocyclic Compound Binding (GO:1901363), Organic Cyclic Compound Binding (GO:0097159)	Intracellular Vesicle (GO:0097708), Nuclear Lumen (GO:0031981), Nucleus (GO:0005634)	-	VxPx cargo-targeting to cilium,Anchoring of the basal body to the plasma membrane,Trafficking of myristoylated proteins to the cilium,Thiamine metabolism,Purine metabolism	Organelle biogenesis and maintenance (Reactome), Metabolism (Reactome)
MSTRG.10381	-2.9957	RNA Metabolic Process (GO:0016070)	Metal Ion Binding (GO:0046872)	-	-	Minus-strand DNA synthesis,Uncoating of the HIV Virion,Plus-strand DNA synthesis,Budding and maturation of HIV virion,APOBEC3G mediated resistance to HIV-1 infection,Assembly of The HIV Virion,Binding and entry of HIV virion,2-LTR circle formation,Integration of viral DNA into host genomic DNA,Autointegration results in viral DNA circles,Vpr-mediated nuclear import of PICs	Disease (Reactome)
MSTRG.10568	3.10097	Proteolysis (GO:0006508), Regulation of Protein Metabolic Process (GO:0051246)	Enzyme Regulator Activity (GO:0030234)	Intracellular Vesicle (GO:0097708)	-	Common Pathway of Fibrin Clot Formation,Intrinsic Pathway of Fibrin Clot Formation	Hemostasis (Reactome)
MSTRG.10718	2.6481	Cellular Component Assembly (GO:0022607), Gene Expression (GO:0010467), Nervous System Development (GO:0007399), Regulation of Gene Expression (GO:0010468)	Identical Protein Binding (GO:0042802)	Intracellular Membrane-Bounded Organelle (GO:0043231)	-	DAP12 signaling,Antigen Presentation: Folding, assembly and peptide loading of class I MHC,Immunoregulatory interactions between a Lymphoid and a non-Lymphoid cell,Neutrophil degranulation,Endosomal/Vacuolar pathway,ER-Phagosome pathway	Immune System (Reactome)
MSTRG.12	2.04442	-	-	-	-	-	-
MSTRG.13404	3.37943	Nucleic Acid Metabolic Process (GO:0090304)	Nucleic Acid Binding (GO:0003676)	-	Ribonuclease H protein	DAP12 signaling,Post-translational modification: synthesis of GPI-anchored proteins,Antigen Presentation: Folding, assembly and peptide loading of class I MHC,Immunoregulatory interactions between a Lymphoid and a non-Lymphoid cell,Neutrophil degranulation,Endosomal/Vacuolar pathway,ER-Phagosome pathway,Transferrin endocytosis and recycling	Immune System (Reactome), Metabolism of proteins (Reactome), Transport of small molecules (Reactome)
MSTRG.13476	2.06033	-	-	Cellular Anatomical Entity (GO:0110165)	-	-	-
MSTRG.14332	4.18862	-	-	-	Angiopoietin-related protein 1-like	Molecules associated with elastic fibres	Extracellular matrix organization (Reactome)
MSTRG.1490	-4.62571	Cellular Response To Stimulus (GO:0051716), Signal Transduction (GO:0007165), Cell Communication (GO:0007154), Regulation of Cellular Process (GO:0050794)	-	Membrane (GO:0016020), Cell Periphery (GO:0071944)	-	Immunoregulatory interactions between a Lymphoid and a non-Lymphoid cell,Cell surface interactions at the vascular wall	Immune System (Reactome), Hemostasis (Reactome)
MSTRG.16173	2.66576	Cellular Macromolecule Localization (GO:0070727)	Identical Protein Binding (GO:0042802)	Cell Junction (GO:0030054)	Cell adhesion molecule 3	Nectin/Necl trans heterodimerization,Cell adhesion molecules	Cell-Cell communication (Reactome), Environmental Information Processing (KEGG)
MSTRG.17306	5.64031	-	Molecular Function (GO:0003674)	-	-	Nonsense Mediated Decay (NMD) independent of the Exon Junction Complex (EJC),Nonsense Mediated Decay (NMD) enhanced by the Exon Junction Complex (EJC)	Metabolism of RNA (Reactome)
MSTRG.17537	5.48954	Positive Regulation of Protein Modification Process (GO:0031401), Regulation of Protein Modification Process (GO:0031399)	Protein Binding (GO:0005515)	Nucleus (GO:0005634)	-	-	-
MSTRG.2568	13.8612	-	-	-	-	Inactivation, recovery and regulation of the phototransduction cascade	Sensory Perception (Reactome)
MSTRG.2719	2.7767	Cellular Component Assembly (GO:0022607), Organelle Organization (GO:0006996)	Protein Binding (GO:0005515)	Intracellular Non-Membrane-Bounded Organelle (GO:0043232)	Microtubule-associated protein 4	Separation of Sister Chromatids,Resolution of Sister Chromatid Cohesion,Amplification of signal from unattached kinetochores via a MAD2 inhibitory signal,RHO GTPases Activate Formins,EML4 and NUDC in mitotic spindle formation	Signal Transduction (Reactome), Cell Cycle (Reactome)
MSTRG.4674	4.78251	-	-	-	-	Ethanol oxidation	Metabolism (Reactome)
MSTRG.6341	-2.75597	RNA Metabolic Process (GO:0016070)	Metal Ion Binding (GO:0046872)	-	-	Minus-strand DNA synthesis,Uncoating of the HIV Virion,Plus-strand DNA synthesis,Budding and maturation of HIV virion,APOBEC3G mediated resistance to HIV-1 infection,Assembly of The HIV Virion,Binding and entry of HIV virion,2-LTR circle formation,Integration of viral DNA into host genomic DNA,Autointegration results in viral DNA circles,Vpr-mediated nuclear import of PICs	Disease (Reactome)
MSTRG.637	1.61226	Organic Substance Transport (GO:0071702)	Molecular Function (GO:0003674)	Nuclear Lumen (GO:0031981), Nucleus (GO:0005634)	-	Organic anion transporters,Nicotinamide salvaging	Transport of small molecules (Reactome), Metabolism (Reactome)
MSTRG.6915	2.14451	Peptide Biosynthetic Process (GO:0043043)	RNA Binding (GO:0003723)	Ribosome (GO:0005840)	-	Nonsense Mediated Decay (NMD) independent of the Exon Junction Complex (EJC),Nonsense Mediated Decay (NMD) enhanced by the Exon Junction Complex (EJC)	Metabolism of RNA (Reactome)
MSTRG.7017	-12.3016	-	-	-	VPS10 domain-containing receptor SorCS2	5-Phosphoribose 1-diphosphate biosynthesis	Metabolism (Reactome)
MSTRG.732	1.72464	Organic Substance Transport (GO:0071702)	-	Nuclear Lumen (GO:0031981), Nucleus (GO:0005634)	-	Processing of SMDT1	Transport of small molecules (Reactome)
MSTRG.8484	-6.88533	-	Catalytic Activity (GO:0003824)	-	-	Downstream TCR signaling,Synthesis of IP3 and IP4 in the cytosol,Regulation of PTEN localization,Regulation of PTEN stability and activity,Negative regulation of the PI3K/AKT network,Synthesis of PIPs at the plasma membrane,Ovarian tumor domain proteases,Ub-specific processing proteases	Immune System (Reactome), Metabolism (Reactome), Signal Transduction (Reactome), Metabolism of proteins (Reactome)
MSTRG.8594	-1.34813	Cellular Component Organization (GO:0016043)	Small Molecule Binding (GO:0036094), Ion Binding (GO:0043167), Heterocyclic Compound Binding (GO:1901363), Organic Cyclic Compound Binding (GO:0097159)	Plasma Membrane (GO:0005886)	-	Interaction With Cumulus Cells And The Zona Pellucida	Reproduction (Reactome)
MSTRG.8596	2.13175	Cellular Response To Chemical Stimulus (GO:0070887)	Metal Ion Binding (GO:0046872)	Intracellular Membrane-Bounded Organelle (GO:0043231)	-	Xenobiotics,CYP2E1 reactions,Synthesis of (16-20)-hydroxyeicosatetraenoic acids (HETE),Aromatic amines can be N-hydroxylated or N-dealkylated by CYP1A2,Biosynthesis of maresin-like SPMs,Synthesis of epoxy (EET) and dihydroxyeicosatrienoic acids (DHET),Aminobenzoate degradation,Drug metabolism - cytochrome P450,Metabolism of xenobiotics by cytochrome P450,Steroid hormone biosynthesis,Tryptophan me…	Metabolism (Reactome)
MSTRG.9679	2.85581	Cellular Component Assembly (GO:0022607)	Ion Binding (GO:0043167), Organic Cyclic Compound Binding (GO:0097159), Heterocyclic Compound Binding (GO:1901363), Small Molecule Binding (GO:0036094), Catalytic Activity, Acting On A Protein (GO:0140096)	Vesicle (GO:0031982)	-	Neutrophil degranulation,Post-translational protein phosphorylation,Platelet degranulation ,Regulation of Insulin-like Growth Factor (IGF) transport and uptake by Insulin-like Growth Factor Binding Proteins (IGFBPs)	Immune System (Reactome), Metabolism of proteins (Reactome), Hemostasis (Reactome)
MSTRG.9703	1.89567	Signal Transduction (GO:0007165), Cell Communication (GO:0007154), Cellular Response To Stimulus (GO:0051716), Regulation of Cellular Process (GO:0050794)	Molecular Function (GO:0003674)	Cellular Anatomical Entity (GO:0110165)	-	TBC/RABGAPs	Vesicle-mediated transport (Reactome)
NANS	-1.47905	Biosynthetic process (GO:0009058), Organic substance metabolic process (GO:0071704), Primary metabolic process (GO:0044238)	Transferase activity (GO:0016740)	-	-	Sialic acid metabolism,Amino sugar and nucleotide sugar metabolism	Metabolism of proteins (Reactome),Metabolism (KEGG)
NR2C2	-12.3422	Regulation of Nucleic Acid-Templated Transcription (GO:1903506), DNA-Templated Transcription (GO:0006351)	Metal Ion Binding (GO:0046872)	Nuclear Lumen (GO:0031981), Nucleus (GO:0005634)	-	Nuclear Receptor transcription pathway	Gene expression (Transcription) (Reactome)
OASL	1.7146	Immune response (GO:0006955), Response to biotic stimulus (GO:0009607), Response to other organism (GO:0051707), Response to stress (GO:0006950), Response to external stimulus (GO:0009605)	Transferase activity, transferring phosphorus-containing groups (GO:0016772), Nucleic acid binding (GO:0003676)	Cytoplasm (GO:0005737), Intracellular anatomical structure (GO:0005622)	-	Neddylation,TGF-beta receptor signaling activates SMADs,UCH proteinases,Iron uptake and transport,Cargo recognition for clathrin-mediated endocytosis	Metabolism of proteins (Reactome),Signal Transduction (Reactome),Transport of small molecules (Reactome),Vesicle-mediated transport (Reactome)
OC3	1.47186	Cellular Response To Organic Substance (GO:0071310)	Metal Ion Binding (GO:0046872)	Extracellular Region (GO:0005576)	-	Removal of aminoterminal propeptides from gamma-carboxylated proteins,Transport of gamma-carboxylated protein precursors from the endoplasmic reticulum to the Golgi apparatus	Metabolism of proteins (Reactome)
PODXL	4.00551	Cellular Component Assembly (GO:0022607)	-	Plasma membrane bounded cell projection (GO:0120025), Plasma membrane (GO:0005886), Integral component of membrane (GO:0016021)	CD34/Podocalyxin family	Cytosolic sulfonation of small molecules	Metabolism (Reactome)
PPTC7	3.09532	-	-	-	-	-	-
PRSS35	-1.31023	Proteolysis (GO:0006508)	Hydrolase Activity (GO:0016787), Catalytic Activity, Acting On A Protein (GO:0140096)	-	-	Post-translational protein phosphorylation,Regulation of Insulin-like Growth Factor (IGF) transport and uptake by Insulin-like Growth Factor Binding Proteins (IGFBPs)	Metabolism of proteins (Reactome)
PTK7	13.4479	Cellular response to organic substance (GO:0071310), Protein modification process (GO:0036211), Organelle organization (GO:0006996), Phosphate-containing compound metabolic process (GO:0006796), Macromolecule modification (GO:0043412)	Transferase activity, Transferring phosphorus-containing groups (GO:0016772), Identical protein binding (GO:0042802)	Plasma membrane (GO:0005886)	Kinase 7	MET activates PTK2 signaling,MET Receptor Activation,MET activates RAS signaling,MET receptor recycling,PI5P, PP2A and IER3 Regulate PI3K/AKT Signaling,MET activates PI3K/AKT signaling,Drug-mediated inhibition of MET activation,RAF/MAP kinase cascade,MET activates PTPN11,MET activates RAP1 and RAC1,MET activates STAT3,Sema4D mediated inhibition of cell attachment and migration,MET interacts with …	Developmental Biology (Reactome),Signal Transduction (Reactome)
RPS13	2.36335	Peptide Biosynthetic Process (GO:0043043), RNA Metabolic Process (GO:0016070)	RNA Binding (GO:0003723)	Nuclear Lumen (GO:0031981), Ribosome (GO:0005840), Nucleus (GO:0005634)	-	Translation initiation complex formation,Nonsense Mediated Decay (NMD) enhanced by the Exon Junction Complex (EJC),Nonsense Mediated Decay (NMD) independent of the Exon Junction Complex (EJC),Formation of a pool of free 40S subunits,Formation of the teRNAry complex, and subsequently, the 43S complex,Ribosomal scanning and start codon recognition,GTP hydrolysis and joining of the 60S ribosomal sub…	Metabolism of RNA (Reactome);Metabolism of proteins (Reactome)
SEPT2	5.3409	Organelle Organization (GO:0006996), Cellular Component Assembly (GO:0022607)	Nucleoside phosphate binding (GO:1901265), Anion binding (GO:0043168), Nucleotide binding (GO:0000166), Ribonucleotide binding (GO:0032553)	Cytoskeleton (GO:0005856), Intracellular vesicle (GO:0097708), Nuclear lumen (GO:0031981), Nucleus (GO:0005634)	-	VxPx cargo-targeting to cilium,Anchoring of the basal body to the plasma membrane,Trafficking of myristoylated proteins to the cilium	Organelle biogenesis and maintenance (Reactome)
SFTPA2	2.93165	Phosphate-containing compound metabolic process (GO:0006796)	Transferase Activity, Transferring Phosphorus-Containing Groups (GO:0016772)	Intracellular Vesicle (GO:0097708)	-	Surfactant metabolism	Metabolism of proteins (Reactome)
SUN2	-4.32119	-	-	-	-	Meiotic synapsis	Cell Cycle (Reactome)
TC2N	-3.76204	Heterocycle Biosynthetic Process (GO:0018130), Aromatic Compound Biosynthetic Process (GO:0019438), Nucleobase-Containing Compound Biosynthetic Process (GO:0034654), Organic Cyclic Compound Biosynthetic Process (GO:1901362), Macromolecule Biosynthetic Process (GO:0009059), Cellular Nitrogen Compound Biosynthetic Process (GO:0044271), Nucleic Acid Metabolic Process (GO:0090304)	Transferase Activity, Transferring Phosphorus-Containing Groups (GO:0016772)	-	-	Minus-strand DNA synthesis,Nonsense Mediated Decay (NMD) independent of the Exon Junction Complex (EJC),Nonsense Mediated Decay (NMD) enhanced by the Exon Junction Complex (EJC)	Disease (Reactome), Metabolism of RNA (Reactome)
TFF3	2.76271	Homeostatic Process (GO:0042592), Multicellular Organismal Process (GO:0032501)	-	Extracellular Space (GO:0005615), Extracellular Region (GO:0005576)	-	Estrogen-dependent gene expression	Signal Transduction (Reactome)

## Sheet: I
Non-challenged 10 DPC
Gene ID	Expression value (logFC)	Biological Process	Molecular Function	Cellular Component	EGGNOG	Pathways	Pathway Category
ACSS1A	-3.83382	-	-	-	-	Ethanol oxidation	Metabolism (Reactome)
ANXA2	1.16917	Regulation of Dna-Templated Transcription (GO:0006355), Dna-Templated Transcription (GO:0006351)	Metal Ion Binding (GO:0046872)	Nucleus (GO:0005634), Intracellular Vesicle (GO:0097708)	-	Neutrophil degranulation;Dissolution of Fibrin Clot;TRP channels	Immune System (Reactome);Hemostasis (Reactome);Transport of small molecules (Reactome)
APOA1	2.45414	Phosphorylation (GO:0016310), Regulation of Protein Modification Process (GO:0031399)	Enzyme Activator Activity (GO:0008047), Identical Protein Binding (GO:0042802), Cation Binding (GO:0043169)	Intracellular Vesicle (GO:0097708)	-	HDL assembly,Cholesterol biosynthesis,HDL remodeling,HDL clearance,Platelet degranulation ,Post-translational protein phosphorylation,Scavenging by Class B Receptors,Regulation of Insulin-like Growth Factor (IGF) transport and uptake by Insulin-like Growth Factor Binding Proteins (IGFBPs),Scavenging by Class A Receptors,Scavenging of heme from plasma	Transport of small molecules (Reactome), Metabolism (Reactome), Hemostasis (Reactome), Metabolism of proteins (Reactome),Vesicle-mediated transport (Reactome)
ATP6V0E1	2.52621	Transport (GO:0006810)	Hydrolase Activity (GO:0016787)	Membrane (GO:0016020)	-	Amino acids regulate mTORC1,Insulin receptor recycling,The proton buffering model,ROS and RNS production in phagocytes,Transferrin endocytosis and recycling	Cellular responses to stimuli (Reactome), Signal Transduction (Reactome), Metabolism (Reactome), Immune System (Reactome), Transport of small molecules (Reactome)
BF1	-6.4819	-	-	Plasma Membrane (GO:0005886)	Belongs to the MHC class I family	DAP12 signaling,Post-translational modification: synthesis of GPI-anchored proteins,Antigen Presentation: Folding, assembly and peptide loading of class I MHC,Immunoregulatory interactions between a Lymphoid and a non-Lymphoid cell,Neutrophil degranulation,Endosomal/Vacuolar pathway,ER-Phagosome pathway,Transferrin endocytosis and recycling,Antigen processing and presentation,Cellular senescence,…	Immune System (Reactome), Metabolism of proteins (Reactome), Transport of small molecules (Reactome), Organismal Systems (KEGG), Environmental Information Processing (KEGG), Cellular Processes (KEGG)
CADM3	-2.14738	Protein localization (GO:0008104)	Identical protein binding (GO:0042802)	Cellular anatomical entity (GO:0110165)	Cell adhesion molecule 3	Nectin/Necl trans heterodimerization,Cell adhesion molecules	Cell-Cell communication (Reactome),Environmental Information Processing (KEGG)
CD24	2.55393	-	-	-	-	-	-
CDH1	7.18428	Positive regulation of nucleic acid-templated transcription (GO:1903508), Transcription, DNA-templated (GO:0006351), Regulation of nucleic acid-templated transcription (GO:1903506)	Metal ion binding (GO:0046872)	Cytoskeleton (GO:0005856)	Cadherin cytoplasmic region	Degradation of the extracellular matrix,Apoptotic cleavage of cell adhesion proteins,Adherens junctions interactions	Extracellular matrix organization (Reactome),Programmed Cell Death (Reactome),Cell-Cell communication (Reactome)
CIB4	1.33537	Regulation of Immune system process (GO:0002682), Transcription, DNA-templated (GO:0006351), Regulation of nucleic acid-templated transcription (GO:1903506)	Metal ion binding (GO:0046872)	Cytoskeleton (GO:0005856), Nuclear lumen (GO:0031981), Nucleus (GO:0005634)	-	Sensory processing of sound by inner hair cells of the cochlea,Sensory processing of sound by outer hair cells of the cochlea	Sensory Perception (Reactome)
CLU	1.59432	Animal Organ Development (GO:0048513), Cell Development (GO:0048468), System Development (GO:0048731), Cell Differentiation (GO:0030154)	Protein Binding (GO:0005515)	Intracellular Vesicle (GO:0097708), Nucleus (GO:0005634)	-	Regulation of Complement cascade,Antimicrobial peptides,Platelet degranulation ,Terminal pathway of complement	Immune System (Reactome), Hemostasis (Reactome)
CSPG4	-14.636	-	-	-	-	A tetrasaccharide linker sequence is required for GAG synthesis,Dermatan sulfate biosynthesis,CS/DS degradation,Chondroitin sulfate biosynthesis	Metabolism (Reactome)
CTSS	1.24072	Immune response (GO:0006955), Proteolysis (GO:0006508)	Protein-containing complex binding (GO:0044877), Catalytic activity, acting on a protein (GO:0140096), Carbohydrate derivative binding (GO:0097367), Hydrolase activity (GO:0016787)	Nuclear lumen (GO:0031981), Nucleus (GO:0005634)	Cathepsin S	Degradation of the extracellular matrix,Neutrophil degranulation,MHC class II antigen presentation	Extracellular matrix organization (Reactome),Immune System (Reactome)
DPT	6.76284	Cell population proliferation (GO:0008283), Regulation of cellular process (GO:0050794), Negative regulation of cellular process (GO:0048523), Cellular component organization or biogenesis (GO:0071840)	Catalytic Activity (GO:0003824)	Extracellular Region (GO:0005576)	Ribonuclease H protein	-	-
ELK4	-14.3028	Regulation of Nucleic Acid-Templated Transcription (GO:1903506), DNA-Templated Transcription (GO:0006351)	Nucleic Acid Binding (GO:0003676)	Nuclear Lumen (GO:0031981), Nucleus (GO:0005634)	-	MAPK6/MAPK4 signaling	Signal Transduction (Reactome)
ESD	1.19136	-	-	-	-	Glutathione conjugation	Metabolism (Reactome)
GAPDH	1.03686	Organelle Organization (GO:0006996), Regulation of Gene Expression (GO:0010468), Gene Expression (GO:0010467)	Small Molecule Binding (GO:0036094), Heterocyclic Compound Binding (GO:1901363), Organic Cyclic Compound Binding (GO:0097159), Protein Binding (GO:0005515)	Intracellular Non-Membrane-Bounded Organelle (GO:0043232), Intracellular Membrane-Bounded Organelle (GO:0043231)	-	Glycolysis,Gluconeogenesis	Metabolism (Reactome)
GIF	1.77806	-	-	-	-	Nonsense Mediated Decay (NMD) independent of the Exon Junction Complex (EJC),Nonsense Mediated Decay (NMD) enhanced by the Exon Junction Complex (EJC)	Metabolism of RNA (Reactome)
GLO1	1.0687	Regulation of Dna-Templated Transcription (GO:0006355), Dna-Templated Transcription (GO:0006351)	Metal Ion Binding (GO:0046872)	Nucleus (GO:0005634), Nuclear Lumen (GO:0031981)	-	Pyruvate metabolism;Pyruvate metabolism (ko00620)	Metabolism (Reactome);Metabolism (KEGG)
GPIHBP1	3.76017	Regulation of Signal Transduction (GO:0009966), Regulation of Cell Communication (GO:0010646)	Protein Binding (GO:0005515)	Plasma Membrane (GO:0005886)	-	Post-translational modification: synthesis of GPI-anchored proteins	Metabolism of proteins (Reactome)
HBAD	2.0257	Establishment of localization (GO:0051234), Catabolic process (GO:0009056), Cellular response to stimulus (GO:0051716), Response to chemical (GO:0042221), Cellular metabolic process (GO:0044237)	Metal Ion Binding (GO:0046872)	Extracellular Space (GO:0005615), Cytoplasm (GO:0005737), Cytosol (GO:0005829), Extracellular Region (GO:0005576), Intracellular Anatomical Structure (GO:0005622)	-	Erythrocytes take up carbon dioxide and release oxygen,Heme signaling,Cytoprotection by HMOX1,Erythrocytes take up oxygen and release carbon dioxide,Scavenging of heme from plasma	Transport of small molecules (Reactome),Cellular responses to stimuli (Reactome),Vesicle-mediated transport (Reactome)
IFI27L2	2.55153	-	-	Integral component of membrane (GO:0016021)	-	-	-
IFI6	2.259	Heterocycle Biosynthetic Process (GO:0018130), Aromatic Compound Biosynthetic Process (GO:0019438), Nucleobase-Containing Compound Biosynthetic Process (GO:0034654), Organic Cyclic Compound Biosynthetic Process (GO:1901362), Macromolecule Biosynthetic Process (GO:0009059), Cellular Nitrogen Compound Biosynthetic Process (GO:0044271), Nucleic Acid Metabolic Process (GO:0090304)	Transferase Activity, Transferring Phosphorus-Containing Groups (GO:0016772)	Integral component of membrane (GO:0016021)	-	Minus-strand DNA synthesis,Interferon alpha/beta signaling	Disease (Reactome),Immune System (Reactome)
IFIT5	2.11992	-	Binding (GO:0005488)	-	-	Interferon alpha/beta signaling	Immune System (Reactome)
IL6ST	4.5042	Regulation of Immune system process (GO:0002682), Positive regulation of protein modification process (GO:0031401)	Identical Protein Binding (GO:0042802)	Plasma Membrane Bounded Cell Projection (GO:0120025), Plasma Membrane (GO:0005886)	Interleukin 6 signal transducer	Interleukin-6 signaling,IL-6-type cytokine receptor ligand interactions	Immune System (Reactome)
KANK3	-1.29537	-	-	-	KN motif and ankyrin repeat	Antigen processing: Ubiquitination & Proteasome degradation	Immune System (Reactome)
LGALS1A	1.40965	-	Protein Binding (GO:0005515)	Extracellular Space (GO:0005615), Extracellular Region (GO:0005576)	-	Post-translational protein phosphorylation,Regulation of Insulin-like Growth Factor (IGF) transport and uptake by Insulin-like Growth Factor Binding Proteins (IGFBPs)	Metabolism of proteins (Reactome)
LOC107050492	1.19814	Cellular Metabolic Process (GO:0044237), Organic Substance Metabolic Process (GO:0071704)	-	-	-	Glutathione conjugation	Metabolism (Reactome)
LOC107055361	2.65155	-	-	Integral component of membrane (GO:0016021)	-	-	-
LOC121106447	-4.59098	Heterocycle biosynthetic process (GO:0018130), Organic cyclic compound biosynthetic process (GO:1901362), Aromatic compound biosynthetic process (GO:0019438), Proteolysis (GO:0006508), nucleobase-containing compound biosynthetic process (GO:0034654), Macromolecule biosynthetic process (GO:0009059), Cellular nitrogen compound biosynthetic process (GO:0044271), Nucleic acid metabolic process (GO:00…	Metal ion binding (GO:0046872)	-	-	Minus-strand DNA synthesis,Plus-strand DNA synthesis	Disease (Reactome)
LOC121107447	-5.16931	Heterocycle biosynthetic process (GO:0018130), Regulation of gene expression (GO:0010468), Organic cyclic compound biosynthetic process (GO:1901362), Regulation of protein metabolic process (GO:0051246), Regulation of macromolecule biosynthetic process (GO:0010556), Aromatic compound biosynthetic process (GO:0019438), Proteolysis (GO:0006508), Regulation of cellular biosynthetic process (GO:00313…	Metal ion binding (GO:0046872)	Protein-containing complex (GO:0032991)	ribonuclease H activity	Minus-strand DNA synthesis,Plus-strand DNA synthesis	Disease (Reactome)
LOC121107448	-2.2011	RNA Metabolic Process (GO:0016070)	Metal Ion Binding (GO:0046872)	-	-	Minus-strand DNA synthesis,Uncoating of the HIV Virion,Plus-strand DNA synthesis,Budding and maturation of HIV virion,APOBEC3G mediated resistance to HIV-1 infection,Assembly of The HIV Virion,Binding and entry of HIV virion,2-LTR circle formation,Integration of viral DNA into host genomic DNA,Autointegration results in viral DNA circles,Vpr-mediated nuclear import of PICs	Disease (Reactome)
LOC425940	2.70032	-	-	-	-	-	-
LRIG2	-12.1794	Proteolysis (GO:0006508), Nervous System Development (GO:0007399), Regulation of Protein Metabolic Process (GO:0051246)	Protein Binding (GO:0005515)	Intracellular Vesicle (GO:0097708)	leucine-rich repeats and immunoglobulin-like domains	Negative regulation of MET activity	Signal Transduction (Reactome)
LY6E	2.06052	Regulation of signaling (GO:0023051), Multicellular organism development (GO:0007275), Regulation of molecular function (GO:0065009), Signal transduction (GO:0007165), Cell communication (GO:0007154), Anatomical structure development (GO:0048856), Cellular response to stimulus (GO:0051716), Regulation of cellular process (GO:0050794), Cellular developmental process (GO:0048869), Regulation of res…	Molecular function regulator activity (GO:0098772)	Plasma membrane (GO:0005886), Integral component of membrane (GO:0016021)	-	Post-translational modification: synthesis of GPI-anchored proteins,Assembly of active LPL and LIPC lipase complexes	Metabolism of proteins (Reactome),Transport of small molecules (Reactome)
LYG2	1.47676	-	Catalytic Activity (GO:0003824)	-	Reverse transcriptase (RNA-dependent DNA polymerase)	-	-
MCAM	-1.45652	Nervous System Development (GO:0007399), Epithelium Development (GO:0060429)	Identical Protein Binding (GO:0042802)	Plasma Membrane (GO:0005886)	-	RHOB GTPase cycle,RAC3 GTPase cycle,RHOD GTPase cycle,RAC2 GTPase cycle,RHOG GTPase cycle,RHOA GTPase cycle,RHof GTPase cycle,RAC1 GTPase cycle,RHOC GTPase cycle	Signal Transduction (Reactome)
MHCY4	3.1718	-	-	-	Ribonuclease H protein	DAP12 signaling,Post-translational modification: synthesis of GPI-anchored proteins,Antigen Presentation: Folding, assembly and peptide loading of class I MHC,Immunoregulatory interactions between a Lymphoid and a non-Lymphoid cell,Neutrophil degranulation,Endosomal/Vacuolar pathway,ER-Phagosome pathway,Transferrin endocytosis and recycling	Immune System (Reactome), Metabolism of proteins (Reactome), Transport of small molecules (Reactome)
MOGL	2.61062	-	-	Cellular Anatomical Entity (GO:0110165)	synthase	-	-
MPZL1	4.23102	Signal Transduction (GO:0007165), Cell Communication (GO:0007154), Cellular Response To Stimulus (GO:0051716), Regulation of Cellular Process (GO:0050794)	-	plasma membrane (GO:0005886), integral component of membrane (GO:0016021)	-	Immunoregulatory interactions between a Lymphoid and a non-Lymphoid cell,Cell surface interactions at the vascular wall	Immune System (Reactome),Hemostasis (Reactome)
MSTRG.1018	1.52879	-	-	-	-	Fructose biosynthesis,Pregnenolone biosynthesis,Estrogen biosynthesis,Retinoid metabolism and transport	Metabolism (Reactome)
MSTRG.10261	-7.01627	Cellular Component Assembly (GO:0022607), Organelle Organization (GO:0006996)	Hydrolase Activity (GO:0016787), Small Molecule Binding (GO:0036094), Ion Binding (GO:0043167), Heterocyclic Compound Binding (GO:1901363), Organic Cyclic Compound Binding (GO:0097159)	Intracellular Vesicle (GO:0097708), Nuclear Lumen (GO:0031981), Nucleus (GO:0005634)	-	VxPx cargo-targeting to cilium,Anchoring of the basal body to the plasma membrane,Trafficking of myristoylated proteins to the cilium,Thiamine metabolism,Purine metabolism	Organelle biogenesis and maintenance (Reactome), Metabolism (Reactome)
MSTRG.10381	-3.04908	RNA Metabolic Process (GO:0016070)	Metal Ion Binding (GO:0046872)	-	-	Minus-strand DNA synthesis,Uncoating of the HIV Virion,Plus-strand DNA synthesis,Budding and maturation of HIV virion,APOBEC3G mediated resistance to HIV-1 infection,Assembly of The HIV Virion,Binding and entry of HIV virion,2-LTR circle formation,Integration of viral DNA into host genomic DNA,Autointegration results in viral DNA circles,Vpr-mediated nuclear import of PICs	Disease (Reactome)
MSTRG.10718	3.55857	Cellular Component Assembly (GO:0022607), Gene Expression (GO:0010467), Nervous System Development (GO:0007399), Regulation of Gene Expression (GO:0010468)	Identical Protein Binding (GO:0042802)	Intracellular Membrane-Bounded Organelle (GO:0043231)	-	DAP12 signaling,Antigen Presentation: Folding, assembly and peptide loading of class I MHC,Immunoregulatory interactions between a Lymphoid and a non-Lymphoid cell,Neutrophil degranulation,Endosomal/Vacuolar pathway,ER-Phagosome pathway	Immune System (Reactome)
MSTRG.10890	2.45908	Cellular Response To Organic Substance (GO:0071310), Organic Substance Transport (GO:0071702), Positive Regulation of Catalytic Activity (GO:0043085)	Enzyme Activator Activity (GO:0008047), Identical Protein Binding (GO:0042802)	Nucleus (GO:0005634)	-	G beta:gamma signalling through PLC beta,Thrombin signalling through proteinase activated receptors (PARs),ADP signalling through P2Y purinoceptor 12,G alpha (q) signalling events,G alpha (12/13) signalling events,Activation of G protein gated Potassium channels,G alpha (s) signalling events,Presynaptic function of Kainate receptors,G beta:gamma signalling through CDC42,G beta:gamma signalling th…	Neuronal System (Reactome), Hemostasis (Reactome), Metabolism of proteins (Reactome), Signal Transduction (Reactome)
MSTRG.10933	2.14231	-	-	-	-	-	-
MSTRG.11444	-6.35952	-	-	-	-	Adherens junctions interactions	Cell-Cell communication (Reactome)
MSTRG.12	1.87894	-	-	-	-	-	-
MSTRG.12210	-7.23161	Peptide Biosynthetic Process (GO:0043043)	RNA Binding (GO:0003723)	Nucleus (GO:0005634)	Cytoplasmic polyadenylation element binding protein 4	Dorso-ventral axis formation,Oocyte meiosis,Progesterone-mediated oocyte maturation	Organismal Systems (KEGG), Cellular Processes (KEGG)
MSTRG.12532	2.50305	Transport (GO:0006810)	Molecular Function (GO:0003674)	Plasma Membrane (GO:0005886)	-	Stimuli-sensing channels	Transport of small molecules (Reactome)
MSTRG.12754	5.11943	Cellular Component Assembly (GO:0022607)	Metal Ion Binding (GO:0046872)	Ribosome (GO:0005840)	Belongs to the globin family	Erythrocytes take up carbon dioxide and release oxygen,Heme signaling,Cytoprotection by HMOX1,Erythrocytes take up oxygen and release carbon dioxide,Scavenging of heme from plasma	Cellular responses to stimuli (Reactome), Transport of small molecules (Reactome), Vesicle-mediated transport (Reactome)
MSTRG.13359	16.8445	Positive Regulation of Ubiquitin Protein Ligase Activity (GO:1904668), Protein Ubiquitination (GO:0016567), Regulation of Protein Ubiquitination (GO:0031396), Positive Regulation of Protein Ubiquitination (GO:0031398)	Ubiquitin-Protein Transferase Activator Activity (GO:0097027)	-	-	-	-
MSTRG.13404	3.52235	Nucleic Acid Metabolic Process (GO:0090304)	Nucleic Acid Binding (GO:0003676)	-	Ribonuclease H protein	DAP12 signaling,Post-translational modification: synthesis of GPI-anchored proteins,Antigen Presentation: Folding, assembly and peptide loading of class I MHC,Immunoregulatory interactions between a Lymphoid and a non-Lymphoid cell,Neutrophil degranulation,Endosomal/Vacuolar pathway,ER-Phagosome pathway,Transferrin endocytosis and recycling	Immune System (Reactome), Metabolism of proteins (Reactome), Transport of small molecules (Reactome)
MSTRG.13476	2.61706	-	-	Cellular Anatomical Entity (GO:0110165)	-	-	-
MSTRG.13517	1.86954	-	-	Plasma Membrane (GO:0005886)	Belongs to the MHC class I family	DAP12 signaling,Post-translational modification: synthesis of GPI-anchored proteins,Antigen Presentation: Folding, assembly and peptide loading of class I MHC,Immunoregulatory interactions between a Lymphoid and a non-Lymphoid cell,Neutrophil degranulation,Endosomal/Vacuolar pathway,ER-Phagosome pathway,Transferrin endocytosis and recycling,Antigen processing and presentation,Cellular senescence,…	Immune System (Reactome), Metabolism of proteins (Reactome), Transport of small molecules (Reactome), Organismal Systems (KEGG), Environmental Information Processing (KEGG), Cellular Processes (KEGG)
MSTRG.13537	2.18059	-	Molecular Function (GO:0003674)	-	-	Olfactory Signaling Pathway	Sensory Perception (Reactome)
MSTRG.14099	-2.45941	-	-	-	-	Platelet degranulation ,Integrin cell surface interactions,Neutrophil degranulation,PECAM1 interactions,Platelet sensitization by LDL	Hemostasis (Reactome), Extracellular matrix organization (Reactome), Immune System (Reactome)
MSTRG.14170	3.63914	Cellular Component Assembly (GO:0022607), Circulatory System Development (GO:0072359), Regulation of Gene Expression (GO:0010468), Epithelium Development (GO:0060429), Organelle Organization (GO:0006996), Gene Expression (GO:0010467)	Small Molecule Binding (GO:0036094), Ion Binding (GO:0043167), Heterocyclic Compound Binding (GO:1901363), Protein Binding (GO:0005515), Organic Cyclic Compound Binding (GO:0097159)	Intracellular Non-Membrane-Bounded Organelle (GO:0043232)	cytoskeleton organization	RHO GTPases Activate WASPs and WAVEs,RHO GTPases Activate Formins,RHof GTPase cycle,Regulation of actin dynamics for phagocytic cup formation,EPHB-mediated forward signaling,Apoptosis,Gastric acid secretion,Tight junction,Rap1 signaling pathway,Regulation of actin cytoskeleton,Platelet activation,Neutrophil extracellular trap formation,Adherens junction,Oxytocin signaling pathway,Hippo signaling …	Signal Transduction (Reactome), Immune System (Reactome), Developmental Biology (Reactome), Environmental Information Processing (KEGG), Cellular Processes (KEGG), Organismal Systems (KEGG)
MSTRG.14332	5.50447	-	-	-	Angiopoietin-related protein 1-like	Molecules associated with elastic fibres	Extracellular matrix organization (Reactome)
MSTRG.14336	2.69927	-	-	-	-	PKA-mediated phosphorylation of key metabolic factors,ChREBP activates metabolic gene expression	Metabolism (Reactome)
MSTRG.14564	1.56033	Phosphorylation (GO:0016310)	Transferase Activity, Transferring Phosphorus-Containing Groups (GO:0016772)	-	-	Cyclin E associated events during G1/S transition ,Spry regulation of FGF signaling,Autodegradation of Cdh1 by Cdh1:APC/C,Regulation of RUNX2 expression and activity,Downregulation of ERBB2:ERBB3 signaling,Hedgehog ligand biogenesis,NOTCH3 Activation and Transmission of Signal to the Nucleus,APC/C:Cdc20 mediated degradation of Cyclin B,SCF(Skp2)-mediated degradation of p27/p21,Synthesis of active…	Gene expression (Transcription) (Reactome), Autophagy (Reactome), Protein localization (Reactome),DNA Repair (Reactome), Immune System (Reactome), Transport of small molecules (Reactome), Metabolism of RNA (Reactome), Vesicle-mediated transport (Reactome), DNA Replication (Reactome), Cellular responses to stimuli (Reactome), Cell Cycle (Reactome), Signal Transduction (Reactome), Metabolism of pro…
MSTRG.14842	1.6886	Regulation of Cellular Process (GO:0050794)	-	-	-	Cyclin E associated events during G1/S transition ,Cyclin A:Cdk2-associated events at S phase entry	Cell Cycle (Reactome)
MSTRG.1490	-3.27232	Cellular Response To Stimulus (GO:0051716), Signal Transduction (GO:0007165), Cell Communication (GO:0007154), Regulation of Cellular Process (GO:0050794)	-	Membrane (GO:0016020), Cell Periphery (GO:0071944)	-	Immunoregulatory interactions between a Lymphoid and a non-Lymphoid cell,Cell surface interactions at the vascular wall	Immune System (Reactome), Hemostasis (Reactome)
MSTRG.14920	2.11971	Cellular Response To Organic Substance (GO:0071310), Organelle Organization (GO:0006996)	Identical Protein Binding (GO:0042802)	Intracellular Vesicle (GO:0097708), Nucleus (GO:0005634)	-	The NLRP1 inflammasome,RAS processing,BH3-only proteins associate with and inactivate anti-apoptotic BCL-2 members	Immune System (Reactome), Signal Transduction (Reactome), Programmed Cell Death (Reactome)
MSTRG.15465	2.14753	Phosphorylation (GO:0016310)	Transferase Activity, Transferring Phosphorus-Containing Groups (GO:0016772)	Cytosol (GO:0005829), Cytoplasm (GO:0005737), Intracellular Anatomical Structure (GO:0005622)	-	Glycolysis,Glycolysis (R-GGA-352882),Glucose transport,Neomycin, kanamycin and gentamicin biosynthesis,Streptomycin biosynthesis,Amino sugar and nucleotide sugar metabolism,Glycolysis / Gluconeogenesis,Galactose metabolism,Fructose and mannose metabolism,Starch and sucrose metabolism	Metabolism (Reactome)
MSTRG.15651	1.89344	Cell Development (GO:0048468), Transport (GO:0006810), Cell Differentiation (GO:0030154)	Molecular Function (GO:0003674)	Plasma Membrane (GO:0005886)	Belongs to the ammonium transporter (TC 2.A.49) family. Rh subfamily	Erythrocytes take up carbon dioxide and release oxygen,Rhesus glycoproteins mediate ammonium transport.,Erythrocytes take up oxygen and release carbon dioxide	Transport of small molecules (Reactome)
MSTRG.15712	3.21773	-	-	Intracellular Vesicle (GO:0097708)	Dyslexia-associated protein KIAA0319-like protein homolog	Cargo recognition for clathrin-mediated endocytosis	Vesicle-mediated transport (Reactome)
MSTRG.15896	-1.42299	Nervous System Development (GO:0007399), Epithelium Development (GO:0060429)	Identical Protein Binding (GO:0042802)	Plasma Membrane (GO:0005886)	-	RHOB GTPase cycle,RAC3 GTPase cycle,RHOD GTPase cycle,RAC2 GTPase cycle,RHOG GTPase cycle,RHOA GTPase cycle,RHof GTPase cycle,RAC1 GTPase cycle,RHOC GTPase cycle	Signal Transduction (Reactome)
MSTRG.16173	2.25742	Cellular Macromolecule Localization (GO:0070727)	Identical Protein Binding (GO:0042802)	Cell Junction (GO:0030054)	Cell adhesion molecule 3	Nectin/Necl trans heterodimerization,Cell adhesion molecules	Cell-Cell communication (Reactome), Environmental Information Processing (KEGG)
MSTRG.16655	2.90749	Organic Substance Transport (GO:0071702)	Molecular Function (GO:0003674)	Plasma Membrane (GO:0005886)	Band 3 anion transport protein	Bicarbonate transporters,Collecting duct acid secretion	Transport of small molecules (Reactome), Organismal Systems (KEGG)
MSTRG.16978	3.09622	Positive Regulation of Transferase Activity (GO:0051347), Positive Regulation of Protein Modification Process (GO:0031401), Regulation of Protein Modification Process (GO:0031399), Phosphorylation (GO:0016310)	Enzyme Activator Activity (GO:0008047)	Nucleus (GO:0005634)	MOB kinase activator 3A	Hippo signaling pathway - fly,Hippo signaling pathway,Hippo signaling pathway - multiple species,Cell cycle - yeast	Environmental Information Processing (KEGG), Cellular Processes (KEGG)
MSTRG.17023	2.35839	Phosphate-Containing Compound Metabolic Process (GO:0006796)	Hydrolase Activity (GO:0016787)	Cell Periphery (GO:0071944), Membrane (GO:0016020)	-	Platelet degranulation ,Neutrophil degranulation,AlteRNAtive complement activation,Sphingolipid metabolism,Ether lipid metabolism,Glycerophospholipid metabolism,Glycerolipid metabolism	Hemostasis (Reactome), Immune System (Reactome), Metabolism (Reactome)
MSTRG.17306	5.78773	-	Molecular Function (GO:0003674)	-	-	Nonsense Mediated Decay (NMD) independent of the Exon Junction Complex (EJC),Nonsense Mediated Decay (NMD) enhanced by the Exon Junction Complex (EJC)	Metabolism of RNA (Reactome)
MSTRG.17581	6.71397	Regulation of Nucleic Acid-Templated Transcription (GO:1903506), DNA-Templated Transcription (GO:0006351)	Identical Protein Binding (GO:0042802), Nucleic Acid Binding (GO:0003676)	Nuclear Lumen (GO:0031981), Nucleus (GO:0005634)	-	RNA polymerase II transcribes snRNA genes	Gene expression (Transcription)
MSTRG.17772	-1.95318	-	-	-	-	Miscellaneous transport and binding events	Transport of small molecules (Reactome)
MSTRG.1905	-5.33124	Protein Ubiquitination (GO:0016567)	Catalytic Activity, Acting On A Protein (GO:0140096), Transferase Activity (GO:0016740), Protein Binding (GO:0005515)	Nucleus (GO:0005634)	E3 ubiquitin-protein ligase HERC2	G2/M DNA damage checkpoint,Antigen processing: Ubiquitination & Proteasome degradation,Processing of DNA double-strand break ends,SUMOylation of DNA damage response and repair proteins,Recruitment and ATM-mediated phosphorylation of repair and signaling proteins at DNA double strand breaks,Ubiquitin mediated proteolysis	Cell Cycle (Reactome), Immune System (Reactome), DNA Repair (Reactome), Metabolism of proteins (Reactome), Genetic Information Processing (Reactome)
MSTRG.19258	-1.24006	-	-	-	-	-	-
MSTRG.19510	-1.31391	-	-	-	-	EGR2 and SOX10-mediated initiation of Schwann cell myelination	Developmental Biology (Reactome)
MSTRG.2568	12.6265	-	-	-	-	Inactivation, recovery and regulation of the phototransduction cascade	Sensory Perception (Reactome)
MSTRG.2644	2.54856	Cellular Response To Chemical Stimulus (GO:0070887), Organic Substance Catabolic Process (GO:1901575), Transport (GO:0006810)	Metal Ion Binding (GO:0046872)	Extracellular Space (GO:0005615), Extracellular Region (GO:0005576), Cytoplasm (GO:0005737), Cytosol (GO:0005829), Intracellular Anatomical Structure (GO:0005622)	-	-	-
MSTRG.2719	1.96748	Cellular Component Assembly (GO:0022607), Organelle Organization (GO:0006996)	Protein Binding (GO:0005515)	Intracellular Non-Membrane-Bounded Organelle (GO:0043232)	Microtubule-associated protein 4	Separation of Sister Chromatids,Resolution of Sister Chromatid Cohesion,Amplification of signal from unattached kinetochores via a MAD2 inhibitory signal,RHO GTPases Activate Formins,EML4 and NUDC in mitotic spindle formation	Signal Transduction (Reactome), Cell Cycle (Reactome)
MSTRG.4083	1.84703	Phosphorylation (GO:0016310)	Transferase Activity, Transferring Phosphorus-Containing Groups (GO:0016772)	Membrane (GO:0016020), Cytoplasm (GO:0005737), Intracellular Anatomical Structure (GO:0005622)	Receptor-interacting serine threonine-protein kinase 2	IRAK1 recruits IKK complex,Basigin interactions,IRAK1 recruits IKK complex (R-DRE-937039),Amino acid transport across the plasma membrane,IRAK1 recruits IKK complex (R-HSA-937039),IRAK1 recruits IKK complex (R-RNO-937039),IRAK1 recruits IKK complex (R-SSC-937039),IRAK1 recruits IKK complex (R-MMU-937039),Neurotrophin signaling pathway,NOD-like receptor signaling pathway	Immune System (Reactome), Hemostasis (Reactome), Transport of small molecules (Reactome), Organismal Systems (KEGG)
MSTRG.4674	4.64421	-	-	-	-	Ethanol oxidation	Metabolism (Reactome)
MSTRG.4842	-1.95751	-	-	-	-	Regulation of gene expression by Hypoxia-inducible Factor,Oxygen-dependent proline hydroxylation of Hypoxia-inducible Factor Alpha	Cellular responses to stimuli (Reactome)
MSTRG.4855	1.11087	Regulation of Catalytic Activity (GO:0050790)	Metal Ion Binding (GO:0046872)	Protein-Containing Complex (GO:0032991)	-	Ion transport by P-type ATPases,Unblocking of NMDA receptors, glutamate binding and activation,Activation of RAC1 downstream of NMDARs,Cam-PDE 1 activation,Ca-dependent events,CREB1 phosphorylation through the activation of CaMKII/CaMKK/CaMKIV cascasde,Phase 0 - rapid depolarisation,RHO GTPases activate IQGAPs,CaMK IV-mediated phosphorylation of CREB,Inactivation, recovery and regulation of the p…	Sensory Perception (Reactome), Transport of small molecules (Reactome), Metabolism of proteins (Reactome), Metabolism (Reactome), Hemostasis (Reactome), Muscle contraction (Reactome), Immune System (Reactome), Neuronal System (Reactome), Signal Transduction (Reactome)
MSTRG.5632	1.01597	Gene Expression (GO:0010467)	Metal Ion Binding (GO:0046872)	Extracellular Space (GO:0005615), Extracellular Region (GO:0005576)	Collectin-11 isoform X1	Lectin pathway of complement activation,Scavenging by Class A Receptors,Hematopoietic cell lineage,Phagosome	Immune System (Reactome), Vesicle-mediated transport (Reactome), Organismal Systems (KEGG), Cellular Processes (KEGG)
MSTRG.5655	11.0317	Regulation of Nucleic Acid-Templated Transcription (GO:1903506), DNA-Templated Transcription (GO:0006351)	Identical Protein Binding (GO:0042802)	Cytoplasm (GO:0005737), Intracellular Anatomical Structure (GO:0005622)	-	TP53 Regulates Metabolic Genes,Regulation of localization of FOXO transcription factors	Gene expression (Transcription) (Reactome)
MSTRG.5678	-1.57956	Heterocycle Biosynthetic Process (GO:0018130), Aromatic Compound Biosynthetic Process (GO:0019438), Nucleobase-Containing Compound Biosynthetic Process (GO:0034654), Organic Cyclic Compound Biosynthetic Process (GO:1901362), Macromolecule Biosynthetic Process (GO:0009059), Cellular Nitrogen Compound Biosynthetic Process (GO:0044271), Nucleic Acid Metabolic Process (GO:0090304)	Transferase Activity, Transferring Phosphorus-Containing Groups (GO:0016772)	-	positive regulation of TOR signaling	Minus-strand DNA synthesis,Nonsense Mediated Decay (NMD) independent of the Exon Junction Complex (EJC),Nonsense Mediated Decay (NMD) enhanced by the Exon Junction Complex (EJC)	Disease (Reactome), Metabolism of RNA (Reactome)
MSTRG.5938	2.28158	-	Molecular Function (GO:0003674)	Intracellular Vesicle (GO:0097708)	-	Amyloid fiber formation	Metabolism of proteins (Reactome)
MSTRG.6128	1.59608	-	-	-	-	Carnitine synthesis	Metabolism (Reactome)
MSTRG.6155	-1.8834	-	-	Cytoplasm (GO:0005737), Intracellular Anatomical Structure (GO:0005622), Cytosol (GO:0005829)	guanine nucleotide exchange factor	G alpha (12/13) signalling events,NRAGE signals death through JNK,RHOQ GTPase cycle,GABA receptor activation,CDC42 GTPase cycle	Neuronal System (Reactome), Signal Transduction (Reactome)
MSTRG.6341	-2.84835	RNA Metabolic Process (GO:0016070)	Metal Ion Binding (GO:0046872)	-	-	Minus-strand DNA synthesis,Uncoating of the HIV Virion,Plus-strand DNA synthesis,Budding and maturation of HIV virion,APOBEC3G mediated resistance to HIV-1 infection,Assembly of The HIV Virion,Binding and entry of HIV virion,2-LTR circle formation,Integration of viral DNA into host genomic DNA,Autointegration results in viral DNA circles,Vpr-mediated nuclear import of PICs	Disease (Reactome)
MSTRG.637	1.96058	Organic Substance Transport (GO:0071702)	Molecular Function (GO:0003674)	Nuclear Lumen (GO:0031981), Nucleus (GO:0005634)	-	Organic anion transporters,Nicotinamide salvaging	Transport of small molecules (Reactome), Metabolism (Reactome)
MSTRG.6915	1.97904	Peptide Biosynthetic Process (GO:0043043)	RNA Binding (GO:0003723)	Ribosome (GO:0005840)	-	Nonsense Mediated Decay (NMD) independent of the Exon Junction Complex (EJC),Nonsense Mediated Decay (NMD) enhanced by the Exon Junction Complex (EJC)	Metabolism of RNA (Reactome)
MSTRG.7249	1.82658	-	-	-	-	Mitochondrial translation elongation,Mitochondrial translation termination	Metabolism of proteins (Reactome)
MSTRG.732	1.51137	Organic Substance Transport (GO:0071702)	-	Nuclear Lumen (GO:0031981), Nucleus (GO:0005634)	-	Processing of SMDT1	Transport of small molecules (Reactome)
MSTRG.783	-3.42888	Peptide Biosynthetic Process (GO:0043043)	Structural Constituent of Ribosome (GO:0003735)	Ribosome (GO:0005840)	Ribosomal protein L3	Nonsense Mediated Decay (NMD) independent of the Exon Junction Complex (EJC),Nonsense Mediated Decay (NMD) enhanced by the Exon Junction Complex (EJC),Ribosome	Metabolism of RNA (Reactome), Genetic Information Processing (Reactome)
MSTRG.8108	9.57244	Cellular Component Assembly (GO:0022607), Organic Substance Transport (GO:0071702), Nervous System Development (GO:0007399), Organelle Organization (GO:0006996), Epithelium Development (GO:0060429), Cellular Response To Organic Substance (GO:0071310)	Hydrolase Activity (GO:0016787), Ion Binding (GO:0043167), Organic Cyclic Compound Binding (GO:0097159), Heterocyclic Compound Binding (GO:1901363), Protein Binding (GO:0005515), Small Molecule Binding (GO:0036094)	Nucleus (GO:0005634)	1 heavy chain 1	COPI-independent Golgi-to-ER retrograde traffic,HSP90 chaperone cycle for steroid hormone receptors (SHR) in the presence of ligand,Separation of Sister Chromatids,Anchoring of the basal body to the plasma membrane,Aggrephagy,Resolution of Sister Chromatid Cohesion,AURKA Activation by TPX2,Loss of Nlp from mitotic centrosomes,Neutrophil degranulation,Amplification of signal from unattached kineto…	Vesicle-mediated transport (Reactome), Cellular responses to stimuli (Reactome), Organelle biogenesis and maintenance (Reactome), Autophagy (Reactome), Immune System (Reactome), Metabolism of proteins (Reactome), Signal Transduction (Reactome), Cell Cycle (Reactome), Organismal Systems (KEGG), Cellular Processes (KEGG), Metabolism (Reactome)
MSTRG.8147	-12.1169	Cellular Process (GO:0009987)	Molecular Function (GO:0003674)	-	-	COPI-dependent Golgi-to-ER retrograde traffic,Kinesins	Vesicle-mediated transport (Reactome), Hemostasis (Reactome)
MSTRG.839	2.09624	-	-	-	-	Smooth Muscle Contraction,RHO GTPases activate PAKs	Muscle contraction (Reactome), Signal Transduction (Reactome)
MSTRG.8406	13.0626	-	-	-	-	Antigen processing: Ubiquitination & Proteasome degradation	Immune System (Reactome)
MSTRG.8407	5.74854	-	Molecular Function (GO:0003674)	Intracellular Vesicle (GO:0097708)	-	Surfactant metabolism	Metabolism of proteins (Reactome)
MSTRG.8484	-6.26502	-	Catalytic Activity (GO:0003824)	-	-	Downstream TCR signaling,Synthesis of IP3 and IP4 in the cytosol,Regulation of PTEN localization,Regulation of PTEN stability and activity,Negative regulation of the PI3K/AKT network,Synthesis of PIPs at the plasma membrane,Ovarian tumor domain proteases,Ub-specific processing proteases	Immune System (Reactome), Metabolism (Reactome), Signal Transduction (Reactome), Metabolism of proteins (Reactome)
MSTRG.8594	-1.88504	Cellular Component Organization (GO:0016043)	Small Molecule Binding (GO:0036094), Ion Binding (GO:0043167), Heterocyclic Compound Binding (GO:1901363), Organic Cyclic Compound Binding (GO:0097159)	Plasma Membrane (GO:0005886)	-	Interaction With Cumulus Cells And The Zona Pellucida	Reproduction (Reactome)
MSTRG.8596	1.54669	Cellular Response To Chemical Stimulus (GO:0070887)	Metal Ion Binding (GO:0046872)	Intracellular Membrane-Bounded Organelle (GO:0043231)	-	Xenobiotics,CYP2E1 reactions,Synthesis of (16-20)-hydroxyeicosatetraenoic acids (HETE),Aromatic amines can be N-hydroxylated or N-dealkylated by CYP1A2,Biosynthesis of maresin-like SPMs,Synthesis of epoxy (EET) and dihydroxyeicosatrienoic acids (DHET),Aminobenzoate degradation,Drug metabolism - cytochrome P450,Metabolism of xenobiotics by cytochrome P450,Steroid hormone biosynthesis,Tryptophan me…	Metabolism (Reactome)
MSTRG.9061	1.3559	Regulation of Nucleic Acid-Templated Transcription (GO:1903506), DNA-Templated Transcription (GO:0006351)	Identical Protein Binding (GO:0042802), Nucleic Acid Binding (GO:0003676)	Nuclear Lumen (GO:0031981), Nucleus (GO:0005634)	-	Regulation of IFNG signaling,Interleukin-20 family signaling,Regulation of IFNA signaling,Interleukin-35 Signalling,Interleukin-6 signaling,Interleukin-9 signaling,Downstream signal transduction,Interleukin-21 signaling,Interleukin-27 signaling,Interleukin-4 and Interleukin-13 signaling	Immune System (Reactome), Signal Transduction (Reactome)
MSTRG.9400	4.90113	Circulatory System Development (GO:0072359), Cellular Component Assembly (GO:0022607)	-	-	-	-	-
MSTRG.9679	2.84321	Cellular Component Assembly (GO:0022607)	Ion Binding (GO:0043167), Organic Cyclic Compound Binding (GO:0097159), Heterocyclic Compound Binding (GO:1901363), Small Molecule Binding (GO:0036094), Catalytic Activity, Acting On A Protein (GO:0140096)	Vesicle (GO:0031982)	-	Neutrophil degranulation,Post-translational protein phosphorylation,Platelet degranulation ,Regulation of Insulin-like Growth Factor (IGF) transport and uptake by Insulin-like Growth Factor Binding Proteins (IGFBPs)	Immune System (Reactome), Metabolism of proteins (Reactome), Hemostasis (Reactome)
MSTRG.9739	-1.65844	-	Molecular Function (GO:0003674)	-	-	O-glycosylation of TSR domain-containing proteins,Platelet degranulation ,Integrin cell surface interactions,Signaling by PDGF	Metabolism of proteins (Reactome), Hemostasis (Reactome), Extracellular matrix organization (Reactome), Signal Transduction (Reactome)
NANS	-1.65389	Biosynthetic process (GO:0009058), Organic substance metabolic process (GO:0071704), Primary metabolic process (GO:0044238)	Transferase activity (GO:0016740)	-	-	Sialic acid metabolism,Amino sugar and nucleotide sugar metabolism	Metabolism of proteins (Reactome),Metabolism (KEGG)
NDUFA4	1.23534	-	-	-	-	TP53 Regulates Metabolic Genes,Cytoprotection by HMOX1,Respiratory electron transport	Gene expression (Transcription) (Reactome), Cellular responses to stimuli (Reactome), Metabolism (Reactome)
NFE2L1	-13.3679	Regulation of Nucleic Acid-Templated Transcription (GO:1903506), DNA-Templated Transcription (GO:0006351)	Nucleic Acid Binding (GO:0003676)	Nucleus (GO:0005634)	-	ROS sensing by NFE2L2	Cellular responses to stimuli (Reactome)
NPC2	1.23952	Organic Substance Transport (GO:0071702)	Small Molecule Binding (GO:0036094), Protein Binding (GO:0005515), Organic Cyclic Compound Binding (GO:0097159)	Intracellular Membrane-Bounded Organelle (GO:0043231)	Epididymal secretory protein E1	LDL clearance,Neutrophil degranulation,Cholesterol metabolism,Lysosome	Transport of small molecules (Reactome), Immune System (Reactome), Organismal Systems (KEGG), Cellular Processes (KEGG)
NRP1	-1.15139	-	-	-	-	Neurophilin interactions with VEGF and VEGFR	Signal Transduction (Reactome)
OASL	2.40253	Immune response (GO:0006955), Response to biotic stimulus (GO:0009607), Response to other organism (GO:0051707), Response to stress (GO:0006950), Response to external stimulus (GO:0009605)	Transferase activity, transferring phosphorus-containing groups (GO:0016772), Nucleic acid binding (GO:0003676)	Cytoplasm (GO:0005737), Intracellular anatomical structure (GO:0005622)	-	Neddylation,TGF-beta receptor signaling activates SMADs,UCH proteinases,Iron uptake and transport,Cargo recognition for clathrin-mediated endocytosis	Metabolism of proteins (Reactome),Signal Transduction (Reactome),Transport of small molecules (Reactome),Vesicle-mediated transport (Reactome)
OC3	1.46649	Cellular Response To Organic Substance (GO:0071310)	Metal Ion Binding (GO:0046872)	Extracellular Region (GO:0005576)	-	Removal of aminoterminal propeptides from gamma-carboxylated proteins,Transport of gamma-carboxylated protein precursors from the endoplasmic reticulum to the Golgi apparatus	Metabolism of proteins (Reactome)
PDE3A	-1.13837	Heterocycle Biosynthetic Process (GO:0018130), Organic Cyclic Compound Biosynthetic Process (GO:1901362), Aromatic Compound Biosynthetic Process (GO:0019438), Nucleobase-Containing Compound Biosynthetic Process (GO:0034654), Phosphate-Containing Compound Metabolic Process (GO:0006796), Cellular Nitrogen Compound Biosynthetic Process (GO:0044271), Cellular Response To Organic Substance (GO:0071310…	Hydrolase Activity (GO:0016787)	Membrane (GO:0016020), Cytoplasm (GO:0005737), Cytosol (GO:0005829), Intracellular Anatomical Structure (GO:0005622)	cGMP-inhibited cyclic-nucleotide phosphodiesterase activity	G alpha (s) signalling events,Apelin signaling pathway,Glucagon signaling pathway,Renin secretion,Regulation of lipolysis in adipocytes,Insulin signaling pathway,Progesterone-mediated oocyte maturation,cGMP-PKG signaling pathway,cAMP signaling pathway,Purine metabolism	Signal Transduction (Reactome), Organismal Systems (KEGG), Environmental Information Processing (KEGG), Metabolism (Reactome)
PITPNA	12.12	Organic Substance Transport (GO:0071702)	Cation Binding (GO:0043169)	Cytoplasm (GO:0005737), Intracellular Anatomical Structure (GO:0005622)	-	PI and PC transport between ER and Golgi membranes,PI Metabolism	Metabolism (Reactome)
PODXL	3.98528	Cellular Component Assembly (GO:0022607)	-	Plasma membrane bounded cell projection (GO:0120025), Plasma membrane (GO:0005886), Integral component of membrane (GO:0016021)	CD34/Podocalyxin family	Cytosolic sulfonation of small molecules	Metabolism (Reactome)
PPDPF	1.37436	Cell Differentiation (GO:0030154)	-	-	-	-	-
PPM1F	-2.61033	Regulation of Nucleic Acid-Templated Transcription (GO:1903506), DNA-Templated Transcription (GO:0006351)	Metal Ion Binding (GO:0046872)	Nucleus (GO:0005634)	-	Nonsense Mediated Decay (NMD) independent of the Exon Junction Complex (EJC),Nonsense Mediated Decay (NMD) enhanced by the Exon Junction Complex (EJC)	Metabolism of RNA (Reactome)
PPTC7	2.80781	-	-	-	-	-	-
PRPF8	-14.6101	Gene Expression (GO:0010467), Rna Metabolic Process (GO:0016070)	Nucleic Acid Binding (GO:0003676)	Nucleus (GO:0005634)	-	mRNA Splicing - Minor Pathway;mRNA Splicing - Major Pathway	Metabolism of RNA (Reactome)
PRSS35	-1.22996	Proteolysis (GO:0006508)	Hydrolase Activity (GO:0016787), Catalytic Activity, Acting On A Protein (GO:0140096)	-	-	Post-translational protein phosphorylation,Regulation of Insulin-like Growth Factor (IGF) transport and uptake by Insulin-like Growth Factor Binding Proteins (IGFBPs)	Metabolism of proteins (Reactome)
PTK7	13.3929	Cellular response to organic substance (GO:0071310), Protein modification process (GO:0036211), Organelle organization (GO:0006996), Phosphate-containing compound metabolic process (GO:0006796), Macromolecule modification (GO:0043412)	Transferase activity, Transferring phosphorus-containing groups (GO:0016772), Identical protein binding (GO:0042802)	Plasma membrane (GO:0005886)	Kinase 7	MET activates PTK2 signaling,MET Receptor Activation,MET activates RAS signaling,MET receptor recycling,PI5P, PP2A and IER3 Regulate PI3K/AKT Signaling,MET activates PI3K/AKT signaling,Drug-mediated inhibition of MET activation,RAF/MAP kinase cascade,MET activates PTPN11,MET activates RAP1 and RAC1,MET activates STAT3,Sema4D mediated inhibition of cell attachment and migration,MET interacts with …	Developmental Biology (Reactome),Signal Transduction (Reactome)
PTPN21	-5.20653	Protein Modification Process (GO:0036211), Phosphate-Containing Compound Metabolic Process (GO:0006796), Macromolecule Modification (GO:0043412)	Hydrolase Activity (GO:0016787), Catalytic Activity, Acting On A Protein (GO:0140096)	Cytoskeleton (GO:0005856)	-	RND3 GTPase cycle;RND2 GTPase cycle;RND1 GTPase cycle;Synthesis of PIPs at the plasma membrane	Signal Transduction (Reactome);Metabolism (Reactome)
RABGAP1L	-2.97154	Signal transduction (GO:0007165), Cell communication (GO:0007154), Cellular response to stimulus (GO:0051716), Regulation of cellular process (GO:0050794)	-	Integral component of membrane (GO:0016021)	-	TBC/RABGAPs	Vesicle-mediated transport (Reactome)
RACK1	1.17596	Regulation of Protein Modification Process (GO:0031399), Phosphorylation (GO:0016310)	Protein Binding (GO:0005515)	Intracellular Membrane-Bounded Organelle (GO:0043231)	-	TNFR1-induced NFkappaB signaling pathway;Regulation of TNFR1 signaling;TNFR1-mediated ceramide production	Signal Transduction (Reactome)
RARRES2	1.35272	Regulation of Primary Metabolic Process (GO:0080090), Response To ExteRNAl Biotic Stimulus (GO:0043207), Organic Substance Catabolic Process (GO:1901575)	Protein Binding (GO:0005515)	Extracellular Space (GO:0005615), Extracellular Region (GO:0005576), Cell Periphery (GO:0071944)	-	Platelet degranulation	Hemostasis (Reactome)
RPL11	1.32036	Peptide Biosynthetic Process (GO:0043043)	Structural Constituent of Ribosome (GO:0003735)	Ribosome (GO:0005840)	60S ribosomal protein	Nonsense Mediated Decay (NMD) independent of the Exon Junction Complex (EJC),Nonsense Mediated Decay (NMD) enhanced by the Exon Junction Complex (EJC),Ribosome	Metabolism of RNA (Reactome);Genetic Information Processing (KEGG)
RPL12	1.30764	Peptide Biosynthetic Process (GO:0043043), RNA Metabolic Process (GO:0016070)	RNA Binding (GO:0003723)	Nuclear Lumen (GO:0031981), Ribosome (GO:0005840), Nucleus (GO:0005634)	Belongs to the universal ribosomal protein uL11 family	Nonsense Mediated Decay (NMD) independent of the Exon Junction Complex (EJC),Nonsense Mediated Decay (NMD) enhanced by the Exon Junction Complex (EJC),Ribosome	Metabolism of RNA (Reactome);Genetic Information Processing (KEGG)
RPL13	1.41474	Peptide Biosynthetic Process (GO:0043043)	RNA Binding (GO:0003723)	Nuclear Lumen (GO:0031981), Ribosome (GO:0005840), Nucleus (GO:0005634)	ribosomal protein L13	Nonsense Mediated Decay (NMD) independent of the Exon Junction Complex (EJC),Nonsense Mediated Decay (NMD) enhanced by the Exon Junction Complex (EJC),Ribosome	Metabolism of RNA (Reactome);Genetic Information Processing (KEGG)
RPL15	1.54925	Peptide Biosynthetic Process (GO:0043043)	RNA Binding (GO:0003723)	Ribosome (GO:0005840)	-	Formation of a pool of free 40S subunits,L13a-mediated translational silencing of Ceruloplasmin expression,SRP-dependent cotranslational protein targeting to membrane,Nonsense Mediated Decay (NMD) enhanced by the Exon Junction Complex (EJC),Nonsense Mediated Decay (NMD) independent of the Exon Junction Complex (EJC),Major pathway of rRNA processing in the nucleolus and cytosol,GTP hydrolysis and …	Metabolism of RNA (Reactome);Metabolism of proteins (Reactome)
RPL26L1	1.18618	Peptide Biosynthetic Process (GO:0043043), RNA Metabolic Process (GO:0016070)	RNA Binding (GO:0003723)	Nuclear Lumen (GO:0031981), Ribosome (GO:0005840), Nucleus (GO:0005634)	-	Nonsense Mediated Decay (NMD) enhanced by the Exon Junction Complex (EJC),Nonsense Mediated Decay (NMD) independent of the Exon Junction Complex (EJC),Formation of a pool of free 40S subunits,SRP-dependent cotranslational protein targeting to membrane,GTP hydrolysis and joining of the 60S ribosomal subunit,L13a-mediated translational silencing of Ceruloplasmin expression,Major pathway of rRNA pro…	Metabolism of proteins (Reactome);Metabolism of RNA (Reactome)
RPL31	1.5646	-	-	-	-	Nonsense Mediated Decay (NMD) independent of the Exon Junction Complex (EJC),Nonsense Mediated Decay (NMD) enhanced by the Exon Junction Complex (EJC)	Metabolism of RNA (Reactome)
RPL35	1.42655	Peptide Biosynthetic Process (GO:0043043), RNA Metabolic Process (GO:0016070)	RNA Binding (GO:0003723)	Ribosome (GO:0005840)	-	Nonsense Mediated Decay (NMD) enhanced by the Exon Junction Complex (EJC),Nonsense Mediated Decay (NMD) independent of the Exon Junction Complex (EJC),Formation of a pool of free 40S subunits,L13a-mediated translational silencing of Ceruloplasmin expression,SRP-dependent cotranslational protein targeting to membrane	Metabolism of RNA (Reactome);Metabolism of proteins (Reactome)
RPL35A	1.43315	Peptide Biosynthetic Process (GO:0043043), RNA Metabolic Process (GO:0016070)	Structural Constituent of Ribosome (GO:0003735)	Ribosome (GO:0005840)	-	Nonsense Mediated Decay (NMD) independent of the Exon Junction Complex (EJC),Nonsense Mediated Decay (NMD) enhanced by the Exon Junction Complex (EJC)	Metabolism of RNA (Reactome)
RPL36	1.29477	Peptide Biosynthetic Process (GO:0043043)	Transferase Activity, Transferring Phosphorus-Containing Groups (GO:0016772)	Nuclear Lumen (GO:0031981), Ribosome (GO:0005840), Nucleus (GO:0005634)	-	Nonsense Mediated Decay (NMD) independent of the Exon Junction Complex (EJC),Nonsense Mediated Decay (NMD) enhanced by the Exon Junction Complex (EJC)	Metabolism of RNA (Reactome)
RPL38	1.99326	Peptide Biosynthetic Process (GO:0043043)	Structural Constituent of Ribosome (GO:0003735)	Ribosome (GO:0005840)	ribosomal protein	Formation of a pool of free 40S subunits,Peptide chain elongation,Regulation of expression of SLITs and ROBOs,Viral mRNA Translation,SRP-dependent cotranslational protein targeting to membrane,Eukaryotic Translation Termination,Response of EIF2AK4 (GCN2) to amino acid deficiency,GTP hydrolysis and joining of the 60S ribosomal subunit,Selenocysteine synthesis,L13a-mediated translational silencing …	Developmental Biology (Reactome), Disease (Reactome), Cellular responses to stimuli (Reactome), Metabolism (Reactome), Metabolism of proteins (Reactome), Metabolism of RNA (Reactome), Genetic Information Processing (KEGG)
RPL39L	1.31562	Peptide Biosynthetic Process (GO:0043043)	Structural Constituent of Ribosome (GO:0003735)	Ribosome (GO:0005840)	-	Nonsense Mediated Decay (NMD) independent of the Exon Junction Complex (EJC),Nonsense Mediated Decay (NMD) enhanced by the Exon Junction Complex (EJC)	Metabolism of RNA (Reactome)
RPLP1	1.3249	Positive Regulation of Protein Modification Process (GO:0031401), Regulation of Protein Modification Process (GO:0031399), Phosphorylation (GO:0016310), Positive Regulation of Transferase Activity (GO:0051347), Peptide Biosynthetic Process (GO:0043043)	Enzyme Activator Activity (GO:0008047)	Ribosome (GO:0005840)	Belongs to the eukaryotic ribosomal protein P1 P2 family	Nonsense Mediated Decay (NMD) independent of the Exon Junction Complex (EJC),Nonsense Mediated Decay (NMD) enhanced by the Exon Junction Complex (EJC),Ribosome	Metabolism of RNA (Reactome), Genetic Information Processing (KEGG)
RPS10	1.04276	-	RNA Binding (GO:0003723)	Ribosome (GO:0005840)	-	Formation of the teRNAry complex, and subsequently, the 43S complex,Nonsense Mediated Decay (NMD) independent of the Exon Junction Complex (EJC),Nonsense Mediated Decay (NMD) enhanced by the Exon Junction Complex (EJC),Ribosomal scanning and start codon recognition	Metabolism of proteins (Reactome);Metabolism of RNA (Reactome)
RPS14	1.32579	Regulation of Nucleic Acid-Templated Transcription (GO:1903506), DNA-Templated Transcription (GO:0006351)	RNA Binding (GO:0003723)	Nuclear Lumen (GO:0031981), Ribosome (GO:0005840), Nucleus (GO:0005634)	-	Translation initiation complex formation,Formation of a pool of free 40S subunits,Formation of the teRNAry complex, and subsequently, the 43S complex,L13a-mediated translational silencing of Ceruloplasmin expression,SRP-dependent cotranslational protein targeting to membrane,Nonsense Mediated Decay (NMD) enhanced by the Exon Junction Complex (EJC),Nonsense Mediated Decay (NMD) independent of the …	Metabolism of RNA (Reactome);Metabolism of proteins (Reactome)
RPS16	1.43458	Peptide Biosynthetic Process (GO:0043043), RNA Metabolic Process (GO:0016070)	RNA Binding (GO:0003723)	Ribosome (GO:0005840)	Ribosomal protein S16	Formation of the teRNAry complex, and subsequently, the 43S complex,Nonsense Mediated Decay (NMD) independent of the Exon Junction Complex (EJC),Nonsense Mediated Decay (NMD) enhanced by the Exon Junction Complex (EJC),Ribosomal scanning and start codon recognition,Ribosome	Metabolism of RNA (Reactome);Metabolism of proteins (Reactome);Genetic Information Processing (KEGG)
RPS26	1.43331	Peptide Biosynthetic Process (GO:0043043), RNA Metabolic Process (GO:0016070)	RNA Binding (GO:0003723)	Ribosome (GO:0005840)	Immunoglobulin	Formation of the teRNAry complex, and subsequently, the 43S complex,Nonsense Mediated Decay (NMD) independent of the Exon Junction Complex (EJC),Nonsense Mediated Decay (NMD) enhanced by the Exon Junction Complex (EJC),Ribosomal scanning and start codon recognition	Metabolism of proteins (Reactome);Metabolism of RNA (Reactome)
RPS29	1.85533	Peptide Biosynthetic Process (GO:0043043)	Metal Ion Binding (GO:0046872)	Ribosome (GO:0005840)	-	Formation of the teRNAry complex, and subsequently, the 43S complex,Nonsense Mediated Decay (NMD) independent of the Exon Junction Complex (EJC),Nonsense Mediated Decay (NMD) enhanced by the Exon Junction Complex (EJC),Ribosomal scanning and start codon recognition	Metabolism of proteins, Metabolism of RNA
RPS3	1.06877	-	-	-	-	Formation of the teRNAry complex, and subsequently, the 43S complex,Nonsense Mediated Decay (NMD) independent of the Exon Junction Complex (EJC),Nonsense Mediated Decay (NMD) enhanced by the Exon Junction Complex (EJC),Ribosomal scanning and start codon recognition	Metabolism of proteins (Reactome), Metabolism of RNA (Reactome)
RPS3A	1.25135	Peptide Biosynthetic Process (GO:0043043)	Structural Constituent of Ribosome (GO:0003735)	Ribosome (GO:0005840)	structural constituent of ribosome	Translation initiation complex formation,Formation of a pool of free 40S subunits,Formation of the teRNAry complex, and subsequently, the 43S complex,L13a-mediated translational silencing of Ceruloplasmin expression,SRP-dependent cotranslational protein targeting to membrane,Nonsense Mediated Decay (NMD) enhanced by the Exon Junction Complex (EJC),Nonsense Mediated Decay (NMD) independent of the …	Metabolism of RNA (Reactome), Metabolism of proteins (Reactome), Genetic Information Processing (KEGG)
RPS4Y1	1.01298	Peptide Biosynthetic Process (GO:0043043)	RNA Binding (GO:0003723)	Ribosome (GO:0005840)	-	-	-
RPSAP58	1.01349	Regulation of Nucleic Acid-Templated Transcription (GO:1903506), DNA-Templated Transcription (GO:0006351)	Metal Ion Binding (GO:0046872)	Ribosome (GO:0005840), Nucleus (GO:0005634)	-	Formation of the teRNAry complex, and subsequently, the 43S complex,Nonsense Mediated Decay (NMD) independent of the Exon Junction Complex (EJC),Nonsense Mediated Decay (NMD) enhanced by the Exon Junction Complex (EJC),Ribosomal scanning and start codon recognition	Metabolism of proteins (Reactome);Metabolism of RNA (Reactome)
SAT1	1.20378	Circulatory System Development (GO:0072359), Cellular Nitrogen Compound Biosynthetic Process (GO:0044271), Organonitrogen Compound Biosynthetic Process (GO:1901566)	Identical Protein Binding (GO:0042802), Cation Binding (GO:0043169)	Cytoplasm (GO:0005737), Cytosol (GO:0005829), Intracellular Anatomical Structure (GO:0005622)	-	Interconversion of polyamines,Arginine and proline metabolism	Metabolism (Reactome)
SELENOW	1.42983	Response To Chemical (GO:0042221)	-	Cytoplasm (GO:0005737), Intracellular Anatomical Structure (GO:0005622)	-	-	-
SEPT2	4.59185	Organelle Organization (GO:0006996), Cellular Component Assembly (GO:0022607)	Nucleoside phosphate binding (GO:1901265), Anion binding (GO:0043168), Nucleotide binding (GO:0000166), Ribonucleotide binding (GO:0032553)	Cytoskeleton (GO:0005856), Intracellular vesicle (GO:0097708), Nuclear lumen (GO:0031981), Nucleus (GO:0005634)	-	VxPx cargo-targeting to cilium,Anchoring of the basal body to the plasma membrane,Trafficking of myristoylated proteins to the cilium	Organelle biogenesis and maintenance (Reactome)
SFTPA1	3.14695	-	Molecular Function (GO:0003674)	Intracellular Vesicle (GO:0097708)	-	Surfactant metabolism	Metabolism of proteins (Reactome)
SFTPA2	3.33031	Phosphate-containing compound metabolic process (GO:0006796)	Transferase Activity, Transferring Phosphorus-Containing Groups (GO:0016772)	Intracellular Vesicle (GO:0097708)	-	Surfactant metabolism	Metabolism of proteins (Reactome)
SLC7A7	5.2473	Organic Substance Transport (GO:0071702)	Molecular Function (GO:0003674)	Synapse (GO:0045202), Plasma Membrane (GO:0005886)	Y L amino acid transporter 2-like	Basigin interactions,Amino acid transport across the plasma membrane,Protein digestion and absorption,mTOR signaling pathway	Hemostasis (Reactome), Transport of small molecules (Reactome), Organismal Systems (KEGG), Environmental Information Processing (KEGG)
SSR2	1.30279	-	-	Intracellular Membrane-Bounded Organelle (GO:0043231)	-	SRP-dependent cotranslational protein targeting to membrane	Metabolism of proteins (Reactome)
SUMO3	1.50639	Protein Modification By Small Protein Conjugation (GO:0032446)	Protein Binding (GO:0005515)	Nuclear Lumen (GO:0031981), Nucleus (GO:0005634)	SMT3 suppressor of mif two 3 homolog	SUMOylation of chromatin organization proteins,SUMOylation of DNA damage response and repair proteins,SUMO is proteolytically processed,SUMOylation of intracellular receptors,Formation of Incision Complex in GG-NER,SUMOylation of DNA replication proteins,SUMOylation of transcription factors,SUMOylation of transcription cofactors,Nucleocytoplasmic transport	DNA Repair (Reactome), Metabolism of proteins (Reactome), Genetic Information Processing (Reactome)
TFF3	3.29473	Homeostatic Process (GO:0042592), Multicellular Organismal Process (GO:0032501)	-	Extracellular Space (GO:0005615), Extracellular Region (GO:0005576)	-	Estrogen-dependent gene expression	Signal Transduction (Reactome)
UPK3BL	1.86164	-	-	-	-	-	-
VGLL4	-2.7151	Heterocycle Biosynthetic Process (GO:0018130), Aromatic Compound Biosynthetic Process (GO:0019438), Nucleobase-Containing Compound Biosynthetic Process (GO:0034654), Organic Cyclic Compound Biosynthetic Process (GO:1901362), Nucleic Acid Metabolic Process (GO:0090304), Cellular Nitrogen Compound Biosynthetic Process (GO:0044271), Macromolecule Biosynthetic Process (GO:0009059)	Transferase Activity, Transferring Phosphorus-Containing Groups (GO:0016772)	-	-	Minus-strand DNA synthesis,Nonsense Mediated Decay (NMD) independent of the Exon Junction Complex (EJC),Nonsense Mediated Decay (NMD) enhanced by the Exon Junction Complex (EJC)	Disease (Reactome), Metabolism of RNA (Reactome)
ZBTB46	-4.92408	Regulation of Nucleic Acid-Templated Transcription (GO:1903506), DNA-Templated Transcription (GO:0006351)	Nucleic Acid Binding (GO:0003676)	Nucleus (GO:0005634)	-	SUMOylation of transcription factors	Metabolism of proteins (Reactome)
ZFP36L1	-2.89649	Phosphorylation (GO:0016310), Peptide Biosynthetic Process (GO:0043043), RNA Metabolic Process (GO:0016070)	RNA Binding (GO:0003723), Metal Ion Binding (GO:0046872)	Nucleus (GO:0005634)	Zinc finger protein 36, C3H1 type-like	Butyrate Response Factor 1 (BRF1) binds and destabilizes mRNA,Cellular senescence	Metabolism of RNA (Reactome), Cellular Processes (KEGG)

[truncated: 8 more sheets: J, K, L, M, N, O, P, Q]
