# Supplementary material for: Integrative study of chicken lung transcriptome to understand the host immune response during Newcastle disease virus challenge
Source: Front Cell Infect Microbiol. 2024 Sep 3;14:1368887. doi: 10.3389/fcimb.2024.1368887 (PMC11405381; doi:10.3389/fcimb.2024.1368887)
Supplement: Supplementary file 8 [file Table6.xlsx]

## Sheet: Supplementary Table 6
Supplementary Table 6: Table showing the significantly enriched Gene Ontologies identified using GSEA by Omicsbox.
Challenge based analysis
A: Leghorn 2 DPC
B: Leghorn 6 DPC
C: Fayoumi 2 DPC
D: Fayoumi 6 DPC
E: Fayoumi 10 DPC
Breed based analysis
F: Non-challenged 6 DPC
G: Non-challenged 10 DPC
H: Challenged 2 DPC
I: Challenged 6 DPC
J: Challenged 10 DPC
Timepoint based analysis
K: Fayoumi 2 vs 10 DPC

## Sheet: A
Leghorn 2 DPC
Tags	GO ID	GO Name	GO Category	Size	ES	NES	Nominal p-val	FDR q-val	Core Enrichment Sequences	No-Core Enrichment Sequences
TOP	GO:0110165	Cellular anatomical entity	CELLULAR_ COMPONENT	157	1	1.00253	0	0.233119	OASL_NC_052543.1_3411548-3413714	RPS3A_NC_052535.1_32810570-32815667, MSTRG.783_NC_052532.1_50730778-50736682, CPEB4_NC_052544.1_9044116-9082600, RPL36_NC_052559.1_1088192-1091113, MSTRG.15651_NC_052554.1_2747537-2756646, MSTRG.2644_NC_052532.1_195999917-196013890, SAT1_NC_052532.1_118428835-118431771, RPL26L1_NC_052544.1_8750370-8754863, CA3B_NC_052533.1_122393536-122409450, MSTRG.8108_NC_052536.1_48939803-48982625, RPLP2_NC_05…

## Sheet: B
Leghorn 6 DPC
Tags	GO ID	GO Name	GO Category	Size	ES	NES	Nominal p-val	FDR q-val	Core Enrichment Sequences	No-Core Enrichment Sequences
TOP	GO:0009987	cellular process	BIOLOGICAL_PROCESS	148	1	1.12465	0	0	PTK7_NC_052534.1_4571460-4596994	RPS3A_NC_052535.1_32810570-32815667, FAM135A_NC_052534.1_82367085-82447563, MSTRG.783_NC_052532.1_50730778-50736682, CPEB4_NC_052544.1_9044116-9082600, RPL36_NC_052559.1_1088192-1091113, MSTRG.15651_NC_052554.1_2747537-2756646, MSTRG.2644_NC_052532.1_195999917-196013890, SAT1_NC_052532.1_118428835-118431771, RPL26L1_NC_052544.1_8750370-8754863, CA3B_NC_052533.1_122393536-122409450, MSTRG.8108_NC_…
TOP	GO:0110165	cellular anatomical entity	CELLULAR_COMPONENT	157	1	1.12431	0	0	PTK7_NC_052534.1_4571460-4596994, CD55_NC_052557.1_2688544-2693153	RPS3A_NC_052535.1_32810570-32815667, MSTRG.783_NC_052532.1_50730778-50736682, CPEB4_NC_052544.1_9044116-9082600, RPL36_NC_052559.1_1088192-1091113, MSTRG.15651_NC_052554.1_2747537-2756646, MSTRG.2644_NC_052532.1_195999917-196013890, SAT1_NC_052532.1_118428835-118431771, RPL26L1_NC_052544.1_8750370-8754863, CA3B_NC_052533.1_122393536-122409450, MSTRG.8108_NC_052536.1_48939803-48982625, RPLP2_NC_05…
TOP	GO:0005575	cellular_component	CELLULAR_COMPONENT	159	1	1.12407	0	0	PTK7_NC_052534.1_4571460-4596994, CD55_NC_052557.1_2688544-2693153	RPS3A_NC_052535.1_32810570-32815667, MSTRG.783_NC_052532.1_50730778-50736682, CPEB4_NC_052544.1_9044116-9082600, RPL36_NC_052559.1_1088192-1091113, MSTRG.15651_NC_052554.1_2747537-2756646, MSTRG.2644_NC_052532.1_195999917-196013890, SAT1_NC_052532.1_118428835-118431771, RPL26L1_NC_052544.1_8750370-8754863, CA3B_NC_052533.1_122393536-122409450, MSTRG.8108_NC_052536.1_48939803-48982625, RPLP2_NC_05…
TOP	GO:0044237	cellular metabolic process	BIOLOGICAL_PROCESS	107	1	1.12143	0	0	PTK7_NC_052534.1_4571460-4596994	RPS3A_NC_052535.1_32810570-32815667, FAM135A_NC_052534.1_82367085-82447563, MSTRG.783_NC_052532.1_50730778-50736682, CPEB4_NC_052544.1_9044116-9082600, RPL36_NC_052559.1_1088192-1091113, MSTRG.2644_NC_052532.1_195999917-196013890, SAT1_NC_052532.1_118428835-118431771, RPL26L1_NC_052544.1_8750370-8754863, CA3B_NC_052533.1_122393536-122409450, MSTRG.8108_NC_052536.1_48939803-48982625, LOC121106447_…
TOP	GO:0050794	regulation of cellular process	BIOLOGICAL_PROCESS	76	1	1.11719	0	0	PTK7_NC_052534.1_4571460-4596994	MSTRG.3179_NC_052533.1_39708577-39773258, CTTNBP2NL_NC_052557.1_3498419-3515129, CPEB4_NC_052544.1_9044116-9082600, CA2_NC_052533.1_122451119-122468201, RPL26L1_NC_052544.1_8750370-8754863, MSTRG.8108_NC_052536.1_48939803-48982625, MSTRG.4515_NC_052534.1_4571460-4596994, LY6E_NC_052533.1_147255543-147261927, RPS15A_NC_052545.1_8326808-8331896, RPLP1_NC_052533.1_144622221-144623472, ELK4_NC_052557…
TOP	GO:0050896	response to stimulus	BIOLOGICAL_PROCESS	68	1	1.11499	0	0	PTK7_NC_052534.1_4571460-4596994	CPEB4_NC_052544.1_9044116-9082600, MSTRG.2644_NC_052532.1_195999917-196013890, CA2_NC_052533.1_122451119-122468201, RPL26L1_NC_052544.1_8750370-8754863, CA3B_NC_052533.1_122393536-122409450, MSTRG.8108_NC_052536.1_48939803-48982625, MSTRG.4515_NC_052534.1_4571460-4596994, RARRES2_NC_052533.1_446720-448608, LY6E_NC_052533.1_147255543-147261927, RPS15A_NC_052545.1_8326808-8331896, ELK4_NC_052557.1_…
TOP	GO:0003824	catalytic activity	MOLECULAR_FUNCTION	68	1	1.11475	0	0	PTK7_NC_052534.1_4571460-4596994	MSTRG.8484_NC_052537.1_10259516-10306406, RPL36_NC_052559.1_1088192-1091113, MSTRG.2644_NC_052532.1_195999917-196013890, SAT1_NC_052532.1_118428835-118431771, CA2_NC_052533.1_122451119-122468201, CA3B_NC_052533.1_122393536-122409450, MSTRG.8108_NC_052536.1_48939803-48982625, LOC121106447_NC_052532.1_122362811-122365677, MSTRG.4515_NC_052534.1_4571460-4596994, MSTRG.6341_NC_052535.1_23485605-23493…
TOP	GO:0005515	protein binding	MOLECULAR_FUNCTION	59	1	1.1133	0	0	PTK7_NC_052534.1_4571460-4596994	MSTRG.16173_NC_052556.1_2408081-2424402, MSTRG.3179_NC_052533.1_39708577-39773258, CTTNBP2NL_NC_052557.1_3498419-3515129, MSTRG.2644_NC_052532.1_195999917-196013890, SAT1_NC_052532.1_118428835-118431771, CADM3_NC_052556.1_2408081-2424402, MSTRG.8108_NC_052536.1_48939803-48982625, MSTRG.4515_NC_052534.1_4571460-4596994, RARRES2_NC_052533.1_446720-448608, MSTRG.10718_NC_052541.1_1355706-1362878, OA…
TOP	GO:0016020	membrane	CELLULAR_COMPONENT	58	1	1.11114	0	9.12608e-05	PTK7_NC_052534.1_4571460-4596994	MSTRG.3179_NC_052533.1_39708577-39773258, MSTRG.15651_NC_052554.1_2747537-2756646, CA2_NC_052533.1_122451119-122468201, MSTRG.4515_NC_052534.1_4571460-4596994, LY6E_NC_052533.1_147255543-147261927, MSTRG.10718_NC_052541.1_1355706-1362878, MSTRG.8596_NC_052537.1_17331601-17346090, ANXA2_NC_052541.1_5100714-5126477, GPIHBP1_NC_052533.1_147186683-147190753, LRIG2_NC_052557.1_3677904-3696597, MSTRG.7…
TOP	GO:0051716	cellular response to stimulus	BIOLOGICAL_PROCESS	51	1	1.10987	0	8.21348e-05	PTK7_NC_052534.1_4571460-4596994	CPEB4_NC_052544.1_9044116-9082600, MSTRG.2644_NC_052532.1_195999917-196013890, CA2_NC_052533.1_122451119-122468201, RPL26L1_NC_052544.1_8750370-8754863, MSTRG.8108_NC_052536.1_48939803-48982625, MSTRG.4515_NC_052534.1_4571460-4596994, LY6E_NC_052533.1_147255543-147261927, MSTRG.10718_NC_052541.1_1355706-1362878, MSTRG.8596_NC_052537.1_17331601-17346090, CCN3_NC_052533.1_135485628-135491014, GPIHB…
TOP	GO:0032502	developmental process	BIOLOGICAL_PROCESS	51	1	1.10961	0	7.4668e-05	PTK7_NC_052534.1_4571460-4596994	MSTRG.3179_NC_052533.1_39708577-39773258, MSTRG.15651_NC_052554.1_2747537-2756646, SAT1_NC_052532.1_118428835-118431771, CA2_NC_052533.1_122451119-122468201, MSTRG.8108_NC_052536.1_48939803-48982625, MSTRG.4515_NC_052534.1_4571460-4596994, LY6E_NC_052533.1_147255543-147261927, ELK4_NC_052557.1_2228664-2248383, MSTRG.10718_NC_052541.1_1355706-1362878, CCN3_NC_052533.1_135485628-135491014, ANXA2_NC…
TOP	GO:0032501	multicellular organismal process	BIOLOGICAL_PROCESS	52	1	1.10899	0	6.84456e-05	PTK7_NC_052534.1_4571460-4596994	MSTRG.3179_NC_052533.1_39708577-39773258, MSTRG.15651_NC_052554.1_2747537-2756646, SAT1_NC_052532.1_118428835-118431771, MSTRG.8108_NC_052536.1_48939803-48982625, MSTRG.4515_NC_052534.1_4571460-4596994, ELK4_NC_052557.1_2228664-2248383, MSTRG.10718_NC_052541.1_1355706-1362878, CCN3_NC_052533.1_135485628-135491014, ANXA2_NC_052541.1_5100714-5126477, LRIG2_NC_052557.1_3677904-3696597, MSTRG.17581_N…
TOP	GO:0051179	localization	BIOLOGICAL_PROCESS	48	1	1.1077	0	6.31806e-05	PTK7_NC_052534.1_4571460-4596994	MSTRG.16173_NC_052556.1_2408081-2424402, CTTNBP2NL_NC_052557.1_3498419-3515129, MSTRG.637_NC_052532.1_47652068-47678409, CIB4_NC_052541.1_20071724-20074333, MSTRG.12415_NC_052544.1_16992910-17054536, MSTRG.15651_NC_052554.1_2747537-2756646, MSTRG.2644_NC_052532.1_195999917-196013890, CA2_NC_052533.1_122451119-122468201, CADM3_NC_052556.1_2408081-2424402, MSTRG.8108_NC_052536.1_48939803-48982625, …
TOP	GO:0071944	cell periphery	CELLULAR_COMPONENT	46	1	1.10725	0	5.86677e-05	PTK7_NC_052534.1_4571460-4596994	GLO1_NC_052534.1_29189187-29196090, MSTRG.3179_NC_052533.1_39708577-39773258, CTTNBP2NL_NC_052557.1_3498419-3515129, MSTRG.637_NC_052532.1_47652068-47678409, CIB4_NC_052541.1_20071724-20074333, MSTRG.15651_NC_052554.1_2747537-2756646, CA2_NC_052533.1_122451119-122468201, MSTRG.8108_NC_052536.1_48939803-48982625, MSTRG.17023_NC_052559.1_3227754-3266279, MSTRG.4515_NC_052534.1_4571460-4596994, CDH1…
TOP	GO:0048856	anatomical structure development	BIOLOGICAL_PROCESS	49	1	1.10691	0	5.47565e-05	PTK7_NC_052534.1_4571460-4596994	RPL38_NC_052549.1_9733236-9735848, ADGRG1_NC_052542.1_518037-527329, GLO1_NC_052534.1_29189187-29196090, MSTRG.3179_NC_052533.1_39708577-39773258, CIB4_NC_052541.1_20071724-20074333, MSTRG.12415_NC_052544.1_16992910-17054536, MSTRG.15651_NC_052554.1_2747537-2756646, SAT1_NC_052532.1_118428835-118431771, CA2_NC_052533.1_122451119-122468201, MSTRG.8108_NC_052536.1_48939803-48982625, RPS14_NC_052544…
TOP	GO:0048523	negative regulation of cellular process	BIOLOGICAL_PROCESS	46	1	1.10667	0	7.67744e-05	PTK7_NC_052534.1_4571460-4596994	GLO1_NC_052534.1_29189187-29196090, MSTRG.3179_NC_052533.1_39708577-39773258, CTTNBP2NL_NC_052557.1_3498419-3515129, CPEB4_NC_052544.1_9044116-9082600, CIB4_NC_052541.1_20071724-20074333, MSTRG.12210_NC_052544.1_9043970-9082600, RPL26L1_NC_052544.1_8750370-8754863, RPS14_NC_052544.1_12742930-12747884, MSTRG.4515_NC_052534.1_4571460-4596994, CDH1_NC_052542.1_18517590-18526543, MSTRG.2719_NC_052533…
TOP	GO:0048519	negative regulation of biological process	BIOLOGICAL_PROCESS	47	1	1.10648	0	7.22582e-05	PTK7_NC_052534.1_4571460-4596994	GLO1_NC_052534.1_29189187-29196090, MSTRG.3179_NC_052533.1_39708577-39773258, CTTNBP2NL_NC_052557.1_3498419-3515129, CPEB4_NC_052544.1_9044116-9082600, CIB4_NC_052541.1_20071724-20074333, MSTRG.12210_NC_052544.1_9043970-9082600, RPL26L1_NC_052544.1_8750370-8754863, RPS14_NC_052544.1_12742930-12747884, MSTRG.4515_NC_052534.1_4571460-4596994, CDH1_NC_052542.1_18517590-18526543, MSTRG.2719_NC_052533…
TOP	GO:0071840	cellular component organization or biogenesis	BIOLOGICAL_PROCESS	46	1	1.10571	0	0.000181013	PTK7_NC_052534.1_4571460-4596994	MSTRG.3179_NC_052533.1_39708577-39773258, CTTNBP2NL_NC_052557.1_3498419-3515129, MSTRG.13806_NC_052548.1_7472232-7476271, PRPF8_NC_052550.1_5829800-5847966, CIB4_NC_052541.1_20071724-20074333, MSTRG.12415_NC_052544.1_16992910-17054536, RPL26L1_NC_052544.1_8750370-8754863, MSTRG.8108_NC_052536.1_48939803-48982625, RPS14_NC_052544.1_12742930-12747884, MSTRG.4515_NC_052534.1_4571460-4596994, CDH1_NC…
TOP	GO:0007275	multicellular organism development	BIOLOGICAL_PROCESS	42	1	1.1047	0	0.000215136	PTK7_NC_052534.1_4571460-4596994	RPL38_NC_052549.1_9733236-9735848, ADGRG1_NC_052542.1_518037-527329, MSTRG.3179_NC_052533.1_39708577-39773258, CIB4_NC_052541.1_20071724-20074333, MSTRG.12415_NC_052544.1_16992910-17054536, SAT1_NC_052532.1_118428835-118431771, MSTRG.8108_NC_052536.1_48939803-48982625, MSTRG.4515_NC_052534.1_4571460-4596994, CDH1_NC_052542.1_18517590-18526543, MSTRG.14170_NC_052549.1_9823352-9826378, CTSS_NC_0525…
TOP	GO:0016043	cellular component organization	BIOLOGICAL_PROCESS	41	1	1.10459	0	0.000204379	PTK7_NC_052534.1_4571460-4596994	MSTRG.3179_NC_052533.1_39708577-39773258, CTTNBP2NL_NC_052557.1_3498419-3515129, PRPF8_NC_052550.1_5829800-5847966, CIB4_NC_052541.1_20071724-20074333, MSTRG.12415_NC_052544.1_16992910-17054536, MSTRG.8108_NC_052536.1_48939803-48982625, RPS14_NC_052544.1_12742930-12747884, MSTRG.4515_NC_052534.1_4571460-4596994, CDH1_NC_052542.1_18517590-18526543, MSTRG.2719_NC_052533.1_647075-762984, MSTRG.14170…
TOP	GO:0030154	cell differentiation	BIOLOGICAL_PROCESS	40	1	1.10428	0	0.000214335	PTK7_NC_052534.1_4571460-4596994	ADGRG1_NC_052542.1_518037-527329, GLO1_NC_052534.1_29189187-29196090, MSTRG.3179_NC_052533.1_39708577-39773258, CIB4_NC_052541.1_20071724-20074333, MSTRG.12415_NC_052544.1_16992910-17054536, MSTRG.15651_NC_052554.1_2747537-2756646, MSTRG.8108_NC_052536.1_48939803-48982625, RPS14_NC_052544.1_12742930-12747884, MSTRG.4515_NC_052534.1_4571460-4596994, LY6E_NC_052533.1_147255543-147261927, MSTRG.1417…
TOP	GO:0023052	signaling	BIOLOGICAL_PROCESS	38	1	1.10221	0	0.000574839	PTK7_NC_052534.1_4571460-4596994	ADGRG1_NC_052542.1_518037-527329, MSTRG.3179_NC_052533.1_39708577-39773258, CIB4_NC_052541.1_20071724-20074333, MSTRG.12415_NC_052544.1_16992910-17054536, CA2_NC_052533.1_122451119-122468201, RPL26L1_NC_052544.1_8750370-8754863, MSTRG.8108_NC_052536.1_48939803-48982625, MSTRG.17023_NC_052559.1_3227754-3266279, MSTRG.4515_NC_052534.1_4571460-4596994, LY6E_NC_052533.1_147255543-147261927, MSTRG.102…
TOP	GO:0048522	positive regulation of cellular process	BIOLOGICAL_PROCESS	40	1	1.10208	0	0.000619897	PTK7_NC_052534.1_4571460-4596994	MSTRG.3179_NC_052533.1_39708577-39773258, CIB4_NC_052541.1_20071724-20074333, CA2_NC_052533.1_122451119-122468201, RPL26L1_NC_052544.1_8750370-8754863, MSTRG.8108_NC_052536.1_48939803-48982625, MSTRG.4515_NC_052534.1_4571460-4596994, CDH1_NC_052542.1_18517590-18526543, MSTRG.14170_NC_052549.1_9823352-9826378, RPS15A_NC_052545.1_8326808-8331896, RPLP1_NC_052533.1_144622221-144623472, ELK4_NC_05255…
TOP	GO:0048869	cellular developmental process	BIOLOGICAL_PROCESS	40	1	1.10182	0	0.000594068	PTK7_NC_052534.1_4571460-4596994	ADGRG1_NC_052542.1_518037-527329, GLO1_NC_052534.1_29189187-29196090, MSTRG.3179_NC_052533.1_39708577-39773258, CIB4_NC_052541.1_20071724-20074333, MSTRG.12415_NC_052544.1_16992910-17054536, MSTRG.15651_NC_052554.1_2747537-2756646, MSTRG.8108_NC_052536.1_48939803-48982625, RPS14_NC_052544.1_12742930-12747884, MSTRG.4515_NC_052534.1_4571460-4596994, LY6E_NC_052533.1_147255543-147261927, MSTRG.1417…
TOP	GO:0005886	plasma membrane	CELLULAR_COMPONENT	37	1	1.1018	0	0.000602845	PTK7_NC_052534.1_4571460-4596994	GLO1_NC_052534.1_29189187-29196090, MSTRG.3179_NC_052533.1_39708577-39773258, MSTRG.637_NC_052532.1_47652068-47678409, CIB4_NC_052541.1_20071724-20074333, MSTRG.15651_NC_052554.1_2747537-2756646, CA2_NC_052533.1_122451119-122468201, MSTRG.4515_NC_052534.1_4571460-4596994, CDH1_NC_052542.1_18517590-18526543, MSTRG.2719_NC_052533.1_647075-762984, LY6E_NC_052533.1_147255543-147261927, MSTRG.10261_NC…
TOP	GO:0007154	cell communication	BIOLOGICAL_PROCESS	38	1	1.10172	0	0.000610644	PTK7_NC_052534.1_4571460-4596994	ADGRG1_NC_052542.1_518037-527329, MSTRG.3179_NC_052533.1_39708577-39773258, CIB4_NC_052541.1_20071724-20074333, MSTRG.12415_NC_052544.1_16992910-17054536, CA2_NC_052533.1_122451119-122468201, RPL26L1_NC_052544.1_8750370-8754863, MSTRG.8108_NC_052536.1_48939803-48982625, MSTRG.17023_NC_052559.1_3227754-3266279, MSTRG.4515_NC_052534.1_4571460-4596994, LY6E_NC_052533.1_147255543-147261927, MSTRG.102…
TOP	GO:0007165	signal transduction	BIOLOGICAL_PROCESS	35	1	1.10129	0	0.00063398	PTK7_NC_052534.1_4571460-4596994	ADGRG1_NC_052542.1_518037-527329, MSTRG.3179_NC_052533.1_39708577-39773258, CIB4_NC_052541.1_20071724-20074333, MSTRG.12415_NC_052544.1_16992910-17054536, CA2_NC_052533.1_122451119-122468201, RPL26L1_NC_052544.1_8750370-8754863, MSTRG.17023_NC_052559.1_3227754-3266279, MSTRG.4515_NC_052534.1_4571460-4596994, LY6E_NC_052533.1_147255543-147261927, MSTRG.10261_NC_052540.1_4638065-4657445, MSTRG.5655…
TOP	GO:0042221	response to chemical	BIOLOGICAL_PROCESS	35	1	1.10102	0	0.000669284	PTK7_NC_052534.1_4571460-4596994	CPEB4_NC_052544.1_9044116-9082600, CIB4_NC_052541.1_20071724-20074333, MSTRG.12210_NC_052544.1_9043970-9082600, MSTRG.12415_NC_052544.1_16992910-17054536, MSTRG.2644_NC_052532.1_195999917-196013890, CA2_NC_052533.1_122451119-122468201, CA3B_NC_052533.1_122393536-122409450, MSTRG.8108_NC_052536.1_48939803-48982625, MSTRG.4515_NC_052534.1_4571460-4596994, CDH1_NC_052542.1_18517590-18526543, RARRES2…
TOP	GO:0048731	system development	BIOLOGICAL_PROCESS	37	1	1.1003	0	0.000715246	PTK7_NC_052534.1_4571460-4596994	ADGRG1_NC_052542.1_518037-527329, MSTRG.3179_NC_052533.1_39708577-39773258, CIB4_NC_052541.1_20071724-20074333, MSTRG.12415_NC_052544.1_16992910-17054536, SAT1_NC_052532.1_118428835-118431771, MSTRG.8108_NC_052536.1_48939803-48982625, MSTRG.4515_NC_052534.1_4571460-4596994, CDH1_NC_052542.1_18517590-18526543, MSTRG.14170_NC_052549.1_9823352-9826378, CTSS_NC_052556.1_2545591-2550339, ELK4_NC_05255…
TOP	GO:0005488	binding	MOLECULAR_FUNCTION	135	0.979452	1.10009	0	0.00074668	LOC121106995_NC_052547.1_440802-442724, LOC121107002_NC_052547.1_776327-778530, PTK7_NC_052534.1_4571460-4596994, LOC121107006_NC_052547.1_1124850-1126772, LOC121106994_NC_052547.1_413219-415141, LOC121107001_NC_052547.1_699354-701276, LOC121106910_NC_052547.1_1209125-1211162, LOC121106999_NC_052547.1_660397-662319, LOC121106998_NC_052547.1_619246-621168, LOC121107003_NC_052547.1_820214-822136, L…	CPEB4_NC_052544.1_9044116-9082600, MSTRG.2644_NC_052532.1_195999917-196013890, SAT1_NC_052532.1_118428835-118431771, RPL26L1_NC_052544.1_8750370-8754863, CA3B_NC_052533.1_122393536-122409450, MSTRG.8108_NC_052536.1_48939803-48982625, LOC121106447_NC_052532.1_122362811-122365677, RPLP1_NC_052533.1_144622221-144623472, MSTRG.10718_NC_052541.1_1355706-1362878, MSTRG.6341_NC_052535.1_23485605-2349316…
TOP	GO:0006950	response to stress	BIOLOGICAL_PROCESS	33	1	1.09898	0	0.000828512	PTK7_NC_052534.1_4571460-4596994	CPEB4_NC_052544.1_9044116-9082600, CIB4_NC_052541.1_20071724-20074333, MSTRG.12210_NC_052544.1_9043970-9082600, MSTRG.12415_NC_052544.1_16992910-17054536, RPL26L1_NC_052544.1_8750370-8754863, CA3B_NC_052533.1_122393536-122409450, MSTRG.8108_NC_052536.1_48939803-48982625, MSTRG.4515_NC_052534.1_4571460-4596994, RARRES2_NC_052533.1_446720-448608, ELK4_NC_052557.1_2228664-2248383, MSTRG.10718_NC_052…
TOP	GO:1901564	organonitrogen compound metabolic process	BIOLOGICAL_PROCESS	98	0.978142	1.09657	0	0.00144077	LOC121106995_NC_052547.1_440802-442724, PTK7_NC_052534.1_4571460-4596994, LOC121107006_NC_052547.1_1124850-1126772, LOC121106994_NC_052547.1_413219-415141, LOC121107001_NC_052547.1_699354-701276, LOC121106910_NC_052547.1_1209125-1211162, LOC121106999_NC_052547.1_660397-662319, LOC121106998_NC_052547.1_619246-621168, LOC121107003_NC_052547.1_820214-822136, LOC121107007_NC_052547.1_1153347-1155269,…	RPS3A_NC_052535.1_32810570-32815667, MSTRG.13359_NC_052547.1_738767-786111, MSTRG.3179_NC_052533.1_39708577-39773258, CTTNBP2NL_NC_052557.1_3498419-3515129, MSTRG.783_NC_052532.1_50730778-50736682, CPEB4_NC_052544.1_9044116-9082600, RPL36_NC_052559.1_1088192-1091113, SAT1_NC_052532.1_118428835-118431771, RPL26L1_NC_052544.1_8750370-8754863, LOC121106447_NC_052532.1_122362811-122365677, RPLP2_NC_0…
TOP	GO:0051239	regulation of multicellular organismal process	BIOLOGICAL_PROCESS	29	1	1.0954	0	0.00168354	PTK7_NC_052534.1_4571460-4596994	MSTRG.3179_NC_052533.1_39708577-39773258, CIB4_NC_052541.1_20071724-20074333, MSTRG.12415_NC_052544.1_16992910-17054536, MSTRG.8108_NC_052536.1_48939803-48982625, MSTRG.4515_NC_052534.1_4571460-4596994, CTSS_NC_052556.1_2545591-2550339, MSTRG.10718_NC_052541.1_1355706-1362878, CCN3_NC_052533.1_135485628-135491014, ANXA2_NC_052541.1_5100714-5126477, MSTRG.18444_NC_052572.1_17565424-17603706, VH26L…
TOP	GO:0048468	cell development	BIOLOGICAL_PROCESS	28	1	1.09528	0	0.00167003	PTK7_NC_052534.1_4571460-4596994	GLO1_NC_052534.1_29189187-29196090, MSTRG.3179_NC_052533.1_39708577-39773258, CIB4_NC_052541.1_20071724-20074333, MSTRG.15651_NC_052554.1_2747537-2756646, MSTRG.8108_NC_052536.1_48939803-48982625, RPS14_NC_052544.1_12742930-12747884, MSTRG.4515_NC_052534.1_4571460-4596994, LY6E_NC_052533.1_147255543-147261927, MSTRG.14170_NC_052549.1_9823352-9826378, MSTRG.10718_NC_052541.1_1355706-1362878, ANXA2…
TOP	GO:0006807	nitrogen compound metabolic process	BIOLOGICAL_PROCESS	116	0.975758	1.09523	0	0.00164558	LOC121106995_NC_052547.1_440802-442724, PTK7_NC_052534.1_4571460-4596994, LOC121107006_NC_052547.1_1124850-1126772, LOC121106994_NC_052547.1_413219-415141, LOC121107001_NC_052547.1_699354-701276, LOC121106910_NC_052547.1_1209125-1211162, LOC121106999_NC_052547.1_660397-662319, LOC121106998_NC_052547.1_619246-621168, LOC121107003_NC_052547.1_820214-822136, LOC121107007_NC_052547.1_1153347-1155269,…	RPS3A_NC_052535.1_32810570-32815667, ZBTB46_NC_052551.1_9911225-9950988, MSTRG.783_NC_052532.1_50730778-50736682, CPEB4_NC_052544.1_9044116-9082600, RPL36_NC_052559.1_1088192-1091113, SAT1_NC_052532.1_118428835-118431771, RPL26L1_NC_052544.1_8750370-8754863, LOC121106447_NC_052532.1_122362811-122365677, RPLP2_NC_052536.1_15378037-15382970, RPLP1_NC_052533.1_144622221-144623472, MSTRG.10718_NC_052…
TOP	GO:0070887	cellular response to chemical stimulus	BIOLOGICAL_PROCESS	29	1	1.09522	0	0.00163396	PTK7_NC_052534.1_4571460-4596994	CIB4_NC_052541.1_20071724-20074333, MSTRG.12210_NC_052544.1_9043970-9082600, MSTRG.12415_NC_052544.1_16992910-17054536, MSTRG.2644_NC_052532.1_195999917-196013890, CA2_NC_052533.1_122451119-122468201, MSTRG.8108_NC_052536.1_48939803-48982625, MSTRG.4515_NC_052534.1_4571460-4596994, CDH1_NC_052542.1_18517590-18526543, MSTRG.10718_NC_052541.1_1355706-1362878, MSTRG.8596_NC_052537.1_17331601-1734609…
TOP	GO:0019538	protein metabolic process	BIOLOGICAL_PROCESS	94	0.97861	1.09518	0.001	0.00160122	LOC121106995_NC_052547.1_440802-442724, PTK7_NC_052534.1_4571460-4596994, LOC121107006_NC_052547.1_1124850-1126772, LOC121106994_NC_052547.1_413219-415141, LOC121107001_NC_052547.1_699354-701276, LOC121106910_NC_052547.1_1209125-1211162, LOC121106999_NC_052547.1_660397-662319, LOC121106998_NC_052547.1_619246-621168, LOC121107003_NC_052547.1_820214-822136, LOC121107007_NC_052547.1_1153347-1155269,…	RPS3A_NC_052535.1_32810570-32815667, MSTRG.13359_NC_052547.1_738767-786111, MSTRG.3179_NC_052533.1_39708577-39773258, CTTNBP2NL_NC_052557.1_3498419-3515129, MSTRG.783_NC_052532.1_50730778-50736682, CPEB4_NC_052544.1_9044116-9082600, RPL36_NC_052559.1_1088192-1091113, RPL26L1_NC_052544.1_8750370-8754863, LOC121106447_NC_052532.1_122362811-122365677, RPLP2_NC_052536.1_15378037-15382970, MSTRG.4515_…
TOP	GO:0048583	regulation of response to stimulus	BIOLOGICAL_PROCESS	29	1	1.09465	0	0.00172084	PTK7_NC_052534.1_4571460-4596994	CIB4_NC_052541.1_20071724-20074333, RPL26L1_NC_052544.1_8750370-8754863, MSTRG.4515_NC_052534.1_4571460-4596994, RARRES2_NC_052533.1_446720-448608, LY6E_NC_052533.1_147255543-147261927, MSTRG.10718_NC_052541.1_1355706-1362878, CCN3_NC_052533.1_135485628-135491014, ANXA2_NC_052541.1_5100714-5126477, MSTRG.18444_NC_052572.1_17565424-17603706, GPIHBP1_NC_052533.1_147186683-147190753, LRIG2_NC_052557…
TOP	GO:0044238	primary metabolic process	BIOLOGICAL_PROCESS	123	0.974683	1.09465	0	0.00167672	LOC121106995_NC_052547.1_440802-442724, PTK7_NC_052534.1_4571460-4596994, LOC121107006_NC_052547.1_1124850-1126772, LOC121106994_NC_052547.1_413219-415141, LOC121107001_NC_052547.1_699354-701276, LOC121106910_NC_052547.1_1209125-1211162, LOC121106999_NC_052547.1_660397-662319, LOC121106998_NC_052547.1_619246-621168, LOC121107003_NC_052547.1_820214-822136, LOC121107007_NC_052547.1_1153347-1155269,…	RPS3A_NC_052535.1_32810570-32815667, ZBTB46_NC_052551.1_9911225-9950988, FAM135A_NC_052534.1_82367085-82447563, MSTRG.783_NC_052532.1_50730778-50736682, CPEB4_NC_052544.1_9044116-9082600, RPL36_NC_052559.1_1088192-1091113, RPL26L1_NC_052544.1_8750370-8754863, LOC121106447_NC_052532.1_122362811-122365677, RPLP2_NC_052536.1_15378037-15382970, RPLP1_NC_052533.1_144622221-144623472, MSTRG.10718_NC_05…
TOP	GO:0043170	macromolecule metabolic process	BIOLOGICAL_PROCESS	114	0.976048	1.09464	0	0.0016348	LOC121106995_NC_052547.1_440802-442724, PTK7_NC_052534.1_4571460-4596994, LOC121107006_NC_052547.1_1124850-1126772, LOC121106994_NC_052547.1_413219-415141, LOC121107001_NC_052547.1_699354-701276, LOC121106910_NC_052547.1_1209125-1211162, LOC121106999_NC_052547.1_660397-662319, LOC121106998_NC_052547.1_619246-621168, LOC121107003_NC_052547.1_820214-822136, LOC121107007_NC_052547.1_1153347-1155269,…	RPS3A_NC_052535.1_32810570-32815667, ZBTB46_NC_052551.1_9911225-9950988, MSTRG.13359_NC_052547.1_738767-786111, MSTRG.3179_NC_052533.1_39708577-39773258, CTTNBP2NL_NC_052557.1_3498419-3515129, MSTRG.13806_NC_052548.1_7472232-7476271, MSTRG.783_NC_052532.1_50730778-50736682, CPEB4_NC_052544.1_9044116-9082600, RPL36_NC_052559.1_1088192-1091113, RPL26L1_NC_052544.1_8750370-8754863, LOC121106447_NC_0…
TOP	GO:0050789	regulation of biological process	BIOLOGICAL_PROCESS	100	0.9779	1.09459	0	0.00164501	LOC121106995_NC_052547.1_440802-442724, PTK7_NC_052534.1_4571460-4596994, LOC121107006_NC_052547.1_1124850-1126772, LOC121106994_NC_052547.1_413219-415141, LOC121107001_NC_052547.1_699354-701276, LOC121106910_NC_052547.1_1209125-1211162, LOC121106999_NC_052547.1_660397-662319, LOC121106998_NC_052547.1_619246-621168, LOC121107003_NC_052547.1_820214-822136, LOC121107007_NC_052547.1_1153347-1155269,…	ZBTB46_NC_052551.1_9911225-9950988, MSTRG.13359_NC_052547.1_738767-786111, MSTRG.3179_NC_052533.1_39708577-39773258, CTTNBP2NL_NC_052557.1_3498419-3515129, CPEB4_NC_052544.1_9044116-9082600, CA2_NC_052533.1_122451119-122468201, RPL26L1_NC_052544.1_8750370-8754863, MSTRG.8108_NC_052536.1_48939803-48982625, MSTRG.4515_NC_052534.1_4571460-4596994, RARRES2_NC_052533.1_446720-448608, LY6E_NC_052533.1_…
TOP	GO:0065007	biological regulation	BIOLOGICAL_PROCESS	102	0.977653	1.09402	0	0.00173261	LOC121106995_NC_052547.1_440802-442724, PTK7_NC_052534.1_4571460-4596994, LOC121107006_NC_052547.1_1124850-1126772, LOC121106994_NC_052547.1_413219-415141, LOC121107001_NC_052547.1_699354-701276, LOC121106910_NC_052547.1_1209125-1211162, LOC121106999_NC_052547.1_660397-662319, LOC121106998_NC_052547.1_619246-621168, LOC121107003_NC_052547.1_820214-822136, LOC121107007_NC_052547.1_1153347-1155269,…	ZBTB46_NC_052551.1_9911225-9950988, MSTRG.13359_NC_052547.1_738767-786111, MSTRG.3179_NC_052533.1_39708577-39773258, CTTNBP2NL_NC_052557.1_3498419-3515129, CPEB4_NC_052544.1_9044116-9082600, CA2_NC_052533.1_122451119-122468201, RPL26L1_NC_052544.1_8750370-8754863, MSTRG.8108_NC_052536.1_48939803-48982625, MSTRG.4515_NC_052534.1_4571460-4596994, RARRES2_NC_052533.1_446720-448608, LY6E_NC_052533.1_…
TOP	GO:0071704	organic substance metabolic process	BIOLOGICAL_PROCESS	130	0.97351	1.0935	0	0.00178639	LOC121106995_NC_052547.1_440802-442724, PTK7_NC_052534.1_4571460-4596994, LOC121107006_NC_052547.1_1124850-1126772, LOC121106994_NC_052547.1_413219-415141, LOC121107001_NC_052547.1_699354-701276, LOC121106910_NC_052547.1_1209125-1211162, LOC121106999_NC_052547.1_660397-662319, LOC121106998_NC_052547.1_619246-621168, LOC121107003_NC_052547.1_820214-822136, LOC121107007_NC_052547.1_1153347-1155269,…	RPS3A_NC_052535.1_32810570-32815667, ZBTB46_NC_052551.1_9911225-9950988, FAM135A_NC_052534.1_82367085-82447563, MSTRG.783_NC_052532.1_50730778-50736682, CPEB4_NC_052544.1_9044116-9082600, RPL36_NC_052559.1_1088192-1091113, MSTRG.2644_NC_052532.1_195999917-196013890, SAT1_NC_052532.1_118428835-118431771, RPL26L1_NC_052544.1_8750370-8754863, MSTRG.8108_NC_052536.1_48939803-48982625, LOC121106447_NC…
TOP	GO:0006793	phosphorus metabolic process	BIOLOGICAL_PROCESS	27	1	1.09336	0	0.00182969	PTK7_NC_052534.1_4571460-4596994	CTTNBP2NL_NC_052557.1_3498419-3515129, CIB4_NC_052541.1_20071724-20074333, MSTRG.12415_NC_052544.1_16992910-17054536, MSTRG.8018_NC_052536.1_42604022-42646039, CA3B_NC_052533.1_122393536-122409450, MSTRG.17023_NC_052559.1_3227754-3266279, MSTRG.4515_NC_052534.1_4571460-4596994, RPLP1_NC_052533.1_144622221-144623472, MSTRG.18444_NC_052572.1_17565424-17603706, MSTRG.16978_NC_052559.1_2549985-255476…
TOP	GO:0016740	transferase activity	MOLECULAR_FUNCTION	27	1	1.0926	0	0.0022625	PTK7_NC_052534.1_4571460-4596994	RPL36_NC_052559.1_1088192-1091113, MSTRG.12415_NC_052544.1_16992910-17054536, SAT1_NC_052532.1_118428835-118431771, LOC121106447_NC_052532.1_122362811-122365677, MSTRG.4515_NC_052534.1_4571460-4596994, LOC121107448_NC_052532.1_187753372-187760986, LOC121107447_NC_052532.1_187753952-187757184, MSTRG.6341_NC_052535.1_23485605-23493164, OASL_NC_052543.1_3411548-3413714, MSTRG.1897_NC_052532.1_130424…
TOP	GO:0048518	positive regulation of biological process	BIOLOGICAL_PROCESS	65	0.981481	1.09242	0.001	0.00223976	LOC121106995_NC_052547.1_440802-442724, PTK7_NC_052534.1_4571460-4596994, LOC121107006_NC_052547.1_1124850-1126772, LOC121106994_NC_052547.1_413219-415141, LOC121107001_NC_052547.1_699354-701276, LOC121106910_NC_052547.1_1209125-1211162, LOC121106999_NC_052547.1_660397-662319, LOC121106998_NC_052547.1_619246-621168, LOC121107003_NC_052547.1_820214-822136, LOC121107007_NC_052547.1_1153347-1155269,…	ZBTB46_NC_052551.1_9911225-9950988, MSTRG.13359_NC_052547.1_738767-786111, MSTRG.3179_NC_052533.1_39708577-39773258, CIB4_NC_052541.1_20071724-20074333, CA2_NC_052533.1_122451119-122468201, RPL26L1_NC_052544.1_8750370-8754863, MSTRG.8108_NC_052536.1_48939803-48982625, MSTRG.4515_NC_052534.1_4571460-4596994, CDH1_NC_052542.1_18517590-18526543, RARRES2_NC_052533.1_446720-448608, MSTRG.14170_NC_0525…
TOP	GO:0008152	metabolic process	BIOLOGICAL_PROCESS	137	0.972222	1.09205	0	0.00247891	LOC121106995_NC_052547.1_440802-442724, PTK7_NC_052534.1_4571460-4596994, LOC121107006_NC_052547.1_1124850-1126772, LOC121106994_NC_052547.1_413219-415141, LOC121107001_NC_052547.1_699354-701276, LOC121106910_NC_052547.1_1209125-1211162, LOC121106999_NC_052547.1_660397-662319, LOC121106998_NC_052547.1_619246-621168, LOC121107003_NC_052547.1_820214-822136, LOC121107007_NC_052547.1_1153347-1155269,…	RPS3A_NC_052535.1_32810570-32815667, ZBTB46_NC_052551.1_9911225-9950988, FAM135A_NC_052534.1_82367085-82447563, MSTRG.783_NC_052532.1_50730778-50736682, CPEB4_NC_052544.1_9044116-9082600, RPL36_NC_052559.1_1088192-1091113, MSTRG.2644_NC_052532.1_195999917-196013890, SAT1_NC_052532.1_118428835-118431771, RPL26L1_NC_052544.1_8750370-8754863, CA3B_NC_052533.1_122393536-122409450, MSTRG.8108_NC_05253…
TOP	GO:0030054	cell junction	CELLULAR_COMPONENT	25	1	1.09152	0	0.00260682	PTK7_NC_052534.1_4571460-4596994	MSTRG.16173_NC_052556.1_2408081-2424402, CTTNBP2NL_NC_052557.1_3498419-3515129, RPS13_NC_052536.1_11365517-11369537, CPEB4_NC_052544.1_9044116-9082600, MSTRG.14920_NC_052551.1_10357342-10375612, MSTRG.12210_NC_052544.1_9043970-9082600, RPS4Y1_NC_052535.1_1845628-1849854, MSTRG.12549_NC_052545.1_4180309-4184961, CADM3_NC_052556.1_2408081-2424402, RPS14_NC_052544.1_12742930-12747884, MSTRG.4515_NC_…
TOP	GO:0006796	phosphate-containing compound metabolic process	BIOLOGICAL_PROCESS	27	1	1.09142	0	0.00267135	PTK7_NC_052534.1_4571460-4596994	CTTNBP2NL_NC_052557.1_3498419-3515129, CIB4_NC_052541.1_20071724-20074333, MSTRG.12415_NC_052544.1_16992910-17054536, MSTRG.8018_NC_052536.1_42604022-42646039, CA3B_NC_052533.1_122393536-122409450, MSTRG.17023_NC_052559.1_3227754-3266279, MSTRG.4515_NC_052534.1_4571460-4596994, RPLP1_NC_052533.1_144622221-144623472, MSTRG.18444_NC_052572.1_17565424-17603706, MSTRG.16978_NC_052559.1_2549985-255476…
TOP	GO:0010033	response to organic substance	BIOLOGICAL_PROCESS	24	1	1.09135	0	0.00265112	PTK7_NC_052534.1_4571460-4596994	IL6ST_NC_052572.1_17565656-17603706, APOA1_NC_052555.1_5166296-5168116, CPEB4_NC_052544.1_9044116-9082600, MSTRG.14920_NC_052551.1_10357342-10375612, CIB4_NC_052541.1_20071724-20074333, MSTRG.12210_NC_052544.1_9043970-9082600, MSTRG.12415_NC_052544.1_16992910-17054536, MSTRG.9061_NC_052538.1_7514231-7535322, NFE2L1_NC_052558.1_3679441-3688469, CA2_NC_052533.1_122451119-122468201, MSTRG.12549_NC_0…
TOP	GO:0008283	cell population proliferation	BIOLOGICAL_PROCESS	27	1	1.09117	0	0.0027507	PTK7_NC_052534.1_4571460-4596994	CIB4_NC_052541.1_20071724-20074333, MSTRG.8108_NC_052536.1_48939803-48982625, MSTRG.4515_NC_052534.1_4571460-4596994, MSTRG.2719_NC_052533.1_647075-762984, MSTRG.10261_NC_052540.1_4638065-4657445, RPS15A_NC_052545.1_8326808-8331896, MSTRG.10718_NC_052541.1_1355706-1362878, CCN3_NC_052533.1_135485628-135491014, MSTRG.18444_NC_052572.1_17565424-17603706, VH26L1_NC_052566.1_111847-156536, LRIG2_NC_0…
TOP	GO:0003674	molecular_function	MOLECULAR_FUNCTION	182	0.969697	1.0908	0.001	0.00287023	LOC121106995_NC_052547.1_440802-442724, LOC121107002_NC_052547.1_776327-778530, PTK7_NC_052534.1_4571460-4596994, LOC121107006_NC_052547.1_1124850-1126772, LOC121106994_NC_052547.1_413219-415141, LOC121107001_NC_052547.1_699354-701276, LOC121106910_NC_052547.1_1209125-1211162, LOC121106999_NC_052547.1_660397-662319, LOC121106998_NC_052547.1_619246-621168, LOC121107003_NC_052547.1_820214-822136, L…	RPS3A_NC_052535.1_32810570-32815667, MSTRG.783_NC_052532.1_50730778-50736682, CPEB4_NC_052544.1_9044116-9082600, MSTRG.8484_NC_052537.1_10259516-10306406, RPL36_NC_052559.1_1088192-1091113, MSTRG.15651_NC_052554.1_2747537-2756646, MSTRG.2644_NC_052532.1_195999917-196013890, SAT1_NC_052532.1_118428835-118431771, RPL26L1_NC_052544.1_8750370-8754863, CA3B_NC_052533.1_122393536-122409450, MSTRG.8108_…
TOP	GO:0042802	identical protein binding	MOLECULAR_FUNCTION	24	1	1.09075	0	0.00288491	PTK7_NC_052534.1_4571460-4596994	IL6ST_NC_052572.1_17565656-17603706, PNRC1_NC_052534.1_75523660-75526034, ZBTB32_NC_052555.1_4523307-4595989, APOA1_NC_052555.1_5166296-5168116, MSTRG.10276_NC_052540.1_4898130-4931962, MSTRG.14920_NC_052551.1_10357342-10375612, MSTRG.9061_NC_052538.1_7514231-7535322, SAT1_NC_052532.1_118428835-118431771, MSTRG.12549_NC_052545.1_4180309-4184961, CADM3_NC_052556.1_2408081-2424402, MSTRG.15896_NC_0…
TOP	GO:0023051	regulation of signaling	BIOLOGICAL_PROCESS	23	1	1.09063	0	0.0028767	PTK7_NC_052534.1_4571460-4596994	MSTRG.10568_NC_052540.1_20263437-20310834, APOA1_NC_052555.1_5166296-5168116, MSTRG.14920_NC_052551.1_10357342-10375612, CIB4_NC_052541.1_20071724-20074333, MSTRG.12415_NC_052544.1_16992910-17054536, MSTRG.9061_NC_052538.1_7514231-7535322, CA2_NC_052533.1_122451119-122468201, RPL26L1_NC_052544.1_8750370-8754863, MSTRG.4515_NC_052534.1_4571460-4596994, MSTRG.10890_NC_052541.1_8892168-8923029, LY6E…
TOP	GO:0009888	tissue development	BIOLOGICAL_PROCESS	26	1	1.0903	0	0.00301744	PTK7_NC_052534.1_4571460-4596994	MSTRG.3179_NC_052533.1_39708577-39773258, CA2_NC_052533.1_122451119-122468201, MSTRG.8108_NC_052536.1_48939803-48982625, MSTRG.4515_NC_052534.1_4571460-4596994, MSTRG.14170_NC_052549.1_9823352-9826378, CTSS_NC_052556.1_2545591-2550339, CCN3_NC_052533.1_135485628-135491014, ANXA2_NC_052541.1_5100714-5126477, MSTRG.18444_NC_052572.1_17565424-17603706, LRIG2_NC_052557.1_3677904-3696597, IL6ST_NC_052…
TOP	GO:0050793	regulation of developmental process	BIOLOGICAL_PROCESS	24	1	1.0896	0	0.00335215	PTK7_NC_052534.1_4571460-4596994	IL6ST_NC_052572.1_17565656-17603706, MSTRG.3179_NC_052533.1_39708577-39773258, ZBTB32_NC_052555.1_4523307-4595989, APOA1_NC_052555.1_5166296-5168116, CIB4_NC_052541.1_20071724-20074333, MSTRG.9061_NC_052538.1_7514231-7535322, NFE2L1_NC_052558.1_3679441-3688469, MSTRG.11126_NC_052541.1_19701367-19747283, MSTRG.8108_NC_052536.1_48939803-48982625, MSTRG.4515_NC_052534.1_4571460-4596994, MSTRG.17537_…
TOP	GO:0010646	regulation of cell communication	BIOLOGICAL_PROCESS	22	1	1.08927	0	0.00338765	PTK7_NC_052534.1_4571460-4596994	MSTRG.10568_NC_052540.1_20263437-20310834, APOA1_NC_052555.1_5166296-5168116, MSTRG.14920_NC_052551.1_10357342-10375612, CIB4_NC_052541.1_20071724-20074333, MSTRG.12415_NC_052544.1_16992910-17054536, MSTRG.9061_NC_052538.1_7514231-7535322, CA2_NC_052533.1_122451119-122468201, RPL26L1_NC_052544.1_8750370-8754863, MSTRG.4515_NC_052534.1_4571460-4596994, MSTRG.10890_NC_052541.1_8892168-8923029, LY6E…
TOP	GO:2000026	regulation of multicellular organismal development	BIOLOGICAL_PROCESS	22	1	1.08913	0	0.00353439	PTK7_NC_052534.1_4571460-4596994	IL6ST_NC_052572.1_17565656-17603706, MSTRG.3179_NC_052533.1_39708577-39773258, ZBTB32_NC_052555.1_4523307-4595989, APOA1_NC_052555.1_5166296-5168116, CIB4_NC_052541.1_20071724-20074333, MSTRG.9061_NC_052538.1_7514231-7535322, NFE2L1_NC_052558.1_3679441-3688469, MSTRG.11126_NC_052541.1_19701367-19747283, MSTRG.8108_NC_052536.1_48939803-48982625, MSTRG.4515_NC_052534.1_4571460-4596994, MSTRG.17537_…
TOP	GO:0042127	regulation of cell population proliferation	BIOLOGICAL_PROCESS	23	1	1.08879	0	0.00369188	PTK7_NC_052534.1_4571460-4596994	MSTRG.3179_NC_052533.1_39708577-39773258, MSTRG.14920_NC_052551.1_10357342-10375612, PODXL_NC_052532.1_3637123-3677463, CIB4_NC_052541.1_20071724-20074333, MSTRG.9061_NC_052538.1_7514231-7535322, MSTRG.8108_NC_052536.1_48939803-48982625, MSTRG.15896_NC_052555.1_4266817-4275719, MSTRG.4515_NC_052534.1_4571460-4596994, MSTRG.17537_NC_052565.1_315483-377743, MSTRG.2719_NC_052533.1_647075-762984, MST…
TOP	GO:0019222	regulation of metabolic process	BIOLOGICAL_PROCESS	67	0.976635	1.08841	0	0.00398571	LOC121106995_NC_052547.1_440802-442724, LOC121107006_NC_052547.1_1124850-1126772, LOC121106994_NC_052547.1_413219-415141, LOC121107001_NC_052547.1_699354-701276, LOC121106910_NC_052547.1_1209125-1211162, LOC121106999_NC_052547.1_660397-662319, LOC121106998_NC_052547.1_619246-621168, LOC121107003_NC_052547.1_820214-822136, LOC121107007_NC_052547.1_1153347-1155269, MSTRG.13348_NC_052547.1_624391-70…	ZBTB46_NC_052551.1_9911225-9950988, MSTRG.13359_NC_052547.1_738767-786111, MSTRG.3179_NC_052533.1_39708577-39773258, CPEB4_NC_052544.1_9044116-9082600, RPL26L1_NC_052544.1_8750370-8754863, MSTRG.8108_NC_052536.1_48939803-48982625, RARRES2_NC_052533.1_446720-448608, RPLP1_NC_052533.1_144622221-144623472, ELK4_NC_052557.1_2228664-2248383, MSTRG.10718_NC_052541.1_1355706-1362878, CCN3_NC_052533.1_13…
TOP	GO:0048513	animal organ development	BIOLOGICAL_PROCESS	23	1	1.08815	0	0.00413591	PTK7_NC_052534.1_4571460-4596994	MSTRG.3179_NC_052533.1_39708577-39773258, ZBTB32_NC_052555.1_4523307-4595989, APOA1_NC_052555.1_5166296-5168116, MSTRG.14920_NC_052551.1_10357342-10375612, MSTRG.12415_NC_052544.1_16992910-17054536, RPL13_NC_052542.1_18381424-18385790, MSTRG.11126_NC_052541.1_19701367-19747283, OC3_NC_052532.1_48078906-48085128, MSTRG.8108_NC_052536.1_48939803-48982625, MSTRG.4515_NC_052534.1_4571460-4596994, MST…
TOP	GO:0060255	regulation of macromolecule metabolic process	BIOLOGICAL_PROCESS	61	0.977273	1.08811	0.002	0.00411546	LOC121106995_NC_052547.1_440802-442724, LOC121107006_NC_052547.1_1124850-1126772, LOC121106994_NC_052547.1_413219-415141, LOC121107001_NC_052547.1_699354-701276, LOC121106910_NC_052547.1_1209125-1211162, LOC121106999_NC_052547.1_660397-662319, LOC121106998_NC_052547.1_619246-621168, LOC121107003_NC_052547.1_820214-822136, LOC121107007_NC_052547.1_1153347-1155269, MSTRG.13348_NC_052547.1_624391-70…	RPL38_NC_052549.1_9733236-9735848, ZBTB46_NC_052551.1_9911225-9950988, GLO1_NC_052534.1_29189187-29196090, MSTRG.13359_NC_052547.1_738767-786111, MSTRG.3179_NC_052533.1_39708577-39773258, CPEB4_NC_052544.1_9044116-9082600, CIB4_NC_052541.1_20071724-20074333, MSTRG.12210_NC_052544.1_9043970-9082600, MSTRG.12415_NC_052544.1_16992910-17054536, RPL26L1_NC_052544.1_8750370-8754863, RPS14_NC_052544.1_1…
TOP	GO:0036211	protein modification process	BIOLOGICAL_PROCESS	45	0.983051	1.08769	0.003003	0.00439956	LOC121107002_NC_052547.1_776327-778530, PTK7_NC_052534.1_4571460-4596994, LOC121107006_NC_052547.1_1124850-1126772, LOC121106994_NC_052547.1_413219-415141, LOC121107001_NC_052547.1_699354-701276, LOC121106910_NC_052547.1_1209125-1211162, LOC121106999_NC_052547.1_660397-662319, LOC121106998_NC_052547.1_619246-621168, LOC121107003_NC_052547.1_820214-822136, LOC121107007_NC_052547.1_1153347-1155269,…	MSTRG.13359_NC_052547.1_738767-786111, MSTRG.3179_NC_052533.1_39708577-39773258, CTTNBP2NL_NC_052557.1_3498419-3515129, CIB4_NC_052541.1_20071724-20074333, MSTRG.8018_NC_052536.1_42604022-42646039, MSTRG.4515_NC_052534.1_4571460-4596994, RPLP1_NC_052533.1_144622221-144623472, MSTRG.16262_NC_052557.1_113067-130838, MSTRG.18444_NC_052572.1_17565424-17603706, MSTRG.16978_NC_052559.1_2549985-2554768,…
TOP	GO:0140096	catalytic activity, acting on a protein	MOLECULAR_FUNCTION	22	1	1.08749	0	0.0045228	PTK7_NC_052534.1_4571460-4596994	PRPF8_NC_052550.1_5829800-5847966, MSTRG.14564_NC_052550.1_7005634-7125515, MSTRG.1905_NC_052532.1_130612891-130718336, MSTRG.8018_NC_052536.1_42604022-42646039, MSTRG.11126_NC_052541.1_19701367-19747283, CTSB_NC_052534.1_107172021-107181318, LOC121106447_NC_052532.1_122362811-122365677, MSTRG.10381_NC_052540.1_11531476-11538958, PLOD1_NC_052552.1_5507058-5524493, PRSS35_NC_052534.1_77415074-7742…
TOP	GO:0009653	anatomical structure morphogenesis	BIOLOGICAL_PROCESS	23	1	1.08737	0	0.00452802	PTK7_NC_052534.1_4571460-4596994	MSTRG.3179_NC_052533.1_39708577-39773258, APOA1_NC_052555.1_5166296-5168116, MSTRG.14920_NC_052551.1_10357342-10375612, PODXL_NC_052532.1_3637123-3677463, CIB4_NC_052541.1_20071724-20074333, MSTRG.9061_NC_052538.1_7514231-7535322, SAT1_NC_052532.1_118428835-118431771, CA2_NC_052533.1_122451119-122468201, MSTRG.12549_NC_052545.1_4180309-4184961, MSTRG.8108_NC_052536.1_48939803-48982625, MSTRG.4515…
TOP	GO:0080090	regulation of primary metabolic process	BIOLOGICAL_PROCESS	59	0.977477	1.08724	0.003	0.00465324	LOC121106995_NC_052547.1_440802-442724, LOC121107006_NC_052547.1_1124850-1126772, LOC121106994_NC_052547.1_413219-415141, LOC121107001_NC_052547.1_699354-701276, LOC121106910_NC_052547.1_1209125-1211162, LOC121106999_NC_052547.1_660397-662319, LOC121106998_NC_052547.1_619246-621168, LOC121107003_NC_052547.1_820214-822136, LOC121107007_NC_052547.1_1153347-1155269, MSTRG.13348_NC_052547.1_624391-70…	RPL38_NC_052549.1_9733236-9735848, ZBTB46_NC_052551.1_9911225-9950988, GLO1_NC_052534.1_29189187-29196090, MSTRG.13359_NC_052547.1_738767-786111, MSTRG.3179_NC_052533.1_39708577-39773258, CPEB4_NC_052544.1_9044116-9082600, CIB4_NC_052541.1_20071724-20074333, MSTRG.12210_NC_052544.1_9043970-9082600, MSTRG.12415_NC_052544.1_16992910-17054536, RPL26L1_NC_052544.1_8750370-8754863, RPS14_NC_052544.1_1…
TOP	GO:0043412	macromolecule modification	BIOLOGICAL_PROCESS	45	0.983051	1.08699	0.00401204	0.0047356	LOC121107002_NC_052547.1_776327-778530, PTK7_NC_052534.1_4571460-4596994, LOC121107006_NC_052547.1_1124850-1126772, LOC121106994_NC_052547.1_413219-415141, LOC121107001_NC_052547.1_699354-701276, LOC121106910_NC_052547.1_1209125-1211162, LOC121106999_NC_052547.1_660397-662319, LOC121106998_NC_052547.1_619246-621168, LOC121107003_NC_052547.1_820214-822136, LOC121107007_NC_052547.1_1153347-1155269,…	MSTRG.13359_NC_052547.1_738767-786111, MSTRG.3179_NC_052533.1_39708577-39773258, CTTNBP2NL_NC_052557.1_3498419-3515129, CIB4_NC_052541.1_20071724-20074333, MSTRG.8018_NC_052536.1_42604022-42646039, MSTRG.4515_NC_052534.1_4571460-4596994, RPLP1_NC_052533.1_144622221-144623472, MSTRG.16262_NC_052557.1_113067-130838, MSTRG.18444_NC_052572.1_17565424-17603706, MSTRG.16978_NC_052559.1_2549985-2554768,…
TOP	GO:0051171	regulation of nitrogen compound metabolic process	BIOLOGICAL_PROCESS	58	0.977578	1.08647	0.004	0.00511222	LOC121106995_NC_052547.1_440802-442724, LOC121107006_NC_052547.1_1124850-1126772, LOC121106994_NC_052547.1_413219-415141, LOC121107001_NC_052547.1_699354-701276, LOC121106910_NC_052547.1_1209125-1211162, LOC121106999_NC_052547.1_660397-662319, LOC121106998_NC_052547.1_619246-621168, LOC121107003_NC_052547.1_820214-822136, LOC121107007_NC_052547.1_1153347-1155269, MSTRG.13348_NC_052547.1_624391-70…	RPL38_NC_052549.1_9733236-9735848, ZBTB46_NC_052551.1_9911225-9950988, GLO1_NC_052534.1_29189187-29196090, MSTRG.13359_NC_052547.1_738767-786111, MSTRG.3179_NC_052533.1_39708577-39773258, CPEB4_NC_052544.1_9044116-9082600, CIB4_NC_052541.1_20071724-20074333, MSTRG.12210_NC_052544.1_9043970-9082600, MSTRG.12415_NC_052544.1_16992910-17054536, RPL26L1_NC_052544.1_8750370-8754863, RPS14_NC_052544.1_1…
TOP	GO:0007155	cell adhesion	BIOLOGICAL_PROCESS	21	1	1.08627	0	0.00512745	PTK7_NC_052534.1_4571460-4596994	ADGRG1_NC_052542.1_518037-527329, MSTRG.16173_NC_052556.1_2408081-2424402, MSTRG.3179_NC_052533.1_39708577-39773258, APOA1_NC_052555.1_5166296-5168116, PODXL_NC_052532.1_3637123-3677463, CIB4_NC_052541.1_20071724-20074333, MSTRG.12549_NC_052545.1_4180309-4184961, CADM3_NC_052556.1_2408081-2424402, MSTRG.15896_NC_052555.1_4266817-4275719, MSTRG.4515_NC_052534.1_4571460-4596994, PPM1F_NC_052546.1_4…
TOP	GO:0071310	cellular response to organic substance	BIOLOGICAL_PROCESS	21	1	1.08603	0	0.00517186	PTK7_NC_052534.1_4571460-4596994	APOA1_NC_052555.1_5166296-5168116, CPEB4_NC_052544.1_9044116-9082600, MSTRG.14920_NC_052551.1_10357342-10375612, CIB4_NC_052541.1_20071724-20074333, MSTRG.12210_NC_052544.1_9043970-9082600, MSTRG.12415_NC_052544.1_16992910-17054536, MSTRG.9061_NC_052538.1_7514231-7535322, NFE2L1_NC_052558.1_3679441-3688469, CA2_NC_052533.1_122451119-122468201, MSTRG.12549_NC_052545.1_4180309-4184961, MSTRG.11126_…
TOP	GO:0016310	phosphorylation	BIOLOGICAL_PROCESS	21	1	1.08571	0	0.00539397	PTK7_NC_052534.1_4571460-4596994	MSTRG.3179_NC_052533.1_39708577-39773258, APOA1_NC_052555.1_5166296-5168116, MSTRG.14564_NC_052550.1_7005634-7125515, CIB4_NC_052541.1_20071724-20074333, MSTRG.12415_NC_052544.1_16992910-17054536, MSTRG.4515_NC_052534.1_4571460-4596994, PPM1F_NC_052546.1_488164-527010, MSTRG.9610_NC_052539.1_4165104-4244335, RPLP1_NC_052533.1_144622221-144623472, MSTRG.15465_NC_052553.1_3336294-3352464, MSTRG.127…
TOP	GO:0045595	regulation of cell differentiation	BIOLOGICAL_PROCESS	21	1	1.08547	0	0.0055025	PTK7_NC_052534.1_4571460-4596994	ZBTB46_NC_052551.1_9911225-9950988, MSTRG.3179_NC_052533.1_39708577-39773258, ZBTB32_NC_052555.1_4523307-4595989, APOA1_NC_052555.1_5166296-5168116, CIB4_NC_052541.1_20071724-20074333, MSTRG.9061_NC_052538.1_7514231-7535322, NFE2L1_NC_052558.1_3679441-3688469, MSTRG.11126_NC_052541.1_19701367-19747283, MSTRG.8108_NC_052536.1_48939803-48982625, MSTRG.4515_NC_052534.1_4571460-4596994, MSTRG.17537_N…
TOP	GO:0009893	positive regulation of metabolic process	BIOLOGICAL_PROCESS	48	0.978541	1.08498	0.004	0.00573129	LOC121106995_NC_052547.1_440802-442724, LOC121107006_NC_052547.1_1124850-1126772, LOC121106994_NC_052547.1_413219-415141, LOC121107001_NC_052547.1_699354-701276, LOC121106910_NC_052547.1_1209125-1211162, LOC121106999_NC_052547.1_660397-662319, LOC121106998_NC_052547.1_619246-621168, LOC121107003_NC_052547.1_820214-822136, LOC121107007_NC_052547.1_1153347-1155269, MSTRG.13348_NC_052547.1_624391-70…	MSTRG.13359_NC_052547.1_738767-786111, MSTRG.3179_NC_052533.1_39708577-39773258, CIB4_NC_052541.1_20071724-20074333, RPL26L1_NC_052544.1_8750370-8754863, MSTRG.8108_NC_052536.1_48939803-48982625, CDH1_NC_052542.1_18517590-18526543, MSTRG.14170_NC_052549.1_9823352-9826378, RPLP1_NC_052533.1_144622221-144623472, ELK4_NC_052557.1_2228664-2248383, MSTRG.10718_NC_052541.1_1355706-1362878, CCN3_NC_0525…
TOP	GO:0016772	transferase activity, transferring phosphorus-containing groups	MOLECULAR_FUNCTION	21	1	1.08457	0	0.00604197	PTK7_NC_052534.1_4571460-4596994	SPPL2A_NC_052541.1_10757249-10785269, MSTRG.14564_NC_052550.1_7005634-7125515, RPL36_NC_052559.1_1088192-1091113, MSTRG.12415_NC_052544.1_16992910-17054536, LOC121106447_NC_052532.1_122362811-122365677, MSTRG.10381_NC_052540.1_11531476-11538958, MSTRG.4515_NC_052534.1_4571460-4596994, TC2N_NC_052536.1_43944201-43975276, LOC121107448_NC_052532.1_187753372-187760986, LOC121107447_NC_052532.1_187753…
TOP	GO:0060429	epithelium development	BIOLOGICAL_PROCESS	18	1	1.08442	0	0.00611009	PTK7_NC_052534.1_4571460-4596994	MSTRG.3179_NC_052533.1_39708577-39773258, APOA1_NC_052555.1_5166296-5168116, PODXL_NC_052532.1_3637123-3677463, MSTRG.9061_NC_052538.1_7514231-7535322, NFE2L1_NC_052558.1_3679441-3688469, CA2_NC_052533.1_122451119-122468201, MSTRG.12549_NC_052545.1_4180309-4184961, MSTRG.8108_NC_052536.1_48939803-48982625, MSTRG.15896_NC_052555.1_4266817-4275719, MSTRG.4515_NC_052534.1_4571460-4596994, MSTRG.1417…
TOP	GO:0010604	positive regulation of macromolecule metabolic process	BIOLOGICAL_PROCESS	45	0.978814	1.0841	0.00200803	0.00643266	LOC121107002_NC_052547.1_776327-778530, LOC121107006_NC_052547.1_1124850-1126772, LOC121106994_NC_052547.1_413219-415141, LOC121107001_NC_052547.1_699354-701276, LOC121106910_NC_052547.1_1209125-1211162, LOC121106999_NC_052547.1_660397-662319, LOC121106998_NC_052547.1_619246-621168, LOC121107003_NC_052547.1_820214-822136, LOC121107007_NC_052547.1_1153347-1155269, MSTRG.13348_NC_052547.1_624391-70…	MSTRG.13359_NC_052547.1_738767-786111, MSTRG.3179_NC_052533.1_39708577-39773258, CIB4_NC_052541.1_20071724-20074333, RPL26L1_NC_052544.1_8750370-8754863, CDH1_NC_052542.1_18517590-18526543, MSTRG.14170_NC_052549.1_9823352-9826378, RPLP1_NC_052533.1_144622221-144623472, ELK4_NC_052557.1_2228664-2248383, MSTRG.10718_NC_052541.1_1355706-1362878, CCN3_NC_052533.1_135485628-135491014, ANXA2_NC_052541.…
TOP	GO:0051240	positive regulation of multicellular organismal process	BIOLOGICAL_PROCESS	18	1	1.08332	0	0.007338	PTK7_NC_052534.1_4571460-4596994	IL6ST_NC_052572.1_17565656-17603706, MSTRG.3179_NC_052533.1_39708577-39773258, ZBTB32_NC_052555.1_4523307-4595989, CIB4_NC_052541.1_20071724-20074333, MSTRG.9061_NC_052538.1_7514231-7535322, MSTRG.8108_NC_052536.1_48939803-48982625, MSTRG.4515_NC_052534.1_4571460-4596994, MSTRG.9610_NC_052539.1_4165104-4244335, NR2C2_NC_052543.1_19918913-19959298, MSTRG.10718_NC_052541.1_1355706-1362878, ANXA2_NC…
TOP	GO:0048646	anatomical structure formation involved in morphogenesis	BIOLOGICAL_PROCESS	17	1	1.0832	0	0.00733758	PTK7_NC_052534.1_4571460-4596994	PODXL_NC_052532.1_3637123-3677463, CIB4_NC_052541.1_20071724-20074333, MSTRG.9061_NC_052538.1_7514231-7535322, SAT1_NC_052532.1_118428835-118431771, MSTRG.12549_NC_052545.1_4180309-4184961, MSTRG.8108_NC_052536.1_48939803-48982625, MSTRG.4515_NC_052534.1_4571460-4596994, MSTRG.14170_NC_052549.1_9823352-9826378, MSTRG.9610_NC_052539.1_4165104-4244335, CLU_NC_052534.1_105000090-105007063, ELK4_NC_0…
TOP	GO:0051173	positive regulation of nitrogen compound metabolic process	BIOLOGICAL_PROCESS	43	0.978992	1.08293	0.001002	0.00758651	LOC121107002_NC_052547.1_776327-778530, LOC121107006_NC_052547.1_1124850-1126772, LOC121106994_NC_052547.1_413219-415141, LOC121107001_NC_052547.1_699354-701276, LOC121106910_NC_052547.1_1209125-1211162, LOC121106999_NC_052547.1_660397-662319, LOC121106998_NC_052547.1_619246-621168, LOC121107003_NC_052547.1_820214-822136, LOC121107007_NC_052547.1_1153347-1155269, MSTRG.13348_NC_052547.1_624391-70…	MSTRG.13359_NC_052547.1_738767-786111, MSTRG.3179_NC_052533.1_39708577-39773258, CIB4_NC_052541.1_20071724-20074333, RPL26L1_NC_052544.1_8750370-8754863, CDH1_NC_052542.1_18517590-18526543, RPLP1_NC_052533.1_144622221-144623472, ELK4_NC_052557.1_2228664-2248383, CCN3_NC_052533.1_135485628-135491014, ANXA2_NC_052541.1_5100714-5126477, MSTRG.18444_NC_052572.1_17565424-17603706, MSTRG.16978_NC_05255…
TOP	GO:0035295	tube development	BIOLOGICAL_PROCESS	18	1	1.08292	0	0.00753845	PTK7_NC_052534.1_4571460-4596994	MSTRG.3179_NC_052533.1_39708577-39773258, APOA1_NC_052555.1_5166296-5168116, PODXL_NC_052532.1_3637123-3677463, CIB4_NC_052541.1_20071724-20074333, MSTRG.9061_NC_052538.1_7514231-7535322, SAT1_NC_052532.1_118428835-118431771, MSTRG.12549_NC_052545.1_4180309-4184961, MSTRG.4515_NC_052534.1_4571460-4596994, MSTRG.9610_NC_052539.1_4165104-4244335, ELK4_NC_052557.1_2228664-2248383, MSTRG.16262_NC_052…
TOP	GO:0009966	regulation of signal transduction	BIOLOGICAL_PROCESS	19	1	1.08279	0	0.00762762	PTK7_NC_052534.1_4571460-4596994	APOA1_NC_052555.1_5166296-5168116, MSTRG.14920_NC_052551.1_10357342-10375612, CIB4_NC_052541.1_20071724-20074333, MSTRG.9061_NC_052538.1_7514231-7535322, RPL26L1_NC_052544.1_8750370-8754863, MSTRG.4515_NC_052534.1_4571460-4596994, MSTRG.10890_NC_052541.1_8892168-8923029, LY6E_NC_052533.1_147255543-147261927, MSTRG.9610_NC_052539.1_4165104-4244335, CCN3_NC_052533.1_135485628-135491014, MSTRG.12725…
TOP	GO:0051246	regulation of protein metabolic process	BIOLOGICAL_PROCESS	44	0.978903	1.08258	0.003003	0.00769946	LOC121107002_NC_052547.1_776327-778530, LOC121107006_NC_052547.1_1124850-1126772, LOC121106994_NC_052547.1_413219-415141, LOC121107001_NC_052547.1_699354-701276, LOC121106910_NC_052547.1_1209125-1211162, LOC121106999_NC_052547.1_660397-662319, LOC121106998_NC_052547.1_619246-621168, LOC121107003_NC_052547.1_820214-822136, LOC121107007_NC_052547.1_1153347-1155269, MSTRG.13348_NC_052547.1_624391-70…	RPL38_NC_052549.1_9733236-9735848, MSTRG.13359_NC_052547.1_738767-786111, MSTRG.3179_NC_052533.1_39708577-39773258, CPEB4_NC_052544.1_9044116-9082600, CIB4_NC_052541.1_20071724-20074333, MSTRG.12210_NC_052544.1_9043970-9082600, RPL26L1_NC_052544.1_8750370-8754863, RPS14_NC_052544.1_12742930-12747884, LOC121107447_NC_052532.1_187753952-187757184, RPLP1_NC_052533.1_144622221-144623472, CCN3_NC_0525…
TOP	GO:1901700	response to oxygen-containing compound	BIOLOGICAL_PROCESS	18	1	1.08224	0	0.00806139	PTK7_NC_052534.1_4571460-4596994	CPEB4_NC_052544.1_9044116-9082600, MSTRG.14920_NC_052551.1_10357342-10375612, MSTRG.12210_NC_052544.1_9043970-9082600, MSTRG.12415_NC_052544.1_16992910-17054536, MSTRG.9061_NC_052538.1_7514231-7535322, NFE2L1_NC_052558.1_3679441-3688469, CA2_NC_052533.1_122451119-122468201, MSTRG.12549_NC_052545.1_4180309-4184961, OC3_NC_052532.1_48078906-48085128, CA3B_NC_052533.1_122393536-122409450, MSTRG.8108…
TOP	GO:0051094	positive regulation of developmental process	BIOLOGICAL_PROCESS	16	1	1.08194	0	0.00836932	PTK7_NC_052534.1_4571460-4596994	IL6ST_NC_052572.1_17565656-17603706, MSTRG.3179_NC_052533.1_39708577-39773258, ZBTB32_NC_052555.1_4523307-4595989, MSTRG.9061_NC_052538.1_7514231-7535322, MSTRG.8108_NC_052536.1_48939803-48982625, MSTRG.4515_NC_052534.1_4571460-4596994, MSTRG.9610_NC_052539.1_4165104-4244335, NR2C2_NC_052543.1_19918913-19959298, CCN3_NC_052533.1_135485628-135491014, ANXA2_NC_052541.1_5100714-5126477, MSTRG.18444_…
TOP	GO:0008150	biological_process	BIOLOGICAL_PROCESS	178	0.961165	1.08166	0.002	0.00857895	LOC121106995_NC_052547.1_440802-442724, PTK7_NC_052534.1_4571460-4596994, LOC121107006_NC_052547.1_1124850-1126772, LOC121106994_NC_052547.1_413219-415141, LOC121107001_NC_052547.1_699354-701276, LOC121106910_NC_052547.1_1209125-1211162, LOC121106999_NC_052547.1_660397-662319, LOC121106998_NC_052547.1_619246-621168, LOC121107003_NC_052547.1_820214-822136, LOC121107007_NC_052547.1_1153347-1155269,…	RPS3A_NC_052535.1_32810570-32815667, ZBTB46_NC_052551.1_9911225-9950988, FAM135A_NC_052534.1_82367085-82447563, MSTRG.783_NC_052532.1_50730778-50736682, CPEB4_NC_052544.1_9044116-9082600, RPL36_NC_052559.1_1088192-1091113, MSTRG.15651_NC_052554.1_2747537-2756646, MSTRG.2644_NC_052532.1_195999917-196013890, SAT1_NC_052532.1_118428835-118431771, RPL26L1_NC_052544.1_8750370-8754863, CA3B_NC_052533.1…
TOP	GO:0007399	nervous system development	BIOLOGICAL_PROCESS	18	1	1.08137	0	0.00894496	PTK7_NC_052534.1_4571460-4596994	ADGRG1_NC_052542.1_518037-527329, MSTRG.3179_NC_052533.1_39708577-39773258, CIB4_NC_052541.1_20071724-20074333, MSTRG.12415_NC_052544.1_16992910-17054536, MSTRG.12549_NC_052545.1_4180309-4184961, MSTRG.8108_NC_052536.1_48939803-48982625, MSTRG.15896_NC_052555.1_4266817-4275719, MSTRG.4515_NC_052534.1_4571460-4596994, MSTRG.17537_NC_052565.1_315483-377743, CDH1_NC_052542.1_18517590-18526543, MSTRG…
TOP	GO:0007166	cell surface receptor signaling pathway	BIOLOGICAL_PROCESS	16	1	1.08124	0	0.00908964	PTK7_NC_052534.1_4571460-4596994	ADGRG1_NC_052542.1_518037-527329, MSTRG.3179_NC_052533.1_39708577-39773258, APOA1_NC_052555.1_5166296-5168116, MSTRG.14920_NC_052551.1_10357342-10375612, CIB4_NC_052541.1_20071724-20074333, MSTRG.9061_NC_052538.1_7514231-7535322, MSTRG.4515_NC_052534.1_4571460-4596994, MSTRG.10890_NC_052541.1_8892168-8923029, MSTRG.10261_NC_052540.1_4638065-4657445, MSTRG.9610_NC_052539.1_4165104-4244335, SEPT2_N…
TOP	GO:0072359	circulatory system development	BIOLOGICAL_PROCESS	17	1	1.08079	0	0.00953964	PTK7_NC_052534.1_4571460-4596994	CIB4_NC_052541.1_20071724-20074333, MSTRG.9061_NC_052538.1_7514231-7535322, SAT1_NC_052532.1_118428835-118431771, MSTRG.12549_NC_052545.1_4180309-4184961, MSTRG.11126_NC_052541.1_19701367-19747283, MSTRG.4515_NC_052534.1_4571460-4596994, MSTRG.14170_NC_052549.1_9823352-9826378, MSTRG.9610_NC_052539.1_4165104-4244335, MSTRG.9400_NC_052538.1_27563799-27600393, ELK4_NC_052557.1_2228664-2248383, MSTR…
TOP	GO:0016477	cell migration	BIOLOGICAL_PROCESS	15	1	1.08073	0	0.00949674	PTK7_NC_052534.1_4571460-4596994	APOA1_NC_052555.1_5166296-5168116, PODXL_NC_052532.1_3637123-3677463, CIB4_NC_052541.1_20071724-20074333, MSTRG.12549_NC_052545.1_4180309-4184961, MSTRG.8108_NC_052536.1_48939803-48982625, MSTRG.4515_NC_052534.1_4571460-4596994, PPM1F_NC_052546.1_488164-527010, CDH1_NC_052542.1_18517590-18526543, MSTRG.9610_NC_052539.1_4165104-4244335, CCN3_NC_052533.1_135485628-135491014, MSTRG.12725_NC_052545.1…
TOP	GO:0065009	regulation of molecular function	BIOLOGICAL_PROCESS	40	0.979253	1.08012	0.00804829	0.010167	LOC121107002_NC_052547.1_776327-778530, LOC121107006_NC_052547.1_1124850-1126772, LOC121106994_NC_052547.1_413219-415141, LOC121107001_NC_052547.1_699354-701276, LOC121106910_NC_052547.1_1209125-1211162, LOC121106999_NC_052547.1_660397-662319, LOC121106998_NC_052547.1_619246-621168, LOC121107003_NC_052547.1_820214-822136, LOC121107007_NC_052547.1_1153347-1155269, MSTRG.13348_NC_052547.1_624391-70…	MSTRG.13359_NC_052547.1_738767-786111, MSTRG.3179_NC_052533.1_39708577-39773258, CTTNBP2NL_NC_052557.1_3498419-3515129, MSTRG.10568_NC_052540.1_20263437-20310834, APOA1_NC_052555.1_5166296-5168116, CYP2D6_NC_052532.1_49447034-49456317, CIB4_NC_052541.1_20071724-20074333, MSTRG.12549_NC_052545.1_4180309-4184961, MSTRG.4855_NC_052534.1_26822726-26836614, SUMO3_NC_052540.1_4822184-4824441, MSTRG.108…
TOP	GO:0040007	growth	BIOLOGICAL_PROCESS	14	1	1.07961	0	0.01077	PTK7_NC_052534.1_4571460-4596994	MSTRG.14920_NC_052551.1_10357342-10375612, CIB4_NC_052541.1_20071724-20074333, MSTRG.15896_NC_052555.1_4266817-4275719, MSTRG.4515_NC_052534.1_4571460-4596994, MSTRG.17537_NC_052565.1_315483-377743, PPM1F_NC_052546.1_488164-527010, MSTRG.9610_NC_052539.1_4165104-4244335, MCAM_NC_052555.1_4266836-4275719, CCN3_NC_052533.1_135485628-135491014, ANXA2_NC_052541.1_5100714-5126477, LRIG2_NC_052557.1_36…
TOP	GO:0006468	protein phosphorylation	BIOLOGICAL_PROCESS	15	1	1.07932	0	0.0114003	PTK7_NC_052534.1_4571460-4596994	MSTRG.3179_NC_052533.1_39708577-39773258, APOA1_NC_052555.1_5166296-5168116, MSTRG.14564_NC_052550.1_7005634-7125515, CIB4_NC_052541.1_20071724-20074333, MSTRG.4515_NC_052534.1_4571460-4596994, PPM1F_NC_052546.1_488164-527010, MSTRG.9610_NC_052539.1_4165104-4244335, RPLP1_NC_052533.1_144622221-144623472, MSTRG.12725_NC_052545.1_9201213-9224012, MSTRG.18444_NC_052572.1_17565424-17603706, MSTRG.169…
TOP	GO:0060284	regulation of cell development	BIOLOGICAL_PROCESS	15	1	1.07869	0	0.0126001	PTK7_NC_052534.1_4571460-4596994	IL6ST_NC_052572.1_17565656-17603706, MSTRG.3179_NC_052533.1_39708577-39773258, CIB4_NC_052541.1_20071724-20074333, MSTRG.9061_NC_052538.1_7514231-7535322, MSTRG.8108_NC_052536.1_48939803-48982625, MSTRG.4515_NC_052534.1_4571460-4596994, MSTRG.17537_NC_052565.1_315483-377743, MSTRG.9610_NC_052539.1_4165104-4244335, MSTRG.10718_NC_052541.1_1355706-1362878, ANXA2_NC_052541.1_5100714-5126477, MSTRG.1…
TOP	GO:0001568	blood vessel development	BIOLOGICAL_PROCESS	14	1	1.07799	0	0.0134542	PTK7_NC_052534.1_4571460-4596994	CIB4_NC_052541.1_20071724-20074333, MSTRG.9061_NC_052538.1_7514231-7535322, SAT1_NC_052532.1_118428835-118431771, MSTRG.12549_NC_052545.1_4180309-4184961, MSTRG.4515_NC_052534.1_4571460-4596994, MSTRG.14170_NC_052549.1_9823352-9826378, MSTRG.9610_NC_052539.1_4165104-4244335, ELK4_NC_052557.1_2228664-2248383, CCN3_NC_052533.1_135485628-135491014, ANXA2_NC_052541.1_5100714-5126477, MSTRG.12725_NC_0…
TOP	GO:0051247	positive regulation of protein metabolic process	BIOLOGICAL_PROCESS	35	0.979675	1.07774	0.0181818	0.0138856	LOC121107002_NC_052547.1_776327-778530, LOC121107006_NC_052547.1_1124850-1126772, LOC121106994_NC_052547.1_413219-415141, LOC121107001_NC_052547.1_699354-701276, LOC121106910_NC_052547.1_1209125-1211162, LOC121106999_NC_052547.1_660397-662319, LOC121106998_NC_052547.1_619246-621168, LOC121107003_NC_052547.1_820214-822136, LOC121107007_NC_052547.1_1153347-1155269, MSTRG.13348_NC_052547.1_624391-70…	IL6ST_NC_052572.1_17565656-17603706, MSTRG.13359_NC_052547.1_738767-786111, MSTRG.3179_NC_052533.1_39708577-39773258, CIB4_NC_052541.1_20071724-20074333, RPL26L1_NC_052544.1_8750370-8754863, SUMO3_NC_052540.1_4822184-4824441, MSTRG.17537_NC_052565.1_315483-377743, PPM1F_NC_052546.1_488164-527010, MSTRG.9610_NC_052539.1_4165104-4244335, RPLP1_NC_052533.1_144622221-144623472, CCN3_NC_052533.1_13548…
TOP	GO:0042803	protein homodimerization activity	MOLECULAR_FUNCTION	13	1	1.07774	0	0.0138091	PTK7_NC_052534.1_4571460-4596994	JCHAIN_NC_052535.1_49518231-49524128, ZBTB32_NC_052555.1_4523307-4595989, APOA1_NC_052555.1_5166296-5168116, MSTRG.10276_NC_052540.1_4898130-4931962, MSTRG.10718_NC_052541.1_1355706-1362878, MSTRG.14920_NC_052551.1_10357342-10375612, MSTRG.9061_NC_052538.1_7514231-7535322, MSTRG.8042_NC_052536.1_43985328-44032013, CADM3_NC_052556.1_2408081-2424402, MSTRG.17581_NC_052565.1_1056442-1072541, MSTRG.4…
TOP	GO:0030855	epithelial cell differentiation	BIOLOGICAL_PROCESS	11	1	1.07591	0	0.0171726	PTK7_NC_052534.1_4571460-4596994	IL6ST_NC_052572.1_17565656-17603706, APOA1_NC_052555.1_5166296-5168116, NFE2L1_NC_052558.1_3679441-3688469, ANXA2_NC_052541.1_5100714-5126477, MSTRG.18444_NC_052572.1_17565424-17603706, MSTRG.8108_NC_052536.1_48939803-48982625, ZFP36L1_NC_052536.1_27858453-27860649, MSTRG.4515_NC_052534.1_4571460-4596994, MSTRG.7555_NC_052536.1_16197907-16234181, MSTRG.14170_NC_052549.1_9823352-9826378
TOP	GO:0050790	regulation of catalytic activity	BIOLOGICAL_PROCESS	32	0.97992	1.0756	0.0132383	0.0176552	LOC121107002_NC_052547.1_776327-778530, LOC121107006_NC_052547.1_1124850-1126772, LOC121106994_NC_052547.1_413219-415141, LOC121107001_NC_052547.1_699354-701276, LOC121106910_NC_052547.1_1209125-1211162, LOC121106999_NC_052547.1_660397-662319, LOC121106998_NC_052547.1_619246-621168, LOC121107003_NC_052547.1_820214-822136, LOC121107007_NC_052547.1_1153347-1155269, MSTRG.13348_NC_052547.1_624391-70…	MSTRG.13359_NC_052547.1_738767-786111, MSTRG.3179_NC_052533.1_39708577-39773258, MSTRG.10568_NC_052540.1_20263437-20310834, APOA1_NC_052555.1_5166296-5168116, CIB4_NC_052541.1_20071724-20074333, MSTRG.4855_NC_052534.1_26822726-26836614, MSTRG.10890_NC_052541.1_8892168-8923029, PPM1F_NC_052546.1_488164-527010, RPLP1_NC_052533.1_144622221-144623472, CCN3_NC_052533.1_135485628-135491014, ANXA2_NC_05…
TOP	GO:0044877	protein-containing complex binding	MOLECULAR_FUNCTION	31	0.98	1.07533	0.0121951	0.018443	LOC121107002_NC_052547.1_776327-778530, LOC121107006_NC_052547.1_1124850-1126772, LOC121106994_NC_052547.1_413219-415141, LOC121107001_NC_052547.1_699354-701276, LOC121106910_NC_052547.1_1209125-1211162, LOC121106999_NC_052547.1_660397-662319, LOC121106998_NC_052547.1_619246-621168, LOC121107003_NC_052547.1_820214-822136, LOC121107007_NC_052547.1_1153347-1155269, MSTRG.13348_NC_052547.1_624391-70…	MSTRG.13359_NC_052547.1_738767-786111, MSTRG.3179_NC_052533.1_39708577-39773258, APOA1_NC_052555.1_5166296-5168116, CPEB4_NC_052544.1_9044116-9082600, MSTRG.12210_NC_052544.1_9043970-9082600, MSTRG.9061_NC_052538.1_7514231-7535322, MSTRG.9610_NC_052539.1_4165104-4244335, JCHAIN_NC_052535.1_49518231-49524128, CTSS_NC_052556.1_2545591-2550339, RPLP1_NC_052533.1_144622221-144623472, MSTRG.10718_NC_0…
TOP	GO:0031399	regulation of protein modification process	BIOLOGICAL_PROCESS	30	0.98008	1.07532	0.0243902	0.0183942	LOC121107002_NC_052547.1_776327-778530, LOC121107006_NC_052547.1_1124850-1126772, LOC121106994_NC_052547.1_413219-415141, LOC121107001_NC_052547.1_699354-701276, LOC121106910_NC_052547.1_1209125-1211162, LOC121106999_NC_052547.1_660397-662319, LOC121106998_NC_052547.1_619246-621168, LOC121107003_NC_052547.1_820214-822136, LOC121107007_NC_052547.1_1153347-1155269, MSTRG.13348_NC_052547.1_624391-70…	IL6ST_NC_052572.1_17565656-17603706, MSTRG.13359_NC_052547.1_738767-786111, MSTRG.3179_NC_052533.1_39708577-39773258, APOA1_NC_052555.1_5166296-5168116, CIB4_NC_052541.1_20071724-20074333, MSTRG.17537_NC_052565.1_315483-377743, PPM1F_NC_052546.1_488164-527010, MSTRG.9610_NC_052539.1_4165104-4244335, RPLP1_NC_052533.1_144622221-144623472, MSTRG.12725_NC_052545.1_9201213-9224012, MSTRG.18444_NC_052…
TOP	GO:0046983	protein dimerization activity	MOLECULAR_FUNCTION	13	1	1.07528	0	0.0183135	PTK7_NC_052534.1_4571460-4596994	JCHAIN_NC_052535.1_49518231-49524128, ZBTB32_NC_052555.1_4523307-4595989, APOA1_NC_052555.1_5166296-5168116, MSTRG.10276_NC_052540.1_4898130-4931962, MSTRG.10718_NC_052541.1_1355706-1362878, MSTRG.14920_NC_052551.1_10357342-10375612, MSTRG.9061_NC_052538.1_7514231-7535322, MSTRG.8042_NC_052536.1_43985328-44032013, CADM3_NC_052556.1_2408081-2424402, MSTRG.17581_NC_052565.1_1056442-1072541, MSTRG.4…
TOP	GO:0022008	neurogenesis	BIOLOGICAL_PROCESS	13	1	1.07505	0	0.0186907	PTK7_NC_052534.1_4571460-4596994	MSTRG.9610_NC_052539.1_4165104-4244335, MCAM_NC_052555.1_4266836-4275719, MSTRG.10718_NC_052541.1_1355706-1362878, CIB4_NC_052541.1_20071724-20074333, ANXA2_NC_052541.1_5100714-5126477, MSTRG.12549_NC_052545.1_4180309-4184961, MSTRG.18444_NC_052572.1_17565424-17603706, LRIG2_NC_052557.1_3677904-3696597, MSTRG.8108_NC_052536.1_48939803-48982625, MSTRG.15896_NC_052555.1_4266817-4275719, MSTRG.4515_…
TOP	GO:0018193	peptidyl-amino acid modification	BIOLOGICAL_PROCESS	11	1	1.0749	0	0.0189028	PTK7_NC_052534.1_4571460-4596994	MSTRG.3179_NC_052533.1_39708577-39773258, APOA1_NC_052555.1_5166296-5168116, MSTRG.16262_NC_052557.1_113067-130838, MSTRG.12549_NC_052545.1_4180309-4184961, MSTRG.18444_NC_052572.1_17565424-17603706, PLOD1_NC_052552.1_5507058-5524493, MSTRG.4515_NC_052534.1_4571460-4596994, SUMO3_NC_052540.1_4822184-4824441, MSTRG.17537_NC_052565.1_315483-377743, PPM1F_NC_052546.1_488164-527010
TOP	GO:0016021	Integral component of membrane	CELLULAR_COMPONENT	13	0.996269	1.07441	0.011976	0.0200375	CD55_NC_052557.1_2688544-2693153	MSTRG.13476_NC_052547.1_2010970-2060803, MSTRG.9703_NC_052539.1_7108278-7311814, CTTNBP2NL_NC_052557.1_3498419-3515129, IFI27L2_NC_052554.1_4701685-4705926, CYP2D6_NC_052532.1_49447034-49456317, MSTRG.16262_NC_052557.1_113067-130838, IFI6_NC_052533.1_89340033-89343529, ATP13A3_NC_052540.1_12527864-12581039, RABGAP1L_NC_052539.1_7108417-7311814, MSTRG.1902_NC_052532.1_130488176-130553664, LOC10705…
TOP	GO:0044093	positive regulation of molecular function	BIOLOGICAL_PROCESS	29	0.980159	1.07414	0.0254323	0.0203084	LOC121107002_NC_052547.1_776327-778530, LOC121107006_NC_052547.1_1124850-1126772, LOC121106994_NC_052547.1_413219-415141, LOC121107001_NC_052547.1_699354-701276, LOC121106910_NC_052547.1_1209125-1211162, LOC121106999_NC_052547.1_660397-662319, LOC121106998_NC_052547.1_619246-621168, LOC121107003_NC_052547.1_820214-822136, LOC121107007_NC_052547.1_1153347-1155269, MSTRG.13348_NC_052547.1_624391-70…	MSTRG.13359_NC_052547.1_738767-786111, MSTRG.3179_NC_052533.1_39708577-39773258, RPLP1_NC_052533.1_144622221-144623472, APOA1_NC_052555.1_5166296-5168116, MSTRG.10718_NC_052541.1_1355706-1362878, CCN3_NC_052533.1_135485628-135491014, CIB4_NC_052541.1_20071724-20074333, ANXA2_NC_052541.1_5100714-5126477, MSTRG.12725_NC_052545.1_9201213-9224012, MSTRG.16978_NC_052559.1_2549985-2554768, MSTRG.10890_…
TOP	GO:0120035	regulation of plasma membrane bounded cell projection organization	BIOLOGICAL_PROCESS	10	1	1.07391	0	0.0206757	PTK7_NC_052534.1_4571460-4596994	MCAM_NC_052555.1_4266836-4275719, PODXL_NC_052532.1_3637123-3677463, CIB4_NC_052541.1_20071724-20074333, LRIG2_NC_052557.1_3677904-3696597, MSTRG.8108_NC_052536.1_48939803-48982625, MSTRG.15896_NC_052555.1_4266817-4275719, MSTRG.4515_NC_052534.1_4571460-4596994, MSTRG.17537_NC_052565.1_315483-377743, MSTRG.2719_NC_052533.1_647075-762984
TOP	GO:0009790	embryo development	BIOLOGICAL_PROCESS	10	1	1.07376	0	0.0209928	PTK7_NC_052534.1_4571460-4596994	NR2C2_NC_052543.1_19918913-19959298, RPL38_NC_052549.1_9733236-9735848, MSTRG.3179_NC_052533.1_39708577-39773258, APOA1_NC_052555.1_5166296-5168116, MSTRG.16262_NC_052557.1_113067-130838, LRIG2_NC_052557.1_3677904-3696597, MSTRG.12754_NC_052545.1_12114774-12119471, ZFP36L1_NC_052536.1_27858453-27860649, MSTRG.4515_NC_052534.1_4571460-4596994
TOP	GO:0045597	positive regulation of cell differentiation	BIOLOGICAL_PROCESS	12	1	1.07374	0	0.0209306	PTK7_NC_052534.1_4571460-4596994	MSTRG.9610_NC_052539.1_4165104-4244335, IL6ST_NC_052572.1_17565656-17603706, MSTRG.3179_NC_052533.1_39708577-39773258, ZBTB32_NC_052555.1_4523307-4595989, MSTRG.9061_NC_052538.1_7514231-7535322, ANXA2_NC_052541.1_5100714-5126477, MSTRG.18444_NC_052572.1_17565424-17603706, MSTRG.8108_NC_052536.1_48939803-48982625, ZFP36L1_NC_052536.1_27858453-27860649, MSTRG.4515_NC_052534.1_4571460-4596994, PDE3A…
TOP	GO:0009611	response to wounding	BIOLOGICAL_PROCESS	9	1	1.07354	0	0.0215701	PTK7_NC_052534.1_4571460-4596994	MSTRG.3179_NC_052533.1_39708577-39773258, ELK4_NC_052557.1_2228664-2248383, CCN3_NC_052533.1_135485628-135491014, ANXA2_NC_052541.1_5100714-5126477, MSTRG.12549_NC_052545.1_4180309-4184961, LRIG2_NC_052557.1_3677904-3696597, ZFP36L1_NC_052536.1_27858453-27860649, MSTRG.4515_NC_052534.1_4571460-4596994
TOP	GO:0048699	generation of neurons	BIOLOGICAL_PROCESS	10	1	1.07337	0	0.0218024	PTK7_NC_052534.1_4571460-4596994	MCAM_NC_052555.1_4266836-4275719, MSTRG.10718_NC_052541.1_1355706-1362878, CIB4_NC_052541.1_20071724-20074333, MSTRG.12549_NC_052545.1_4180309-4184961, LRIG2_NC_052557.1_3677904-3696597, MSTRG.8108_NC_052536.1_48939803-48982625, MSTRG.15896_NC_052555.1_4266817-4275719, MSTRG.4515_NC_052534.1_4571460-4596994, MSTRG.17537_NC_052565.1_315483-377743
TOP	GO:0051130	positive regulation of cellular component organization	BIOLOGICAL_PROCESS	9	1	1.07337	0	0.0216463	PTK7_NC_052534.1_4571460-4596994	MCAM_NC_052555.1_4266836-4275719, APOA1_NC_052555.1_5166296-5168116, MSTRG.10718_NC_052541.1_1355706-1362878, ANXA2_NC_052541.1_5100714-5126477, MSTRG.8108_NC_052536.1_48939803-48982625, MSTRG.15896_NC_052555.1_4266817-4275719, MSTRG.4515_NC_052534.1_4571460-4596994, PPM1F_NC_052546.1_488164-527010
TOP	GO:0008284	positive regulation of cell population proliferation	BIOLOGICAL_PROCESS	13	1	1.07332	0	0.0216329	PTK7_NC_052534.1_4571460-4596994	MSTRG.9610_NC_052539.1_4165104-4244335, RPS15A_NC_052545.1_8326808-8331896, MSTRG.3179_NC_052533.1_39708577-39773258, MCAM_NC_052555.1_4266836-4275719, MSTRG.14920_NC_052551.1_10357342-10375612, CIB4_NC_052541.1_20071724-20074333, MSTRG.12725_NC_052545.1_9201213-9224012, MSTRG.18444_NC_052572.1_17565424-17603706, VH26L1_NC_052566.1_111847-156536, MSTRG.15896_NC_052555.1_4266817-4275719, MSTRG.175…
TOP	GO:0022414	reproductive process	BIOLOGICAL_PROCESS	11	1	1.07324	0	0.0218387	PTK7_NC_052534.1_4571460-4596994	CLU_NC_052534.1_105000090-105007063, MSTRG.3179_NC_052533.1_39708577-39773258, MSTRG.14920_NC_052551.1_10357342-10375612, MSTRG.1905_NC_052532.1_130612891-130718336, CIB4_NC_052541.1_20071724-20074333, MSTRG.8594_NC_052537.1_17252548-17328866, MSTRG.8108_NC_052536.1_48939803-48982625, MSTRG.4515_NC_052534.1_4571460-4596994, SLC7A7_NC_052533.1_123875238-123900536, PDE3A_NC_052532.1_64942524-651863…
TOP	GO:0007507	heart development	BIOLOGICAL_PROCESS	9	1	1.07314	0	0.0219806	PTK7_NC_052534.1_4571460-4596994	MSTRG.3179_NC_052533.1_39708577-39773258, MSTRG.9400_NC_052538.1_27563799-27600393, MSTRG.16262_NC_052557.1_113067-130838, CCN3_NC_052533.1_135485628-135491014, ANXA2_NC_052541.1_5100714-5126477, ZFP36L1_NC_052536.1_27858453-27860649, MSTRG.4515_NC_052534.1_4571460-4596994, MSTRG.14170_NC_052549.1_9823352-9826378
TOP	GO:0031401	positive regulation of protein modification process	BIOLOGICAL_PROCESS	27	0.980315	1.07308	0.0165631	0.0219422	LOC121107002_NC_052547.1_776327-778530, LOC121107006_NC_052547.1_1124850-1126772, LOC121106994_NC_052547.1_413219-415141, LOC121107001_NC_052547.1_699354-701276, LOC121106910_NC_052547.1_1209125-1211162, LOC121106999_NC_052547.1_660397-662319, LOC121106998_NC_052547.1_619246-621168, LOC121107003_NC_052547.1_820214-822136, LOC121107007_NC_052547.1_1153347-1155269, MSTRG.13348_NC_052547.1_624391-70…	MSTRG.9610_NC_052539.1_4165104-4244335, IL6ST_NC_052572.1_17565656-17603706, MSTRG.13359_NC_052547.1_738767-786111, MSTRG.3179_NC_052533.1_39708577-39773258, RPLP1_NC_052533.1_144622221-144623472, CIB4_NC_052541.1_20071724-20074333, MSTRG.12725_NC_052545.1_9201213-9224012, MSTRG.18444_NC_052572.1_17565424-17603706, MSTRG.16978_NC_052559.1_2549985-2554768, MSTRG.17537_NC_052565.1_315483-377743
TOP	GO:0060089	molecular transducer activity	MOLECULAR_FUNCTION	10	1	1.07297	0	0.0220334	PTK7_NC_052534.1_4571460-4596994	NR2C2_NC_052543.1_19918913-19959298, IL6ST_NC_052572.1_17565656-17603706, MSTRG.9703_NC_052539.1_7108278-7311814, ADGRG1_NC_052542.1_518037-527329, MSTRG.3179_NC_052533.1_39708577-39773258, MSTRG.12415_NC_052544.1_16992910-17054536, MSTRG.18444_NC_052572.1_17565424-17603706, RABGAP1L_NC_052539.1_7108417-7311814, MSTRG.4515_NC_052534.1_4571460-4596994
TOP	GO:0000003	reproduction	BIOLOGICAL_PROCESS	11	1	1.07266	0	0.0224657	PTK7_NC_052534.1_4571460-4596994	CLU_NC_052534.1_105000090-105007063, MSTRG.3179_NC_052533.1_39708577-39773258, MSTRG.14920_NC_052551.1_10357342-10375612, MSTRG.1905_NC_052532.1_130612891-130718336, CIB4_NC_052541.1_20071724-20074333, MSTRG.8594_NC_052537.1_17252548-17328866, MSTRG.8108_NC_052536.1_48939803-48982625, MSTRG.4515_NC_052534.1_4571460-4596994, SLC7A7_NC_052533.1_123875238-123900536, PDE3A_NC_052532.1_64942524-651863…
TOP	GO:0051960	regulation of nervous system development	BIOLOGICAL_PROCESS	9	1	1.07249	0	0.0227859	PTK7_NC_052534.1_4571460-4596994	IL6ST_NC_052572.1_17565656-17603706, MSTRG.10718_NC_052541.1_1355706-1362878, ANXA2_NC_052541.1_5100714-5126477, MSTRG.18444_NC_052572.1_17565424-17603706, LRIG2_NC_052557.1_3677904-3696597, MSTRG.8108_NC_052536.1_48939803-48982625, MSTRG.4515_NC_052534.1_4571460-4596994, MSTRG.17537_NC_052565.1_315483-377743
TOP	GO:0038023	signaling receptor activity	MOLECULAR_FUNCTION	10	1	1.07201	0	0.0235292	PTK7_NC_052534.1_4571460-4596994	MSTRG.9610_NC_052539.1_4165104-4244335, IL6ST_NC_052572.1_17565656-17603706, MSTRG.9703_NC_052539.1_7108278-7311814, ADGRG1_NC_052542.1_518037-527329, MSTRG.3179_NC_052533.1_39708577-39773258, MSTRG.12415_NC_052544.1_16992910-17054536, MSTRG.18444_NC_052572.1_17565424-17603706, RABGAP1L_NC_052539.1_7108417-7311814, MSTRG.4515_NC_052534.1_4571460-4596994
TOP	GO:0043085	positive regulation of catalytic activity	BIOLOGICAL_PROCESS	27	0.980315	1.07177	0.0266393	0.023919	LOC121107002_NC_052547.1_776327-778530, LOC121107006_NC_052547.1_1124850-1126772, LOC121106994_NC_052547.1_413219-415141, LOC121107001_NC_052547.1_699354-701276, LOC121106910_NC_052547.1_1209125-1211162, LOC121106999_NC_052547.1_660397-662319, LOC121106998_NC_052547.1_619246-621168, LOC121107003_NC_052547.1_820214-822136, LOC121107007_NC_052547.1_1153347-1155269, MSTRG.13348_NC_052547.1_624391-70…	MSTRG.13359_NC_052547.1_738767-786111, MSTRG.3179_NC_052533.1_39708577-39773258, RPLP1_NC_052533.1_144622221-144623472, APOA1_NC_052555.1_5166296-5168116, CCN3_NC_052533.1_135485628-135491014, CIB4_NC_052541.1_20071724-20074333, MSTRG.12725_NC_052545.1_9201213-9224012, MSTRG.16978_NC_052559.1_2549985-2554768, MSTRG.10890_NC_052541.1_8892168-8923029, PPM1F_NC_052546.1_488164-527010
TOP	GO:0030234	enzyme regulator activity	MOLECULAR_FUNCTION	27	0.980315	1.07174	0.0207039	0.0238024	LOC121107002_NC_052547.1_776327-778530, LOC121107006_NC_052547.1_1124850-1126772, LOC121106994_NC_052547.1_413219-415141, LOC121107001_NC_052547.1_699354-701276, LOC121106910_NC_052547.1_1209125-1211162, LOC121106999_NC_052547.1_660397-662319, LOC121106998_NC_052547.1_619246-621168, LOC121107003_NC_052547.1_820214-822136, LOC121107007_NC_052547.1_1153347-1155269, MSTRG.13348_NC_052547.1_624391-70…	MSTRG.13359_NC_052547.1_738767-786111, RPLP1_NC_052533.1_144622221-144623472, MSTRG.10568_NC_052540.1_20263437-20310834, APOA1_NC_052555.1_5166296-5168116, CIB4_NC_052541.1_20071724-20074333, ANXA2_NC_052541.1_5100714-5126477, MSTRG.4855_NC_052534.1_26822726-26836614, MSTRG.16978_NC_052559.1_2549985-2554768, MSTRG.10890_NC_052541.1_8892168-8923029, MSTRG.11662_NC_052543.1_1935271-1942044
TOP	GO:0022603	regulation of anatomical structure morphogenesis	BIOLOGICAL_PROCESS	9	1	1.07149	0	0.0242627	PTK7_NC_052534.1_4571460-4596994	MSTRG.3179_NC_052533.1_39708577-39773258, MSTRG.9061_NC_052538.1_7514231-7535322, MSTRG.12725_NC_052545.1_9201213-9224012, LRIG2_NC_052557.1_3677904-3696597, MSTRG.8108_NC_052536.1_48939803-48982625, MSTRG.17581_NC_052565.1_1056442-1072541, MSTRG.4515_NC_052534.1_4571460-4596994, MSTRG.17537_NC_052565.1_315483-377743
TOP	GO:0030182	neuron differentiation	BIOLOGICAL_PROCESS	10	1	1.07124	0	0.0250845	PTK7_NC_052534.1_4571460-4596994	MCAM_NC_052555.1_4266836-4275719, MSTRG.10718_NC_052541.1_1355706-1362878, CIB4_NC_052541.1_20071724-20074333, MSTRG.12549_NC_052545.1_4180309-4184961, LRIG2_NC_052557.1_3677904-3696597, MSTRG.8108_NC_052536.1_48939803-48982625, MSTRG.15896_NC_052555.1_4266817-4275719, MSTRG.4515_NC_052534.1_4571460-4596994, MSTRG.17537_NC_052565.1_315483-377743
TOP	GO:0048729	tissue morphogenesis	BIOLOGICAL_PROCESS	9	1	1.07111	0	0.02518	PTK7_NC_052534.1_4571460-4596994	MSTRG.3179_NC_052533.1_39708577-39773258, PODXL_NC_052532.1_3637123-3677463, CA2_NC_052533.1_122451119-122468201, MSTRG.12549_NC_052545.1_4180309-4184961, LRIG2_NC_052557.1_3677904-3696597, MSTRG.8108_NC_052536.1_48939803-48982625, MSTRG.4515_NC_052534.1_4571460-4596994, MSTRG.14170_NC_052549.1_9823352-9826378
TOP	GO:0048589	developmental growth	BIOLOGICAL_PROCESS	10	1	1.07104	0	0.0253157	PTK7_NC_052534.1_4571460-4596994	MSTRG.3179_NC_052533.1_39708577-39773258, MCAM_NC_052555.1_4266836-4275719, CCN3_NC_052533.1_135485628-135491014, ANXA2_NC_052541.1_5100714-5126477, LRIG2_NC_052557.1_3677904-3696597, MSTRG.15896_NC_052555.1_4266817-4275719, ZFP36L1_NC_052536.1_27858453-27860649, MSTRG.4515_NC_052534.1_4571460-4596994, MSTRG.17537_NC_052565.1_315483-377743
TOP	GO:0016301	kinase activity	MOLECULAR_FUNCTION	9	1	1.07102	0	0.025297	PTK7_NC_052534.1_4571460-4596994	MSTRG.15465_NC_052553.1_3336294-3352464, MSTRG.14564_NC_052550.1_7005634-7125515, MSTRG.12415_NC_052544.1_16992910-17054536, MSTRG.8042_NC_052536.1_43985328-44032013, SFTPA2_NC_052537.1_5155928-5174948, MSTRG.4083_NC_052533.1_123854833-123900536, MSTRG.4515_NC_052534.1_4571460-4596994, ZFYVE16_NC_052572.1_64838487-64870327
TOP	GO:0031344	regulation of cell projection organization	BIOLOGICAL_PROCESS	10	1	1.0709	0	0.0255931	PTK7_NC_052534.1_4571460-4596994	MCAM_NC_052555.1_4266836-4275719, PODXL_NC_052532.1_3637123-3677463, CIB4_NC_052541.1_20071724-20074333, LRIG2_NC_052557.1_3677904-3696597, MSTRG.8108_NC_052536.1_48939803-48982625, MSTRG.15896_NC_052555.1_4266817-4275719, MSTRG.4515_NC_052534.1_4571460-4596994, MSTRG.17537_NC_052565.1_315483-377743, MSTRG.2719_NC_052533.1_647075-762984
TOP	GO:0042060	wound healing	BIOLOGICAL_PROCESS	7	1	1.07068	0	0.0260334	PTK7_NC_052534.1_4571460-4596994	MSTRG.3179_NC_052533.1_39708577-39773258, ELK4_NC_052557.1_2228664-2248383, CCN3_NC_052533.1_135485628-135491014, ANXA2_NC_052541.1_5100714-5126477, MSTRG.12549_NC_052545.1_4180309-4184961, MSTRG.4515_NC_052534.1_4571460-4596994
TOP	GO:0098772	molecular function regulator activity	MOLECULAR_FUNCTION	29	0.980159	1.07054	0.0256673	0.0263909	LOC121107002_NC_052547.1_776327-778530, LOC121107006_NC_052547.1_1124850-1126772, LOC121106994_NC_052547.1_413219-415141, LOC121107001_NC_052547.1_699354-701276, LOC121106910_NC_052547.1_1209125-1211162, LOC121106999_NC_052547.1_660397-662319, LOC121106998_NC_052547.1_619246-621168, LOC121107003_NC_052547.1_820214-822136, LOC121107007_NC_052547.1_1153347-1155269, MSTRG.13348_NC_052547.1_624391-70…	MSTRG.13359_NC_052547.1_738767-786111, RPLP1_NC_052533.1_144622221-144623472, MSTRG.10568_NC_052540.1_20263437-20310834, APOA1_NC_052555.1_5166296-5168116, CCN3_NC_052533.1_135485628-135491014, CIB4_NC_052541.1_20071724-20074333, ANXA2_NC_052541.1_5100714-5126477, MSTRG.4855_NC_052534.1_26822726-26836614, MSTRG.16978_NC_052559.1_2549985-2554768, MSTRG.10890_NC_052541.1_8892168-8923029, LY6E_NC_05…
TOP	GO:0010720	positive regulation of cell development	BIOLOGICAL_PROCESS	9	1	1.07046	0	0.0266127	PTK7_NC_052534.1_4571460-4596994	IL6ST_NC_052572.1_17565656-17603706, ZBTB46_NC_052551.1_9911225-9950988, MSTRG.3179_NC_052533.1_39708577-39773258, MSTRG.18444_NC_052572.1_17565424-17603706, MSTRG.8108_NC_052536.1_48939803-48982625, ZFP36L1_NC_052536.1_27858453-27860649, MSTRG.4515_NC_052534.1_4571460-4596994, PDE3A_NC_052532.1_64942524-65186322
TOP	GO:0031175	neuron projection development	BIOLOGICAL_PROCESS	9	1	1.0704	0	0.0265474	PTK7_NC_052534.1_4571460-4596994	MCAM_NC_052555.1_4266836-4275719, CIB4_NC_052541.1_20071724-20074333, MSTRG.12549_NC_052545.1_4180309-4184961, LRIG2_NC_052557.1_3677904-3696597, MSTRG.8108_NC_052536.1_48939803-48982625, MSTRG.15896_NC_052555.1_4266817-4275719, MSTRG.4515_NC_052534.1_4571460-4596994, MSTRG.17537_NC_052565.1_315483-377743
TOP	GO:0004888	transmembrane signaling receptor activity	MOLECULAR_FUNCTION	7	1	1.07035	0	0.02657	PTK7_NC_052534.1_4571460-4596994	MSTRG.9703_NC_052539.1_7108278-7311814, ADGRG1_NC_052542.1_518037-527329, MSTRG.3179_NC_052533.1_39708577-39773258, MSTRG.18444_NC_052572.1_17565424-17603706, RABGAP1L_NC_052539.1_7108417-7311814, MSTRG.4515_NC_052534.1_4571460-4596994
TOP	GO:0050767	regulation of neurogenesis	BIOLOGICAL_PROCESS	9	1	1.07018	0	0.0267587	PTK7_NC_052534.1_4571460-4596994	IL6ST_NC_052572.1_17565656-17603706, MSTRG.10718_NC_052541.1_1355706-1362878, ANXA2_NC_052541.1_5100714-5126477, MSTRG.18444_NC_052572.1_17565424-17603706, LRIG2_NC_052557.1_3677904-3696597, MSTRG.8108_NC_052536.1_48939803-48982625, MSTRG.4515_NC_052534.1_4571460-4596994, MSTRG.17537_NC_052565.1_315483-377743
TOP	GO:0003006	developmental process involved in reproduction	BIOLOGICAL_PROCESS	8	1	1.07011	0	0.0268825	PTK7_NC_052534.1_4571460-4596994	CLU_NC_052534.1_105000090-105007063, MSTRG.14920_NC_052551.1_10357342-10375612, MSTRG.1905_NC_052532.1_130612891-130718336, CIB4_NC_052541.1_20071724-20074333, MSTRG.8108_NC_052536.1_48939803-48982625, MSTRG.4515_NC_052534.1_4571460-4596994, PDE3A_NC_052532.1_64942524-65186322
TOP	GO:0002009	morphogenesis of an epithelium	BIOLOGICAL_PROCESS	7	1	1.07002	0	0.0269913	PTK7_NC_052534.1_4571460-4596994	MSTRG.3179_NC_052533.1_39708577-39773258, PODXL_NC_052532.1_3637123-3677463, CA2_NC_052533.1_122451119-122468201, MSTRG.12549_NC_052545.1_4180309-4184961, MSTRG.8108_NC_052536.1_48939803-48982625, MSTRG.4515_NC_052534.1_4571460-4596994
TOP	GO:0140677	molecular function activator activity	MOLECULAR_FUNCTION	23	0.98062	1.07001	0.0360169	0.0268078	LOC121107002_NC_052547.1_776327-778530, LOC121107006_NC_052547.1_1124850-1126772, LOC121106994_NC_052547.1_413219-415141, LOC121107001_NC_052547.1_699354-701276, LOC121106910_NC_052547.1_1209125-1211162, LOC121106999_NC_052547.1_660397-662319, LOC121106998_NC_052547.1_619246-621168, LOC121107003_NC_052547.1_820214-822136, LOC121107007_NC_052547.1_1153347-1155269, MSTRG.13348_NC_052547.1_624391-70…	MSTRG.13359_NC_052547.1_738767-786111, RPLP1_NC_052533.1_144622221-144623472, APOA1_NC_052555.1_5166296-5168116, CCN3_NC_052533.1_135485628-135491014, MSTRG.16978_NC_052559.1_2549985-2554768, MSTRG.10890_NC_052541.1_8892168-8923029
TOP	GO:0000902	cell morphogenesis	BIOLOGICAL_PROCESS	6	1	1.06998	0	0.0267137	PTK7_NC_052534.1_4571460-4596994	CIB4_NC_052541.1_20071724-20074333, MSTRG.12549_NC_052545.1_4180309-4184961, MSTRG.8108_NC_052536.1_48939803-48982625, MSTRG.4515_NC_052534.1_4571460-4596994, MSTRG.17537_NC_052565.1_315483-377743
TOP	GO:0048666	neuron development	BIOLOGICAL_PROCESS	9	1	1.06973	0	0.0276422	PTK7_NC_052534.1_4571460-4596994	MCAM_NC_052555.1_4266836-4275719, CIB4_NC_052541.1_20071724-20074333, MSTRG.12549_NC_052545.1_4180309-4184961, LRIG2_NC_052557.1_3677904-3696597, MSTRG.8108_NC_052536.1_48939803-48982625, MSTRG.15896_NC_052555.1_4266817-4275719, MSTRG.4515_NC_052534.1_4571460-4596994, MSTRG.17537_NC_052565.1_315483-377743
TOP	GO:0007552	metamorphosis	BIOLOGICAL_PROCESS	2	1	1.06945	0	0.0284289	PTK7_NC_052534.1_4571460-4596994	MSTRG.4515_NC_052534.1_4571460-4596994
TOP	GO:0033993	response to lipid	BIOLOGICAL_PROCESS	5	1	1.06937	0	0.0286201	PTK7_NC_052534.1_4571460-4596994	MSTRG.12415_NC_052544.1_16992910-17054536, NFE2L1_NC_052558.1_3679441-3688469, ZFP36L1_NC_052536.1_27858453-27860649, MSTRG.4515_NC_052534.1_4571460-4596994
TOP	GO:0048667	cell morphogenesis involved in neuron differentiation	BIOLOGICAL_PROCESS	5	1	1.06894	0	0.030122	PTK7_NC_052534.1_4571460-4596994	MSTRG.12549_NC_052545.1_4180309-4184961, MSTRG.8108_NC_052536.1_48939803-48982625, MSTRG.4515_NC_052534.1_4571460-4596994, MSTRG.17537_NC_052565.1_315483-377743
TOP	GO:0032990	cell part morphogenesis	BIOLOGICAL_PROCESS	6	1	1.06891	0	0.0300739	PTK7_NC_052534.1_4571460-4596994	MSTRG.14920_NC_052551.1_10357342-10375612, MSTRG.12549_NC_052545.1_4180309-4184961, MSTRG.8108_NC_052536.1_48939803-48982625, MSTRG.4515_NC_052534.1_4571460-4596994, MSTRG.17537_NC_052565.1_315483-377743
TOP	GO:0070161	anchoring junction	CELLULAR_COMPONENT	7	1	1.06868	0	0.0305971	PTK7_NC_052534.1_4571460-4596994	MSTRG.16173_NC_052556.1_2408081-2424402, CCN3_NC_052533.1_135485628-135491014, MSTRG.12549_NC_052545.1_4180309-4184961, CADM3_NC_052556.1_2408081-2424402, MSTRG.4515_NC_052534.1_4571460-4596994, CDH1_NC_052542.1_18517590-18526543
TOP	GO:0050769	positive regulation of neurogenesis	BIOLOGICAL_PROCESS	5	1	1.06859	0	0.030865	PTK7_NC_052534.1_4571460-4596994	IL6ST_NC_052572.1_17565656-17603706, MSTRG.18444_NC_052572.1_17565424-17603706, MSTRG.8108_NC_052536.1_48939803-48982625, MSTRG.4515_NC_052534.1_4571460-4596994
TOP	GO:0032989	cellular component morphogenesis	BIOLOGICAL_PROCESS	7	1	1.06857	0	0.030718	PTK7_NC_052534.1_4571460-4596994	MSTRG.14920_NC_052551.1_10357342-10375612, MSTRG.12549_NC_052545.1_4180309-4184961, MSTRG.8108_NC_052536.1_48939803-48982625, MSTRG.4515_NC_052534.1_4571460-4596994, MSTRG.17537_NC_052565.1_315483-377743, MSTRG.14170_NC_052549.1_9823352-9826378
TOP	GO:0048804	imaginal disc-derived female genitalia morphogenesis	BIOLOGICAL_PROCESS	1	1	1.06775	0	0.0331625	PTK7_NC_052534.1_4571460-4596994
TOP	GO:0018212	peptidyl-tyrosine modification	BIOLOGICAL_PROCESS	3	1	1.06768	0	0.0330708	PTK7_NC_052534.1_4571460-4596994	MSTRG.18444_NC_052572.1_17565424-17603706, MSTRG.4515_NC_052534.1_4571460-4596994
TOP	GO:0043009	chordate embryonic development	BIOLOGICAL_PROCESS	5	1	1.06763	0	0.0329285	PTK7_NC_052534.1_4571460-4596994	MSTRG.3179_NC_052533.1_39708577-39773258, MSTRG.12754_NC_052545.1_12114774-12119471, ZFP36L1_NC_052536.1_27858453-27860649, MSTRG.4515_NC_052534.1_4571460-4596994
TOP	GO:0070647	protein modification by small protein conjugation or removal	BIOLOGICAL_PROCESS	21	0.980769	1.06761	0.0385027	0.0327692	LOC121107002_NC_052547.1_776327-778530, LOC121107006_NC_052547.1_1124850-1126772, LOC121106994_NC_052547.1_413219-415141, LOC121107001_NC_052547.1_699354-701276, LOC121106910_NC_052547.1_1209125-1211162, LOC121106999_NC_052547.1_660397-662319, LOC121106998_NC_052547.1_619246-621168, LOC121107003_NC_052547.1_820214-822136, LOC121107007_NC_052547.1_1153347-1155269, MSTRG.13348_NC_052547.1_624391-70…	MSTRG.13359_NC_052547.1_738767-786111, MSTRG.1905_NC_052532.1_130612891-130718336, SUMO3_NC_052540.1_4822184-4824441, MSTRG.11662_NC_052543.1_1935271-1942044
TOP	GO:2000027	regulation of animal organ morphogenesis	BIOLOGICAL_PROCESS	4	1	1.06736	0	0.0336924	PTK7_NC_052534.1_4571460-4596994	MSTRG.3179_NC_052533.1_39708577-39773258, LRIG2_NC_052557.1_3677904-3696597, MSTRG.4515_NC_052534.1_4571460-4596994
TOP	GO:0051338	regulation of transferase activity	BIOLOGICAL_PROCESS	25	0.980469	1.06728	0.0408377	0.034014	LOC121107002_NC_052547.1_776327-778530, LOC121107006_NC_052547.1_1124850-1126772, LOC121106994_NC_052547.1_413219-415141, LOC121107001_NC_052547.1_699354-701276, LOC121106910_NC_052547.1_1209125-1211162, LOC121106999_NC_052547.1_660397-662319, LOC121106998_NC_052547.1_619246-621168, LOC121107003_NC_052547.1_820214-822136, LOC121107007_NC_052547.1_1153347-1155269, MSTRG.13348_NC_052547.1_624391-70…	MSTRG.13359_NC_052547.1_738767-786111, MSTRG.3179_NC_052533.1_39708577-39773258, RPLP1_NC_052533.1_144622221-144623472, CIB4_NC_052541.1_20071724-20074333, MSTRG.12725_NC_052545.1_9201213-9224012, MSTRG.16978_NC_052559.1_2549985-2554768, PPM1F_NC_052546.1_488164-527010, MSTRG.11662_NC_052543.1_1935271-1942044
TOP	GO:0048569	post-embryonic animal organ development	BIOLOGICAL_PROCESS	2	1	1.06713	0	0.0344141	PTK7_NC_052534.1_4571460-4596994	MSTRG.4515_NC_052534.1_4571460-4596994
TOP	GO:0032446	protein modification by small protein conjugation	BIOLOGICAL_PROCESS	21	0.980769	1.0669	0.0397849	0.0350572	LOC121107002_NC_052547.1_776327-778530, LOC121107006_NC_052547.1_1124850-1126772, LOC121106994_NC_052547.1_413219-415141, LOC121107001_NC_052547.1_699354-701276, LOC121106910_NC_052547.1_1209125-1211162, LOC121106999_NC_052547.1_660397-662319, LOC121106998_NC_052547.1_619246-621168, LOC121107003_NC_052547.1_820214-822136, LOC121107007_NC_052547.1_1153347-1155269, MSTRG.13348_NC_052547.1_624391-70…	MSTRG.13359_NC_052547.1_738767-786111, MSTRG.1905_NC_052532.1_130612891-130718336, SUMO3_NC_052540.1_4822184-4824441, MSTRG.11662_NC_052543.1_1935271-1942044
TOP	GO:0005911	cell-cell junction	CELLULAR_COMPONENT	7	1	1.06687	0	0.0349019	PTK7_NC_052534.1_4571460-4596994	MSTRG.16173_NC_052556.1_2408081-2424402, CCN3_NC_052533.1_135485628-135491014, MSTRG.12549_NC_052545.1_4180309-4184961, CADM3_NC_052556.1_2408081-2424402, MSTRG.4515_NC_052534.1_4571460-4596994, CDH1_NC_052542.1_18517590-18526543
TOP	GO:0007423	sensory organ development	BIOLOGICAL_PROCESS	5	1	1.06682	0	0.0348884	PTK7_NC_052534.1_4571460-4596994	RPL38_NC_052549.1_9733236-9735848, MSTRG.3179_NC_052533.1_39708577-39773258, LRIG2_NC_052557.1_3677904-3696597, MSTRG.4515_NC_052534.1_4571460-4596994
TOP	GO:0009887	animal organ morphogenesis	BIOLOGICAL_PROCESS	7	1	1.06662	0	0.0356415	PTK7_NC_052534.1_4571460-4596994	RPL38_NC_052549.1_9733236-9735848, MSTRG.3179_NC_052533.1_39708577-39773258, ANXA2_NC_052541.1_5100714-5126477, LRIG2_NC_052557.1_3677904-3696597, MSTRG.4515_NC_052534.1_4571460-4596994, MSTRG.14170_NC_052549.1_9823352-9826378
TOP	GO:0061564	axon development	BIOLOGICAL_PROCESS	5	1	1.06638	0	0.0367315	PTK7_NC_052534.1_4571460-4596994	MSTRG.12549_NC_052545.1_4180309-4184961, LRIG2_NC_052557.1_3677904-3696597, MSTRG.4515_NC_052534.1_4571460-4596994, MSTRG.17537_NC_052565.1_315483-377743
TOP	GO:0048858	cell projection morphogenesis	BIOLOGICAL_PROCESS	5	1	1.06634	0	0.0366243	PTK7_NC_052534.1_4571460-4596994	MSTRG.12549_NC_052545.1_4180309-4184961, MSTRG.8108_NC_052536.1_48939803-48982625, MSTRG.4515_NC_052534.1_4571460-4596994, MSTRG.17537_NC_052565.1_315483-377743
TOP	GO:0051347	positive regulation of transferase activity	BIOLOGICAL_PROCESS	23	0.98062	1.06629	0.0489362	0.0365444	LOC121107002_NC_052547.1_776327-778530, LOC121107006_NC_052547.1_1124850-1126772, LOC121106994_NC_052547.1_413219-415141, LOC121107001_NC_052547.1_699354-701276, LOC121106910_NC_052547.1_1209125-1211162, LOC121106999_NC_052547.1_660397-662319, LOC121106998_NC_052547.1_619246-621168, LOC121107003_NC_052547.1_820214-822136, LOC121107007_NC_052547.1_1153347-1155269, MSTRG.13348_NC_052547.1_624391-70…	MSTRG.13359_NC_052547.1_738767-786111, MSTRG.3179_NC_052533.1_39708577-39773258, RPLP1_NC_052533.1_144622221-144623472, CIB4_NC_052541.1_20071724-20074333, MSTRG.12725_NC_052545.1_9201213-9224012, MSTRG.16978_NC_052559.1_2549985-2554768
TOP	GO:0048598	embryonic morphogenesis	BIOLOGICAL_PROCESS	7	1	1.06622	0	0.0366262	PTK7_NC_052534.1_4571460-4596994	RPL38_NC_052549.1_9733236-9735848, MSTRG.3179_NC_052533.1_39708577-39773258, APOA1_NC_052555.1_5166296-5168116, LRIG2_NC_052557.1_3677904-3696597, ZFP36L1_NC_052536.1_27858453-27860649, MSTRG.4515_NC_052534.1_4571460-4596994
TOP	GO:0045664	regulation of neuron differentiation	BIOLOGICAL_PROCESS	5	1	1.06621	0	0.0364771	PTK7_NC_052534.1_4571460-4596994	MSTRG.10718_NC_052541.1_1355706-1362878, LRIG2_NC_052557.1_3677904-3696597, MSTRG.8108_NC_052536.1_48939803-48982625, MSTRG.4515_NC_052534.1_4571460-4596994
TOP	GO:0003205	cardiac chamber development	BIOLOGICAL_PROCESS	3	1	1.06615	0	0.0365915	PTK7_NC_052534.1_4571460-4596994	MSTRG.3179_NC_052533.1_39708577-39773258, MSTRG.4515_NC_052534.1_4571460-4596994
TOP	GO:0045198	establishment of epithelial cell apical/basal polarity	BIOLOGICAL_PROCESS	2	1	1.06612	0	0.0364412	PTK7_NC_052534.1_4571460-4596994	MSTRG.8108_NC_052536.1_48939803-48982625
TOP	GO:0001101	response to acid chemical	BIOLOGICAL_PROCESS	5	1	1.06606	0	0.0365203	PTK7_NC_052534.1_4571460-4596994	CPEB4_NC_052544.1_9044116-9082600, MSTRG.14920_NC_052551.1_10357342-10375612, MSTRG.12210_NC_052544.1_9043970-9082600, MSTRG.4515_NC_052534.1_4571460-4596994
TOP	GO:0051674	localization of cell	BIOLOGICAL_PROCESS	5	1	1.06599	0	0.0365662	PTK7_NC_052534.1_4571460-4596994	CCN3_NC_052533.1_135485628-135491014, MSTRG.8108_NC_052536.1_48939803-48982625, MSTRG.5632_NC_052534.1_93391429-93444320, MSTRG.4515_NC_052534.1_4571460-4596994
TOP	GO:0048806	genitalia development	BIOLOGICAL_PROCESS	2	1	1.06589	0	0.0368203	PTK7_NC_052534.1_4571460-4596994	MSTRG.4515_NC_052534.1_4571460-4596994
TOP	GO:0016773	phosphotransferase activity, alcohol group as acceptor	MOLECULAR_FUNCTION	5	1	1.06581	0	0.0370879	PTK7_NC_052534.1_4571460-4596994	MSTRG.15465_NC_052553.1_3336294-3352464, MSTRG.14564_NC_052550.1_7005634-7125515, MSTRG.4083_NC_052533.1_123854833-123900536, MSTRG.4515_NC_052534.1_4571460-4596994
TOP	GO:0071229	cellular response to acid chemical	BIOLOGICAL_PROCESS	5	1	1.0658	0	0.0370094	PTK7_NC_052534.1_4571460-4596994	CPEB4_NC_052544.1_9044116-9082600, MSTRG.14920_NC_052551.1_10357342-10375612, MSTRG.12210_NC_052544.1_9043970-9082600, MSTRG.4515_NC_052534.1_4571460-4596994
TOP	GO:0009792	embryo development ending in birth or egg hatching	BIOLOGICAL_PROCESS	5	1	1.06572	0	0.0373766	PTK7_NC_052534.1_4571460-4596994	MSTRG.3179_NC_052533.1_39708577-39773258, MSTRG.12754_NC_052545.1_12114774-12119471, ZFP36L1_NC_052536.1_27858453-27860649, MSTRG.4515_NC_052534.1_4571460-4596994
TOP	GO:0060976	coronary vasculature development	BIOLOGICAL_PROCESS	1	1	1.06572	0	0.0371712	PTK7_NC_052534.1_4571460-4596994
TOP	GO:0018108	peptidyl-tyrosine phosphorylation	BIOLOGICAL_PROCESS	3	1	1.06571	0	0.0369895	PTK7_NC_052534.1_4571460-4596994	MSTRG.18444_NC_052572.1_17565424-17603706, MSTRG.4515_NC_052534.1_4571460-4596994
TOP	GO:0007163	establishment or maintenance of cell polarity	BIOLOGICAL_PROCESS	4	1	1.0657	0	0.0368528	PTK7_NC_052534.1_4571460-4596994	MSTRG.12549_NC_052545.1_4180309-4184961, MSTRG.4515_NC_052534.1_4571460-4596994, MSTRG.2719_NC_052533.1_647075-762984
TOP	GO:0035112	genitalia morphogenesis	BIOLOGICAL_PROCESS	2	1	1.06565	0	0.0368387	PTK7_NC_052534.1_4571460-4596994	MSTRG.4515_NC_052534.1_4571460-4596994
TOP	GO:0051962	positive regulation of nervous system development	BIOLOGICAL_PROCESS	5	1	1.06556	0	0.0372108	PTK7_NC_052534.1_4571460-4596994	IL6ST_NC_052572.1_17565656-17603706, MSTRG.18444_NC_052572.1_17565424-17603706, MSTRG.8108_NC_052536.1_48939803-48982625, MSTRG.4515_NC_052534.1_4571460-4596994
TOP	GO:0016331	morphogenesis of embryonic epithelium	BIOLOGICAL_PROCESS	1	1	1.06554	0	0.0371419	PTK7_NC_052534.1_4571460-4596994
TOP	GO:0007444	imaginal disc development	BIOLOGICAL_PROCESS	2	1	1.06531	0	0.038143	PTK7_NC_052534.1_4571460-4596994	MSTRG.4515_NC_052534.1_4571460-4596994
TOP	GO:0017147	Wnt-protein binding	MOLECULAR_FUNCTION	1	1	1.06528	0	0.0381743	PTK7_NC_052534.1_4571460-4596994
TOP	GO:0048608	reproductive structure development	BIOLOGICAL_PROCESS	4	1	1.06507	0	0.0389575	PTK7_NC_052534.1_4571460-4596994	CLU_NC_052534.1_105000090-105007063, MSTRG.14920_NC_052551.1_10357342-10375612, MSTRG.4515_NC_052534.1_4571460-4596994
TOP	GO:0030324	lung development	BIOLOGICAL_PROCESS	3	1	1.06487	0	0.0397721	PTK7_NC_052534.1_4571460-4596994	APOA1_NC_052555.1_5166296-5168116, MSTRG.4515_NC_052534.1_4571460-4596994
TOP	GO:0007164	establishment of tissue polarity	BIOLOGICAL_PROCESS	1	1	1.06482	0	0.0399784	PTK7_NC_052534.1_4571460-4596994
TOP	GO:0060541	respiratory system development	BIOLOGICAL_PROCESS	4	1	1.06477	0	0.0400212	PTK7_NC_052534.1_4571460-4596994	MSTRG.3179_NC_052533.1_39708577-39773258, APOA1_NC_052555.1_5166296-5168116, MSTRG.4515_NC_052534.1_4571460-4596994
TOP	GO:0021915	neural tube development	BIOLOGICAL_PROCESS	2	1	1.06468	0	0.0403656	PTK7_NC_052534.1_4571460-4596994	ZFP36L1_NC_052536.1_27858453-27860649
TOP	GO:0030010	establishment of cell polarity	BIOLOGICAL_PROCESS	3	1	1.06467	0	0.0401697	PTK7_NC_052534.1_4571460-4596994	MSTRG.4515_NC_052534.1_4571460-4596994, MSTRG.2719_NC_052533.1_647075-762984
TOP	GO:0048562	embryonic organ morphogenesis	BIOLOGICAL_PROCESS	5	1	1.06466	0	0.0400329	PTK7_NC_052534.1_4571460-4596994	RPL38_NC_052549.1_9733236-9735848, MSTRG.3179_NC_052533.1_39708577-39773258, LRIG2_NC_052557.1_3677904-3696597, MSTRG.4515_NC_052534.1_4571460-4596994
TOP	GO:0060485	mesenchyme development	BIOLOGICAL_PROCESS	5	1	1.06465	0	0.0398694	PTK7_NC_052534.1_4571460-4596994	ZFP36L1_NC_052536.1_27858453-27860649, MSTRG.5632_NC_052534.1_93391429-93444320, MSTRG.4515_NC_052534.1_4571460-4596994, MSTRG.14170_NC_052549.1_9823352-9826378
TOP	GO:0042471	ear morphogenesis	BIOLOGICAL_PROCESS	3	1	1.06463	0	0.039736	PTK7_NC_052534.1_4571460-4596994	LRIG2_NC_052557.1_3677904-3696597, MSTRG.4515_NC_052534.1_4571460-4596994
TOP	GO:1905276	regulation of epithelial tube formation	BIOLOGICAL_PROCESS	1	1	1.06449	0	0.0403915	PTK7_NC_052534.1_4571460-4596994
TOP	GO:0009886	post-embryonic animal morphogenesis	BIOLOGICAL_PROCESS	2	1	1.06435	0	0.0406056	PTK7_NC_052534.1_4571460-4596994	MSTRG.4515_NC_052534.1_4571460-4596994
TOP	GO:0072499	photoreceptor cell axon guidance	BIOLOGICAL_PROCESS	1	1	1.0641	0	0.0416817	PTK7_NC_052534.1_4571460-4596994
TOP	GO:0003279	cardiac septum development	BIOLOGICAL_PROCESS	3	1	1.06404	0	0.0417177	PTK7_NC_052534.1_4571460-4596994	MSTRG.3179_NC_052533.1_39708577-39773258, MSTRG.4515_NC_052534.1_4571460-4596994
TOP	GO:0007409	axonogenesis	BIOLOGICAL_PROCESS	4	1	1.06404	0	0.041526	PTK7_NC_052534.1_4571460-4596994	MSTRG.12549_NC_052545.1_4180309-4184961, MSTRG.4515_NC_052534.1_4571460-4596994, MSTRG.17537_NC_052565.1_315483-377743
TOP	GO:0061162	establishment of monopolar cell polarity	BIOLOGICAL_PROCESS	2	1	1.06397	0	0.0417389	PTK7_NC_052534.1_4571460-4596994	MSTRG.8108_NC_052536.1_48939803-48982625
TOP	GO:0035089	establishment of apical/basal cell polarity	BIOLOGICAL_PROCESS	2	1	1.06395	0	0.0416938	PTK7_NC_052534.1_4571460-4596994	MSTRG.8108_NC_052536.1_48939803-48982625
TOP	GO:0032526	response to retinoic acid	BIOLOGICAL_PROCESS	1	1	1.06391	0	0.0418245	PTK7_NC_052534.1_4571460-4596994
TOP	GO:0007411	axon guidance	BIOLOGICAL_PROCESS	2	1	1.06389	0	0.0417247	PTK7_NC_052534.1_4571460-4596994	MSTRG.4515_NC_052534.1_4571460-4596994
TOP	GO:0061458	reproductive system development	BIOLOGICAL_PROCESS	4	1	1.06385	0	0.0417816	PTK7_NC_052534.1_4571460-4596994	CLU_NC_052534.1_105000090-105007063, MSTRG.14920_NC_052551.1_10357342-10375612, MSTRG.4515_NC_052534.1_4571460-4596994
TOP	GO:0046661	male sex differentiation	BIOLOGICAL_PROCESS	3	1	1.06381	0	0.0417411	PTK7_NC_052534.1_4571460-4596994	MSTRG.14920_NC_052551.1_10357342-10375612, MSTRG.4515_NC_052534.1_4571460-4596994
TOP	GO:0048812	neuron projection morphogenesis	BIOLOGICAL_PROCESS	5	1	1.06362	0	0.0421048	PTK7_NC_052534.1_4571460-4596994	MSTRG.12549_NC_052545.1_4180309-4184961, MSTRG.8108_NC_052536.1_48939803-48982625, MSTRG.4515_NC_052534.1_4571460-4596994, MSTRG.17537_NC_052565.1_315483-377743
TOP	GO:0090162	establishment of epithelial cell polarity	BIOLOGICAL_PROCESS	2	1	1.0635	0	0.0424806	PTK7_NC_052534.1_4571460-4596994	MSTRG.8108_NC_052536.1_48939803-48982625
TOP	GO:0007548	sex differentiation	BIOLOGICAL_PROCESS	4	1	1.06339	0	0.0430834	PTK7_NC_052534.1_4571460-4596994	CLU_NC_052534.1_105000090-105007063, MSTRG.14920_NC_052551.1_10357342-10375612, MSTRG.4515_NC_052534.1_4571460-4596994
TOP	GO:0045666	positive regulation of neuron differentiation	BIOLOGICAL_PROCESS	2	1	1.06335	0	0.042975	PTK7_NC_052534.1_4571460-4596994	MSTRG.8108_NC_052536.1_48939803-48982625
TOP	GO:0007486	imaginal disc-derived female genitalia development	BIOLOGICAL_PROCESS	1	1	1.06329	0	0.0426721	PTK7_NC_052534.1_4571460-4596994
TOP	GO:0048808	male genitalia morphogenesis	BIOLOGICAL_PROCESS	2	1	1.06329	0	0.0424913	PTK7_NC_052534.1_4571460-4596994	MSTRG.4515_NC_052534.1_4571460-4596994
TOP	GO:0060562	epithelial tube morphogenesis	BIOLOGICAL_PROCESS	4	1	1.06302	0	0.0436785	PTK7_NC_052534.1_4571460-4596994	MSTRG.3179_NC_052533.1_39708577-39773258, PODXL_NC_052532.1_3637123-3677463, MSTRG.4515_NC_052534.1_4571460-4596994
TOP	GO:0060560	developmental growth involved in morphogenesis	BIOLOGICAL_PROCESS	3	1	1.06301	0	0.0435357	PTK7_NC_052534.1_4571460-4596994	MSTRG.4515_NC_052534.1_4571460-4596994, MSTRG.17537_NC_052565.1_315483-377743
TOP	GO:0035126	post-embryonic genitalia morphogenesis	BIOLOGICAL_PROCESS	2	1	1.06288	0	0.0440036	PTK7_NC_052534.1_4571460-4596994	MSTRG.4515_NC_052534.1_4571460-4596994
TOP	GO:0035260	internal genitalia morphogenesis	BIOLOGICAL_PROCESS	1	1	1.06278	0	0.0438429	PTK7_NC_052534.1_4571460-4596994
TOP	GO:0090598	male anatomical structure morphogenesis	BIOLOGICAL_PROCESS	2	1	1.06278	0	0.0440478	PTK7_NC_052534.1_4571460-4596994	MSTRG.4515_NC_052534.1_4571460-4596994
TOP	GO:0060828	regulation of canonical Wnt signaling pathway	BIOLOGICAL_PROCESS	1	1	1.06258	0	0.0448873	PTK7_NC_052534.1_4571460-4596994
TOP	GO:0048839	inner ear development	BIOLOGICAL_PROCESS	2	1	1.06257	0	0.044756	PTK7_NC_052534.1_4571460-4596994	LRIG2_NC_052557.1_3677904-3696597
TOP	GO:0048568	embryonic organ development	BIOLOGICAL_PROCESS	6	1	1.06252	0	0.0448216	PTK7_NC_052534.1_4571460-4596994	RPL38_NC_052549.1_9733236-9735848, MSTRG.3179_NC_052533.1_39708577-39773258, LRIG2_NC_052557.1_3677904-3696597, ZFP36L1_NC_052536.1_27858453-27860649, MSTRG.4515_NC_052534.1_4571460-4596994
TOP	GO:0097485	neuron projection guidance	BIOLOGICAL_PROCESS	2	1	1.06252	0	0.0446436	PTK7_NC_052534.1_4571460-4596994	MSTRG.4515_NC_052534.1_4571460-4596994
TOP	GO:0048563	post-embryonic animal organ morphogenesis	BIOLOGICAL_PROCESS	2	1	1.06231	0	0.0454378	PTK7_NC_052534.1_4571460-4596994	MSTRG.4515_NC_052534.1_4571460-4596994
TOP	GO:0030323	respiratory tube development	BIOLOGICAL_PROCESS	3	1	1.06225	0	0.0455953	PTK7_NC_052534.1_4571460-4596994	APOA1_NC_052555.1_5166296-5168116, MSTRG.4515_NC_052534.1_4571460-4596994
TOP	GO:0090596	sensory organ morphogenesis	BIOLOGICAL_PROCESS	4	1	1.06223	0	0.0454635	PTK7_NC_052534.1_4571460-4596994	RPL38_NC_052549.1_9733236-9735848, LRIG2_NC_052557.1_3677904-3696597, MSTRG.4515_NC_052534.1_4571460-4596994
TOP	GO:0042249	establishment of planar polarity of embryonic epithelium	BIOLOGICAL_PROCESS	1	1	1.06216	0	0.0457062	PTK7_NC_052534.1_4571460-4596994
TOP	GO:0060026	convergent extension	BIOLOGICAL_PROCESS	1	1	1.06209	0	0.0459116	PTK7_NC_052534.1_4571460-4596994
TOP	GO:0030539	male genitalia development	BIOLOGICAL_PROCESS	2	1	1.06204	0	0.0457793	PTK7_NC_052534.1_4571460-4596994	MSTRG.4515_NC_052534.1_4571460-4596994
TOP	GO:0004713	protein tyrosine kinase activity	MOLECULAR_FUNCTION	1	1	1.06197	0	0.0459399	PTK7_NC_052534.1_4571460-4596994
TOP	GO:0004672	protein kinase activity	MOLECULAR_FUNCTION	4	1	1.06193	0	0.0460165	PTK7_NC_052534.1_4571460-4596994	MSTRG.14564_NC_052550.1_7005634-7125515, MSTRG.4083_NC_052533.1_123854833-123900536, MSTRG.4515_NC_052534.1_4571460-4596994
TOP	GO:0072175	epithelial tube formation	BIOLOGICAL_PROCESS	2	1	1.06192	0	0.0457233	PTK7_NC_052534.1_4571460-4596994	PODXL_NC_052532.1_3637123-3677463
TOP	GO:0001838	embryonic epithelial tube formation	BIOLOGICAL_PROCESS	1	1	1.06184	0	0.0460294	PTK7_NC_052534.1_4571460-4596994
TOP	GO:0019199	transmembrane receptor protein kinase activity	MOLECULAR_FUNCTION	2	1	1.06182	0	0.0459136	PTK7_NC_052534.1_4571460-4596994	MSTRG.3179_NC_052533.1_39708577-39773258
TOP	GO:0009791	post-embryonic development	BIOLOGICAL_PROCESS	2	1	1.06162	0	0.0466891	PTK7_NC_052534.1_4571460-4596994	MSTRG.4515_NC_052534.1_4571460-4596994
TOP	GO:0016055	Wnt signaling pathway	BIOLOGICAL_PROCESS	1	1	1.06148	0	0.0467476	PTK7_NC_052534.1_4571460-4596994
TOP	GO:0001843	neural tube closure	BIOLOGICAL_PROCESS	1	1	1.06123	0	0.0479914	PTK7_NC_052534.1_4571460-4596994
TOP	GO:0048803	imaginal disc-derived male genitalia morphogenesis	BIOLOGICAL_PROCESS	2	1	1.06105	0	0.0489627	PTK7_NC_052534.1_4571460-4596994	MSTRG.4515_NC_052534.1_4571460-4596994
TOP	GO:1901875	positive regulation of post-translational protein modification	BIOLOGICAL_PROCESS	18	0.980989	1.06102	0.0498891	0.0489261	LOC121107002_NC_052547.1_776327-778530, LOC121107006_NC_052547.1_1124850-1126772, LOC121106994_NC_052547.1_413219-415141, LOC121107001_NC_052547.1_699354-701276, LOC121106910_NC_052547.1_1209125-1211162, LOC121106999_NC_052547.1_660397-662319, LOC121106998_NC_052547.1_619246-621168, LOC121107003_NC_052547.1_820214-822136, LOC121107007_NC_052547.1_1153347-1155269, MSTRG.13348_NC_052547.1_624391-70…	MSTRG.13359_NC_052547.1_738767-786111
TOP	GO:0042472	inner ear morphogenesis	BIOLOGICAL_PROCESS	2	1	1.06102	0	0.0487426	PTK7_NC_052534.1_4571460-4596994	LRIG2_NC_052557.1_3677904-3696597
TOP	GO:0090090	negative regulation of canonical Wnt signaling pathway	BIOLOGICAL_PROCESS	1	1	1.061	0	0.0485907	PTK7_NC_052534.1_4571460-4596994
TOP	GO:0043583	ear development	BIOLOGICAL_PROCESS	3	1	1.06091	0	0.0487476	PTK7_NC_052534.1_4571460-4596994	LRIG2_NC_052557.1_3677904-3696597, MSTRG.4515_NC_052534.1_4571460-4596994
TOP	GO:0035567	non-canonical Wnt signaling pathway	BIOLOGICAL_PROCESS	1	1	1.06075	0	0.0493517	PTK7_NC_052534.1_4571460-4596994
TOP	GO:0048805	imaginal disc-derived genitalia morphogenesis	BIOLOGICAL_PROCESS	2	1	1.06071	0	0.0491203	PTK7_NC_052534.1_4571460-4596994	MSTRG.4515_NC_052534.1_4571460-4596994
TOP	GO:0120039	plasma membrane bounded cell projection morphogenesis	BIOLOGICAL_PROCESS	5	1	1.06063	0	0.0494512	PTK7_NC_052534.1_4571460-4596994	MSTRG.12549_NC_052545.1_4180309-4184961, MSTRG.8108_NC_052536.1_48939803-48982625, MSTRG.4515_NC_052534.1_4571460-4596994, MSTRG.17537_NC_052565.1_315483-377743
TOP	GO:0045197	establishment or maintenance of epithelial cell apical/basal polarity	BIOLOGICAL_PROCESS	2	1	1.06056	0	0.0494984	PTK7_NC_052534.1_4571460-4596994	MSTRG.8108_NC_052536.1_48939803-48982625
TOP	GO:0035088	establishment or maintenance of apical/basal cell polarity	BIOLOGICAL_PROCESS	2	1	1.06049	0	0.0497706	PTK7_NC_052534.1_4571460-4596994	MSTRG.8108_NC_052536.1_48939803-48982625
TOP	GO:0030178	negative regulation of Wnt signaling pathway	BIOLOGICAL_PROCESS	1	1	1.06048	0	0.0496204	PTK7_NC_052534.1_4571460-4596994
TOP	GO:0090102	cochlea development	BIOLOGICAL_PROCESS	1	1	1.06026	0	0.0505406	PTK7_NC_052534.1_4571460-4596994
TOP	GO:0060070	canonical Wnt signaling pathway	BIOLOGICAL_PROCESS	1	1	1.06021	0	0.0506101	PTK7_NC_052534.1_4571460-4596994
TOP	GO:0007485	imaginal disc-derived male genitalia development	BIOLOGICAL_PROCESS	2	1	1.06019	0	0.050474	PTK7_NC_052534.1_4571460-4596994	MSTRG.4515_NC_052534.1_4571460-4596994
TOP	GO:0090178	regulation of establishment of planar polarity involved in neural tube closure	BIOLOGICAL_PROCESS	1	1	1.05999	0	0.0514544	PTK7_NC_052534.1_4571460-4596994
TOP	GO:0007560	imaginal disc morphogenesis	BIOLOGICAL_PROCESS	2	1	1.0599	0	0.0516961	PTK7_NC_052534.1_4571460-4596994	MSTRG.4515_NC_052534.1_4571460-4596994
TOP	GO:0061245	establishment or maintenance of bipolar cell polarity	BIOLOGICAL_PROCESS	2	1	1.05984	0	0.0517727	PTK7_NC_052534.1_4571460-4596994	MSTRG.8108_NC_052536.1_48939803-48982625
TOP	GO:0061339	establishment or maintenance of monopolar cell polarity	BIOLOGICAL_PROCESS	2	1	1.0598	0	0.0517542	PTK7_NC_052534.1_4571460-4596994	MSTRG.8108_NC_052536.1_48939803-48982625
TOP	GO:0007483	genital disc morphogenesis	BIOLOGICAL_PROCESS	2	1	1.05973	0	0.0518167	PTK7_NC_052534.1_4571460-4596994	MSTRG.4515_NC_052534.1_4571460-4596994
TOP	GO:0198738	cell-cell signaling by wnt	BIOLOGICAL_PROCESS	1	1	1.05972	0	0.0516812	PTK7_NC_052534.1_4571460-4596994
TOP	GO:0045995	regulation of embryonic development	BIOLOGICAL_PROCESS	3	1	1.05965	0	0.0519458	PTK7_NC_052534.1_4571460-4596994	LRIG2_NC_052557.1_3677904-3696597, MSTRG.4515_NC_052534.1_4571460-4596994
TOP	GO:0071300	cellular response to retinoic acid	BIOLOGICAL_PROCESS	1	1	1.05959	0	0.0519786	PTK7_NC_052534.1_4571460-4596994
TOP	GO:0048707	instar larval or pupal morphogenesis	BIOLOGICAL_PROCESS	2	1	1.0593	0	0.0531013	PTK7_NC_052534.1_4571460-4596994	MSTRG.4515_NC_052534.1_4571460-4596994
TOP	GO:0003231	cardiac ventricle development	BIOLOGICAL_PROCESS	2	1	1.05924	0	0.0532806	PTK7_NC_052534.1_4571460-4596994	MSTRG.3179_NC_052533.1_39708577-39773258
TOP	GO:0002165	instar larval or pupal development	BIOLOGICAL_PROCESS	2	1	1.05893	0	0.0546748	PTK7_NC_052534.1_4571460-4596994	MSTRG.4515_NC_052534.1_4571460-4596994
TOP	GO:0060484	lung-associated mesenchyme development	BIOLOGICAL_PROCESS	1	1	1.05891	0	0.0545281	PTK7_NC_052534.1_4571460-4596994
TOP	GO:0007484	imaginal disc-derived genitalia development	BIOLOGICAL_PROCESS	2	1	1.05875	0	0.0552032	PTK7_NC_052534.1_4571460-4596994	MSTRG.4515_NC_052534.1_4571460-4596994
TOP	GO:0004714	transmembrane receptor protein tyrosine kinase activity	MOLECULAR_FUNCTION	1	1	1.05864	0	0.055501	PTK7_NC_052534.1_4571460-4596994
TOP	GO:0030540	female genitalia development	BIOLOGICAL_PROCESS	1	1	1.05863	0	0.0553271	PTK7_NC_052534.1_4571460-4596994
TOP	GO:0031290	retinal ganglion cell axon guidance	BIOLOGICAL_PROCESS	1	1	1.05844	0	0.0561702	PTK7_NC_052534.1_4571460-4596994
TOP	GO:0001841	neural tube formation	BIOLOGICAL_PROCESS	1	1	1.05833	0	0.0565411	PTK7_NC_052534.1_4571460-4596994
TOP	GO:0035148	tube formation	BIOLOGICAL_PROCESS	2	1	1.05833	0	0.0563431	PTK7_NC_052534.1_4571460-4596994	PODXL_NC_052532.1_3637123-3677463
TOP	GO:1905330	regulation of morphogenesis of an epithelium	BIOLOGICAL_PROCESS	1	1	1.05833	0	0.0562243	PTK7_NC_052534.1_4571460-4596994
TOP	GO:0003281	ventricular septum development	BIOLOGICAL_PROCESS	2	1	1.05828	0	0.0562698	PTK7_NC_052534.1_4571460-4596994	MSTRG.3179_NC_052533.1_39708577-39773258
TOP	GO:0060606	tube closure	BIOLOGICAL_PROCESS	1	1	1.05791	0	0.0580513	PTK7_NC_052534.1_4571460-4596994
TOP	GO:0030859	polarized epithelial cell differentiation	BIOLOGICAL_PROCESS	2	1	1.0579	0	0.0578548	PTK7_NC_052534.1_4571460-4596994	MSTRG.8108_NC_052536.1_48939803-48982625
TOP	GO:0001738	morphogenesis of a polarized epithelium	BIOLOGICAL_PROCESS	3	1	1.0575	0	0.0600607	PTK7_NC_052534.1_4571460-4596994	MSTRG.12549_NC_052545.1_4180309-4184961, MSTRG.4515_NC_052534.1_4571460-4596994
TOP	GO:0035215	genital disc development	BIOLOGICAL_PROCESS	2	1	1.05711	0	0.0620847	PTK7_NC_052534.1_4571460-4596994	MSTRG.4515_NC_052534.1_4571460-4596994
TOP	GO:0090175	regulation of establishment of planar polarity	BIOLOGICAL_PROCESS	1	1	1.05667	0	0.0643083	PTK7_NC_052534.1_4571460-4596994
TOP	GO:0090177	establishment of planar polarity involved in neural tube closure	BIOLOGICAL_PROCESS	1	1	1.0566	0	0.0642596	PTK7_NC_052534.1_4571460-4596994
TOP	GO:0048807	female genitalia morphogenesis	BIOLOGICAL_PROCESS	1	1	1.05563	0	0.0687598	PTK7_NC_052534.1_4571460-4596994
TOP	GO:0014020	primary neural tube formation	BIOLOGICAL_PROCESS	1	1	1.05543	0	0.0694193	PTK7_NC_052534.1_4571460-4596994
TOP	GO:0090103	cochlea morphogenesis	BIOLOGICAL_PROCESS	1	1	1.05528	0	0.0698703	PTK7_NC_052534.1_4571460-4596994
TOP	GO:0001736	establishment of planar polarity	BIOLOGICAL_PROCESS	1	1	1.05468	0	0.072762	PTK7_NC_052534.1_4571460-4596994
TOP	GO:0090179	planar cell polarity pathway involved in neural tube closure	BIOLOGICAL_PROCESS	1	1	1.05467	0	0.0725516	PTK7_NC_052534.1_4571460-4596994
TOP	GO:0060071	Wnt signaling pathway, planar cell polarity pathway	BIOLOGICAL_PROCESS	1	1	1.05464	0	0.0725822	PTK7_NC_052534.1_4571460-4596994
TOP	GO:0030111	regulation of Wnt signaling pathway	BIOLOGICAL_PROCESS	1	1	1.05382	0	0.0769411	PTK7_NC_052534.1_4571460-4596994
TOP	GO:0003401	axis elongation	BIOLOGICAL_PROCESS	1	1	1.05285	0	0.0818057	PTK7_NC_052534.1_4571460-4596994

## Sheet: C
Fayoumi 2 DPC
Tags	GO ID	GO Name	GO Category	Size	ES	NES	Nominal p-val	FDR q-val	Core Enrichment Sequences	No-Core Enrichment Sequences
TOP	GO:0009987	cellular process	BIOLOGICAL_PROCESS	148	0.992481	1.18858	0.00303644	0.0507238	ADGRG1_NC_052542.1_518037-527329, CTTNBP2NL_NC_052557.1_3498419-3515129, FAM135A_NC_052534.1_82367085-82447563, ZBTB32_NC_052555.1_4523307-4595989, MSTRG.10276_NC_052540.1_4898130-4931962, MSTRG.16262_NC_052557.1_113067-130838, RPL9_NC_052535.1_68805983-68811984, MSTRG.11662_NC_052543.1_1935271-1942044	RPS3A_NC_052535.1_32810570-32815667, MSTRG.783_NC_052532.1_50730778-50736682, CPEB4_NC_052544.1_9044116-9082600, RPL36_NC_052559.1_1088192-1091113, MSTRG.15651_NC_052554.1_2747537-2756646, MSTRG.2644_NC_052532.1_195999917-196013890, SAT1_NC_052532.1_118428835-118431771, RPL26L1_NC_052544.1_8750370-8754863, CA3B_NC_052533.1_122393536-122409450, MSTRG.8108_NC_052536.1_48939803-48982625, LOC12110644…
TOP	GO:0008150	biological_process	BIOLOGICAL_PROCESS	178	0.990291	1.18616	0.00200401	0.031071	ADGRG1_NC_052542.1_518037-527329, CTTNBP2NL_NC_052557.1_3498419-3515129, FAM135A_NC_052534.1_82367085-82447563, ZBTB32_NC_052555.1_4523307-4595989, MSTRG.10276_NC_052540.1_4898130-4931962, MSTRG.16262_NC_052557.1_113067-130838, RPL9_NC_052535.1_68805983-68811984, MSTRG.11662_NC_052543.1_1935271-1942044	LOC121107002_NC_052547.1_776327-778530, RPS3A_NC_052535.1_32810570-32815667, LOC121106994_NC_052547.1_413219-415141, MSTRG.783_NC_052532.1_50730778-50736682, CPEB4_NC_052544.1_9044116-9082600, RPL36_NC_052559.1_1088192-1091113, MSTRG.15651_NC_052554.1_2747537-2756646, MSTRG.2644_NC_052532.1_195999917-196013890, SAT1_NC_052532.1_118428835-118431771, RPL26L1_NC_052544.1_8750370-8754863, CA3B_NC_052…
TOP	GO:0044238	primary metabolic process	BIOLOGICAL_PROCESS	123	0.987342	1.18516	0.0144479	0.026704	CTTNBP2NL_NC_052557.1_3498419-3515129, FAM135A_NC_052534.1_82367085-82447563, ZBTB32_NC_052555.1_4523307-4595989, MSTRG.10276_NC_052540.1_4898130-4931962, MSTRG.16262_NC_052557.1_113067-130838, RPL9_NC_052535.1_68805983-68811984, MSTRG.11662_NC_052543.1_1935271-1942044	RPS3A_NC_052535.1_32810570-32815667, ZBTB46_NC_052551.1_9911225-9950988, LOC121106994_NC_052547.1_413219-415141, MSTRG.783_NC_052532.1_50730778-50736682, CPEB4_NC_052544.1_9044116-9082600, RPL36_NC_052559.1_1088192-1091113, RPL26L1_NC_052544.1_8750370-8754863, LOC121106447_NC_052532.1_122362811-122365677, RPLP2_NC_052536.1_15378037-15382970, LOC121107007_NC_052547.1_1153347-1155269, RPLP1_NC_0525…
TOP	GO:0071704	organic substance metabolic process	BIOLOGICAL_PROCESS	130	0.986755	1.17586	0.0123839	0.118547	CTTNBP2NL_NC_052557.1_3498419-3515129, FAM135A_NC_052534.1_82367085-82447563, ZBTB32_NC_052555.1_4523307-4595989, MSTRG.10276_NC_052540.1_4898130-4931962, MSTRG.16262_NC_052557.1_113067-130838, RPL9_NC_052535.1_68805983-68811984, MSTRG.11662_NC_052543.1_1935271-1942044	RPS3A_NC_052535.1_32810570-32815667, ZBTB46_NC_052551.1_9911225-9950988, LOC121106994_NC_052547.1_413219-415141, MSTRG.783_NC_052532.1_50730778-50736682, CPEB4_NC_052544.1_9044116-9082600, RPL36_NC_052559.1_1088192-1091113, MSTRG.2644_NC_052532.1_195999917-196013890, SAT1_NC_052532.1_118428835-118431771, RPL26L1_NC_052544.1_8750370-8754863, MSTRG.8108_NC_052536.1_48939803-48982625, LOC121106447_N…
TOP	GO:0005488	binding	MOLECULAR_FUNCTION	135	0.986301	1.17558	0.0284264	0.0998457	ADGRG1_NC_052542.1_518037-527329, CTTNBP2NL_NC_052557.1_3498419-3515129, ZBTB32_NC_052555.1_4523307-4595989, MSTRG.10276_NC_052540.1_4898130-4931962, MSTRG.16262_NC_052557.1_113067-130838, RPL9_NC_052535.1_68805983-68811984	LOC121107002_NC_052547.1_776327-778530, LOC121106994_NC_052547.1_413219-415141, CPEB4_NC_052544.1_9044116-9082600, MSTRG.2644_NC_052532.1_195999917-196013890, SAT1_NC_052532.1_118428835-118431771, RPL26L1_NC_052544.1_8750370-8754863, CA3B_NC_052533.1_122393536-122409450, MSTRG.8108_NC_052536.1_48939803-48982625, LOC121106447_NC_052532.1_122362811-122365677, LOC121107007_NC_052547.1_1153347-115526…
TOP	GO:0005575	cellular_component	CELLULAR_COMPONENT	159	0.983607	1.17526	0.0241449	0.0872497	ADGRG1_NC_052542.1_518037-527329, CTTNBP2NL_NC_052557.1_3498419-3515129, ZBTB32_NC_052555.1_4523307-4595989, MSTRG.10276_NC_052540.1_4898130-4931962, MSTRG.16262_NC_052557.1_113067-130838, RPL9_NC_052535.1_68805983-68811984, MSTRG.11662_NC_052543.1_1935271-1942044	RPS3A_NC_052535.1_32810570-32815667, MSTRG.783_NC_052532.1_50730778-50736682, CPEB4_NC_052544.1_9044116-9082600, RPL36_NC_052559.1_1088192-1091113, MSTRG.15651_NC_052554.1_2747537-2756646, MSTRG.2644_NC_052532.1_195999917-196013890, SAT1_NC_052532.1_118428835-118431771, RPL26L1_NC_052544.1_8750370-8754863, CA3B_NC_052533.1_122393536-122409450, MSTRG.8108_NC_052536.1_48939803-48982625, RPLP2_NC_05…
TOP	GO:0110165	cellular anatomical entity	CELLULAR_COMPONENT	157	0.983871	1.17468	0.0361809	0.0815252	ADGRG1_NC_052542.1_518037-527329, CTTNBP2NL_NC_052557.1_3498419-3515129, ZBTB32_NC_052555.1_4523307-4595989, MSTRG.10276_NC_052540.1_4898130-4931962, MSTRG.16262_NC_052557.1_113067-130838, RPL9_NC_052535.1_68805983-68811984, MSTRG.11662_NC_052543.1_1935271-1942044	RPS3A_NC_052535.1_32810570-32815667, MSTRG.783_NC_052532.1_50730778-50736682, CPEB4_NC_052544.1_9044116-9082600, RPL36_NC_052559.1_1088192-1091113, MSTRG.15651_NC_052554.1_2747537-2756646, MSTRG.2644_NC_052532.1_195999917-196013890, SAT1_NC_052532.1_118428835-118431771, RPL26L1_NC_052544.1_8750370-8754863, CA3B_NC_052533.1_122393536-122409450, MSTRG.8108_NC_052536.1_48939803-48982625, RPLP2_NC_05…
TOP	GO:0008152	metabolic process	BIOLOGICAL_PROCESS	137	0.986111	1.17462	0.0143003	0.0723922	CTTNBP2NL_NC_052557.1_3498419-3515129, FAM135A_NC_052534.1_82367085-82447563, ZBTB32_NC_052555.1_4523307-4595989, MSTRG.10276_NC_052540.1_4898130-4931962, MSTRG.16262_NC_052557.1_113067-130838, RPL9_NC_052535.1_68805983-68811984, MSTRG.11662_NC_052543.1_1935271-1942044	RPS3A_NC_052535.1_32810570-32815667, ZBTB46_NC_052551.1_9911225-9950988, LOC121106994_NC_052547.1_413219-415141, MSTRG.783_NC_052532.1_50730778-50736682, CPEB4_NC_052544.1_9044116-9082600, RPL36_NC_052559.1_1088192-1091113, MSTRG.2644_NC_052532.1_195999917-196013890, SAT1_NC_052532.1_118428835-118431771, RPL26L1_NC_052544.1_8750370-8754863, CA3B_NC_052533.1_122393536-122409450, MSTRG.8108_NC_0525…
TOP	GO:0044237	cellular metabolic process	BIOLOGICAL_PROCESS	107	0.988506	1.17162	0.0232804	0.0747418	CTTNBP2NL_NC_052557.1_3498419-3515129, FAM135A_NC_052534.1_82367085-82447563, ZBTB32_NC_052555.1_4523307-4595989, MSTRG.10276_NC_052540.1_4898130-4931962, MSTRG.16262_NC_052557.1_113067-130838, RPL9_NC_052535.1_68805983-68811984, MSTRG.11662_NC_052543.1_1935271-1942044	ZBTB46_NC_052551.1_9911225-9950988, MSTRG.783_NC_052532.1_50730778-50736682, CPEB4_NC_052544.1_9044116-9082600, RPL36_NC_052559.1_1088192-1091113, MSTRG.2644_NC_052532.1_195999917-196013890, SAT1_NC_052532.1_118428835-118431771, RPL26L1_NC_052544.1_8750370-8754863, CA3B_NC_052533.1_122393536-122409450, MSTRG.8108_NC_052536.1_48939803-48982625, LOC121106447_NC_052532.1_122362811-122365677, RPLP2_N…
TOP	GO:0006807	nitrogen compound metabolic process	BIOLOGICAL_PROCESS	116	0.981818	1.16973	0.0426639	0.086908	CTTNBP2NL_NC_052557.1_3498419-3515129, ZBTB32_NC_052555.1_4523307-4595989, MSTRG.10276_NC_052540.1_4898130-4931962, MSTRG.16262_NC_052557.1_113067-130838, RPL9_NC_052535.1_68805983-68811984, MSTRG.11662_NC_052543.1_1935271-1942044	RPS3A_NC_052535.1_32810570-32815667, ZBTB46_NC_052551.1_9911225-9950988, LOC121106994_NC_052547.1_413219-415141, MSTRG.783_NC_052532.1_50730778-50736682, CPEB4_NC_052544.1_9044116-9082600, RPL36_NC_052559.1_1088192-1091113, SAT1_NC_052532.1_118428835-118431771, RPL26L1_NC_052544.1_8750370-8754863, LOC121106447_NC_052532.1_122362811-122365677, RPLP2_NC_052536.1_15378037-15382970, LOC121107007_NC_0…
TOP	GO:0043170	macromolecule metabolic process	BIOLOGICAL_PROCESS	114	0.982036	1.16647	0.043659	0.10263	CTTNBP2NL_NC_052557.1_3498419-3515129, ZBTB32_NC_052555.1_4523307-4595989, MSTRG.10276_NC_052540.1_4898130-4931962, MSTRG.16262_NC_052557.1_113067-130838, RPL9_NC_052535.1_68805983-68811984, MSTRG.11662_NC_052543.1_1935271-1942044	RPS3A_NC_052535.1_32810570-32815667, ZBTB46_NC_052551.1_9911225-9950988, LOC121106994_NC_052547.1_413219-415141, MSTRG.783_NC_052532.1_50730778-50736682, CPEB4_NC_052544.1_9044116-9082600, RPL36_NC_052559.1_1088192-1091113, RPL26L1_NC_052544.1_8750370-8754863, LOC121106447_NC_052532.1_122362811-122365677, RPLP2_NC_052536.1_15378037-15382970, LOC121107007_NC_052547.1_1153347-1155269, RPLP1_NC_0525…
TOP	GO:0003674	molecular_function	MOLECULAR_FUNCTION	182	0.979798	1.16109	0.0260782	0.124305	ADGRG1_NC_052542.1_518037-527329, CTTNBP2NL_NC_052557.1_3498419-3515129, ZBTB32_NC_052555.1_4523307-4595989, MSTRG.10276_NC_052540.1_4898130-4931962, MSTRG.16262_NC_052557.1_113067-130838, RPL9_NC_052535.1_68805983-68811984, MSTRG.11662_NC_052543.1_1935271-1942044	LOC121107002_NC_052547.1_776327-778530, ZBTB46_NC_052551.1_9911225-9950988, LOC121106994_NC_052547.1_413219-415141, MSTRG.783_NC_052532.1_50730778-50736682, CPEB4_NC_052544.1_9044116-9082600, MSTRG.8484_NC_052537.1_10259516-10306406, RPL36_NC_052559.1_1088192-1091113, MSTRG.15651_NC_052554.1_2747537-2756646, MSTRG.2644_NC_052532.1_195999917-196013890, SAT1_NC_052532.1_118428835-118431771, RPL26L1…

## Sheet: D
Fayoumi 6 DPC
Tags	GO ID	GO Name	GO Category	Size	ES	NES	Nominal p-val	FDR q-val	Core Enrichment Sequences	No-Core Enrichment Sequences
BOTTOM	GO:0043025	neuronal cell body	CELLULAR_COMPONENT	7	-1	-5.42461	0	0.249797	MSTRG.18444_NC_052572.1_17565424-17603706, MSTRG.8108_NC_052536.1_48939803-48982625	MSTRG.10568_NC_052540.1_20263437-20310834, CCN3_NC_052533.1_135485628-135491014, CIB4_NC_052541.1_20071724-20074333, LRIG2_NC_052557.1_3677904-3696597, MSTRG.17537_NC_052565.1_315483-377743
BOTTOM	GO:0004888	transmembrane signaling receptor activity	MOLECULAR_FUNCTION	7	-1	-5.4996	0	0.201181	MSTRG.18444_NC_052572.1_17565424-17603706, RABGAP1L_NC_052539.1_7108417-7311814	MSTRG.9703_NC_052539.1_7108278-7311814, ADGRG1_NC_052542.1_518037-527329, PTK7_NC_052534.1_4571460-4596994, MSTRG.3179_NC_052533.1_39708577-39773258, MSTRG.4515_NC_052534.1_4571460-4596994
BOTTOM	GO:0030855	epithelial cell differentiation	BIOLOGICAL_PROCESS	11	-1	-5.52514	0	0.188628	MSTRG.18444_NC_052572.1_17565424-17603706, ZFP36L1_NC_052536.1_27858453-27860649	IL6ST_NC_052572.1_17565656-17603706, PTK7_NC_052534.1_4571460-4596994, APOA1_NC_052555.1_5166296-5168116, NFE2L1_NC_052558.1_3679441-3688469, ANXA2_NC_052541.1_5100714-5126477, MSTRG.8108_NC_052536.1_48939803-48982625, MSTRG.4515_NC_052534.1_4571460-4596994, MSTRG.7555_NC_052536.1_16197907-16234181, MSTRG.14170_NC_052549.1_9823352-9826378
BOTTOM	GO:0030155	regulation of cell adhesion	BIOLOGICAL_PROCESS	11	-1	-5.53231	0	0.202542	MSTRG.18444_NC_052572.1_17565424-17603706, PPM1F_NC_052546.1_488164-527010	IL6ST_NC_052572.1_17565656-17603706, MSTRG.3179_NC_052533.1_39708577-39773258, APOA1_NC_052555.1_5166296-5168116, MSTRG.10718_NC_052541.1_1355706-1362878, PODXL_NC_052532.1_3637123-3677463, CIB4_NC_052541.1_20071724-20074333, MSTRG.12549_NC_052545.1_4180309-4184961, MSTRG.12725_NC_052545.1_9201213-9224012, CDH1_NC_052542.1_18517590-18526543
BOTTOM	GO:0045597	positive regulation of cell differentiation	BIOLOGICAL_PROCESS	12	-1	-5.54464	0	0.223414	ZBTB46_NC_052551.1_9911225-9950988, MSTRG.18444_NC_052572.1_17565424-17603706, ZFP36L1_NC_052536.1_27858453-27860649	MSTRG.9610_NC_052539.1_4165104-4244335, PTK7_NC_052534.1_4571460-4596994, MSTRG.3179_NC_052533.1_39708577-39773258, ZBTB32_NC_052555.1_4523307-4595989, MSTRG.9061_NC_052538.1_7514231-7535322, ANXA2_NC_052541.1_5100714-5126477, MSTRG.8108_NC_052536.1_48939803-48982625, MSTRG.4515_NC_052534.1_4571460-4596994, PDE3A_NC_052532.1_64942524-65186322
BOTTOM	GO:0016491	oxidoreductase activity	MOLECULAR_FUNCTION	7	-0.99635	-5.57469	0.0191286	0.235219	PLOD1_NC_052552.1_5507058-5524493, MSTRG.9679_NC_052539.1_5989157-5997236	HBAD_NC_052545.1_12115543-12116555, MSTRG.8596_NC_052537.1_17331601-17346090, MSTRG.2644_NC_052532.1_195999917-196013890, MSTRG.12754_NC_052545.1_12114774-12119471, GAPDH_NC_052532.1_76902271-76906289
BOTTOM	GO:0050767	regulation of neurogenesis	BIOLOGICAL_PROCESS	9	-1	-5.67346	0	0.221712	MSTRG.18444_NC_052572.1_17565424-17603706, MSTRG.8108_NC_052536.1_48939803-48982625	IL6ST_NC_052572.1_17565656-17603706, PTK7_NC_052534.1_4571460-4596994, MSTRG.10718_NC_052541.1_1355706-1362878, ANXA2_NC_052541.1_5100714-5126477, LRIG2_NC_052557.1_3677904-3696597, MSTRG.4515_NC_052534.1_4571460-4596994, MSTRG.17537_NC_052565.1_315483-377743
BOTTOM	GO:0098797	plasma membrane protein complex	CELLULAR_COMPONENT	8	-1	-5.69662	0	0.222934	MSTRG.18444_NC_052572.1_17565424-17603706, SLC7A7_NC_052533.1_123875238-123900536	IL6ST_NC_052572.1_17565656-17603706, MSTRG.3179_NC_052533.1_39708577-39773258, MSTRG.10718_NC_052541.1_1355706-1362878, ANXA2_NC_052541.1_5100714-5126477, MSTRG.10890_NC_052541.1_8892168-8923029, CDH1_NC_052542.1_18517590-18526543
BOTTOM	GO:0042325	regulation of phosphorylation	BIOLOGICAL_PROCESS	11	-1	-5.77326	0	0.188186	RPLP1_NC_052533.1_144622221-144623472, MSTRG.18444_NC_052572.1_17565424-17603706	IL6ST_NC_052572.1_17565656-17603706, MSTRG.3179_NC_052533.1_39708577-39773258, APOA1_NC_052555.1_5166296-5168116, CIB4_NC_052541.1_20071724-20074333, MSTRG.12725_NC_052545.1_9201213-9224012, MSTRG.16978_NC_052559.1_2549985-2554768, PPM1F_NC_052546.1_488164-527010, RACK1_NC_052547.1_2146749-2150312, MSTRG.11662_NC_052543.1_1935271-1942044
BOTTOM	GO:0010647	positive regulation of cell communication	BIOLOGICAL_PROCESS	10	-1	-5.80869	0	0.241674	RPL26L1_NC_052544.1_8750370-8754863, MSTRG.18444_NC_052572.1_17565424-17603706	IL6ST_NC_052572.1_17565656-17603706, APOA1_NC_052555.1_5166296-5168116, CCN3_NC_052533.1_135485628-135491014, CIB4_NC_052541.1_20071724-20074333, CA2_NC_052533.1_122451119-122468201, MSTRG.12725_NC_052545.1_9201213-9224012, LRIG2_NC_052557.1_3677904-3696597, MSTRG.4083_NC_052533.1_123854833-123900536

## Sheet: E
Fayoumi 10 DPC
Tags	GO ID	GO Name	GO Category	Size	ES	NES	Nominal p-val	FDR q-val	Core Enrichment Sequences	No-Core Enrichment Sequences
TOP	GO:0065009	regulation of molecular function	BIOLOGICAL_PROCESS	40	0.966805	1.38503	0.0387755	0.242555	PPM1F_NC_052546.1_488164-527010	LOC121107002_NC_052547.1_776327-778530, MSTRG.13359_NC_052547.1_738767-786111, MSTRG.3179_NC_052533.1_39708577-39773258, CTTNBP2NL_NC_052557.1_3498419-3515129, LOC121106994_NC_052547.1_413219-415141, LOC121107001_NC_052547.1_699354-701276, CIB4_NC_052541.1_20071724-20074333, LOC121106998_NC_052547.1_619246-621168, LOC121107003_NC_052547.1_820214-822136, LOC121107007_NC_052547.1_1153347-1155269, L…
TOP	GO:0080090	regulation of primary metabolic process	BIOLOGICAL_PROCESS	59	0.894513	1.38323	0.0433996	0.22417	ZBTB46_NC_052551.1_9911225-9950988, NFE2L1_NC_052558.1_3679441-3688469, LRIG2_NC_052557.1_3677904-3696597, PPM1F_NC_052546.1_488164-527010	MSTRG.13359_NC_052547.1_738767-786111, MSTRG.3179_NC_052533.1_39708577-39773258, LOC121106994_NC_052547.1_413219-415141, CPEB4_NC_052544.1_9044116-9082600, RPL26L1_NC_052544.1_8750370-8754863, LOC121107007_NC_052547.1_1153347-1155269, RARRES2_NC_052533.1_446720-448608, RPLP1_NC_052533.1_144622221-144623472, ELK4_NC_052557.1_2228664-2248383, CCN3_NC_052533.1_135485628-135491014, ANXA2_NC_052541.1_…
TOP	GO:0051171	regulation of nitrogen compound metabolic process	BIOLOGICAL_PROCESS	58	0.894614	1.38239	0.0561798	0.208216	ZBTB46_NC_052551.1_9911225-9950988, NFE2L1_NC_052558.1_3679441-3688469, LRIG2_NC_052557.1_3677904-3696597, PPM1F_NC_052546.1_488164-527010	MSTRG.13359_NC_052547.1_738767-786111, MSTRG.3179_NC_052533.1_39708577-39773258, LOC121106994_NC_052547.1_413219-415141, CPEB4_NC_052544.1_9044116-9082600, RPL26L1_NC_052544.1_8750370-8754863, LOC121107007_NC_052547.1_1153347-1155269, RPLP1_NC_052533.1_144622221-144623472, ELK4_NC_052557.1_2228664-2248383, CCN3_NC_052533.1_135485628-135491014, ANXA2_NC_052541.1_5100714-5126477, RPS26_NC_052565.1_…
TOP	GO:0007154	cell communication	BIOLOGICAL_PROCESS	38	0.971193	1.36968	0.0565302	0.246763	LRIG2_NC_052557.1_3677904-3696597, PPM1F_NC_052546.1_488164-527010	ADGRG1_NC_052542.1_518037-527329, MSTRG.3179_NC_052533.1_39708577-39773258, CIB4_NC_052541.1_20071724-20074333, MSTRG.12415_NC_052544.1_16992910-17054536, CA2_NC_052533.1_122451119-122468201, RPL26L1_NC_052544.1_8750370-8754863, MSTRG.8108_NC_052536.1_48939803-48982625, MSTRG.17023_NC_052559.1_3227754-3266279, MSTRG.4515_NC_052534.1_4571460-4596994, LY6E_NC_052533.1_147255543-147261927, MSTRG.102…
TOP	GO:0048523	negative regulation of cellular process	BIOLOGICAL_PROCESS	46	0.929999	1.36694	0.0779221	0.236513	NFE2L1_NC_052558.1_3679441-3688469, LRIG2_NC_052557.1_3677904-3696597, PPM1F_NC_052546.1_488164-527010	GLO1_NC_052534.1_29189187-29196090, MSTRG.3179_NC_052533.1_39708577-39773258, CTTNBP2NL_NC_052557.1_3498419-3515129, CPEB4_NC_052544.1_9044116-9082600, CIB4_NC_052541.1_20071724-20074333, MSTRG.12210_NC_052544.1_9043970-9082600, RPL26L1_NC_052544.1_8750370-8754863, RPS14_NC_052544.1_12742930-12747884, MSTRG.4515_NC_052534.1_4571460-4596994, CDH1_NC_052542.1_18517590-18526543, MSTRG.2719_NC_052533…

## Sheet: F
Non-challenged 6 DPC
Tags	GO ID	GO Name	GO Category	Size	ES	NES	Nominal p-val	FDR q-val	Core Enrichment Sequences	No-Core Enrichment Sequences
TOP	GO:0036211	protein modification process	BIOLOGICAL_PROCESS	45	0.934375	1.52136	0	0.0846454	IL6ST_NC_052572.1_17565656-17603706, PTK7_NC_052534.1_4571460-4596994, MSTRG.17537_NC_052565.1_315483-377743	LOC121107002_NC_052547.1_776327-778530, MSTRG.3179_NC_052533.1_39708577-39773258, MSTRG.13359_NC_052547.1_738767-786111, CTTNBP2NL_NC_052557.1_3498419-3515129, LOC121106994_NC_052547.1_413219-415141, LOC121107001_NC_052547.1_699354-701276, CIB4_NC_052541.1_20071724-20074333, MSTRG.8018_NC_052536.1_42604022-42646039, LOC121106998_NC_052547.1_619246-621168, MSTRG.4515_NC_052534.1_4571460-4596994, L…
TOP	GO:0005829	cytosol	CELLULAR_COMPONENT	51	0.9	1.50399	0.00437956	0.0832629	MSTRG.10718_NC_052541.1_1355706-1362878, RPS13_NC_052536.1_11365517-11369537, MSTRG.6915_NC_052535.1_68805983-68811984, MSTRG.2719_NC_052533.1_647075-762984	RPL38_NC_052549.1_9733236-9735848, GLO1_NC_052534.1_29189187-29196090, MSTRG.13806_NC_052548.1_7472232-7476271, RPL36_NC_052559.1_1088192-1091113, MSTRG.2644_NC_052532.1_195999917-196013890, SAT1_NC_052532.1_118428835-118431771, CA2_NC_052533.1_122451119-122468201, RPL26L1_NC_052544.1_8750370-8754863, RPL15_NC_052533.1_37093328-37098637, CA3B_NC_052533.1_122393536-122409450, RPLP2_NC_052536.1_153…
TOP	GO:0043412	macromolecule modification	BIOLOGICAL_PROCESS	45	0.934375	1.49724	0.00146413	0.0693633	IL6ST_NC_052572.1_17565656-17603706, PTK7_NC_052534.1_4571460-4596994, MSTRG.17537_NC_052565.1_315483-377743	LOC121107002_NC_052547.1_776327-778530, MSTRG.3179_NC_052533.1_39708577-39773258, MSTRG.13359_NC_052547.1_738767-786111, CTTNBP2NL_NC_052557.1_3498419-3515129, LOC121106994_NC_052547.1_413219-415141, LOC121107001_NC_052547.1_699354-701276, CIB4_NC_052541.1_20071724-20074333, MSTRG.8018_NC_052536.1_42604022-42646039, LOC121106998_NC_052547.1_619246-621168, MSTRG.4515_NC_052534.1_4571460-4596994, L…

## Sheet: G
Non-challenged 10 DPC
Tags	GO ID	GO Name	GO Category	Size	ES	NES	Nominal p-val	FDR q-val	Core Enrichment Sequences	No-Core Enrichment Sequences
TOP	GO:0031398	positive regulation of protein ubiquitination	BIOLOGICAL_PROCESS	18	1	2.08717	0	0	MSTRG.13359_NC_052547.1_738767-786111	LOC121107002_NC_052547.1_776327-778530, LOC121107006_NC_052547.1_1124850-1126772, LOC121106994_NC_052547.1_413219-415141, LOC121107001_NC_052547.1_699354-701276, LOC121106910_NC_052547.1_1209125-1211162, LOC121106999_NC_052547.1_660397-662319, LOC121106998_NC_052547.1_619246-621168, LOC121107003_NC_052547.1_820214-822136, LOC121107007_NC_052547.1_1153347-1155269, MSTRG.13348_NC_052547.1_624391-70…
TOP	GO:1903322	positive regulation of protein modification by small protein conjugation or removal	BIOLOGICAL_PROCESS	18	1	2.05299	0	0	MSTRG.13359_NC_052547.1_738767-786111	LOC121107002_NC_052547.1_776327-778530, LOC121107006_NC_052547.1_1124850-1126772, LOC121106994_NC_052547.1_413219-415141, LOC121107001_NC_052547.1_699354-701276, LOC121106910_NC_052547.1_1209125-1211162, LOC121106999_NC_052547.1_660397-662319, LOC121106998_NC_052547.1_619246-621168, LOC121107003_NC_052547.1_820214-822136, LOC121107007_NC_052547.1_1153347-1155269, MSTRG.13348_NC_052547.1_624391-70…
TOP	GO:1901875	positive regulation of post-translational protein modification	BIOLOGICAL_PROCESS	18	1	2.03738	0	0	MSTRG.13359_NC_052547.1_738767-786111	LOC121107002_NC_052547.1_776327-778530, LOC121107006_NC_052547.1_1124850-1126772, LOC121106994_NC_052547.1_413219-415141, LOC121107001_NC_052547.1_699354-701276, LOC121106910_NC_052547.1_1209125-1211162, LOC121106999_NC_052547.1_660397-662319, LOC121106998_NC_052547.1_619246-621168, LOC121107003_NC_052547.1_820214-822136, LOC121107007_NC_052547.1_1153347-1155269, MSTRG.13348_NC_052547.1_624391-70…
TOP	GO:1904666	regulation of ubiquitin protein ligase activity	BIOLOGICAL_PROCESS	18	1	2.03112	0	0	MSTRG.13359_NC_052547.1_738767-786111	LOC121107002_NC_052547.1_776327-778530, LOC121107006_NC_052547.1_1124850-1126772, LOC121106994_NC_052547.1_413219-415141, LOC121107001_NC_052547.1_699354-701276, LOC121106910_NC_052547.1_1209125-1211162, LOC121106999_NC_052547.1_660397-662319, LOC121106998_NC_052547.1_619246-621168, LOC121107003_NC_052547.1_820214-822136, LOC121107007_NC_052547.1_1153347-1155269, MSTRG.13348_NC_052547.1_624391-70…
TOP	GO:1901873	regulation of post-translational protein modification	BIOLOGICAL_PROCESS	18	1	2.02885	0	0	MSTRG.13359_NC_052547.1_738767-786111	LOC121107002_NC_052547.1_776327-778530, LOC121107006_NC_052547.1_1124850-1126772, LOC121106994_NC_052547.1_413219-415141, LOC121107001_NC_052547.1_699354-701276, LOC121106910_NC_052547.1_1209125-1211162, LOC121106999_NC_052547.1_660397-662319, LOC121106998_NC_052547.1_619246-621168, LOC121107003_NC_052547.1_820214-822136, LOC121107007_NC_052547.1_1153347-1155269, MSTRG.13348_NC_052547.1_624391-70…
TOP	GO:0051438	regulation of ubiquitin-protein transferase activity	BIOLOGICAL_PROCESS	18	1	2.0266	0	0	MSTRG.13359_NC_052547.1_738767-786111	LOC121107002_NC_052547.1_776327-778530, LOC121107006_NC_052547.1_1124850-1126772, LOC121106994_NC_052547.1_413219-415141, LOC121107001_NC_052547.1_699354-701276, LOC121106910_NC_052547.1_1209125-1211162, LOC121106999_NC_052547.1_660397-662319, LOC121106998_NC_052547.1_619246-621168, LOC121107003_NC_052547.1_820214-822136, LOC121107007_NC_052547.1_1153347-1155269, MSTRG.13348_NC_052547.1_624391-70…
TOP	GO:0055106	ubiquitin-protein transferase regulator activity	MOLECULAR_FUNCTION	18	1	2.02188	0	0	MSTRG.13359_NC_052547.1_738767-786111	LOC121107002_NC_052547.1_776327-778530, LOC121107006_NC_052547.1_1124850-1126772, LOC121106994_NC_052547.1_413219-415141, LOC121107001_NC_052547.1_699354-701276, LOC121106910_NC_052547.1_1209125-1211162, LOC121106999_NC_052547.1_660397-662319, LOC121106998_NC_052547.1_619246-621168, LOC121107003_NC_052547.1_820214-822136, LOC121107007_NC_052547.1_1153347-1155269, MSTRG.13348_NC_052547.1_624391-70…
TOP	GO:0031396	regulation of protein ubiquitination	BIOLOGICAL_PROCESS	18	1	2.02179	0	0	MSTRG.13359_NC_052547.1_738767-786111	LOC121107002_NC_052547.1_776327-778530, LOC121107006_NC_052547.1_1124850-1126772, LOC121106994_NC_052547.1_413219-415141, LOC121107001_NC_052547.1_699354-701276, LOC121106910_NC_052547.1_1209125-1211162, LOC121106999_NC_052547.1_660397-662319, LOC121106998_NC_052547.1_619246-621168, LOC121107003_NC_052547.1_820214-822136, LOC121107007_NC_052547.1_1153347-1155269, MSTRG.13348_NC_052547.1_624391-70…
TOP	GO:0051443	positive regulation of ubiquitin-protein transferase activity	BIOLOGICAL_PROCESS	18	1	2.01726	0	0	MSTRG.13359_NC_052547.1_738767-786111	LOC121107002_NC_052547.1_776327-778530, LOC121107006_NC_052547.1_1124850-1126772, LOC121106994_NC_052547.1_413219-415141, LOC121107001_NC_052547.1_699354-701276, LOC121106910_NC_052547.1_1209125-1211162, LOC121106999_NC_052547.1_660397-662319, LOC121106998_NC_052547.1_619246-621168, LOC121107003_NC_052547.1_820214-822136, LOC121107007_NC_052547.1_1153347-1155269, MSTRG.13348_NC_052547.1_624391-70…
TOP	GO:0097027	ubiquitin-protein transferase activator activity	MOLECULAR_FUNCTION	18	1	2.01395	0	0	MSTRG.13359_NC_052547.1_738767-786111	LOC121107002_NC_052547.1_776327-778530, LOC121107006_NC_052547.1_1124850-1126772, LOC121106994_NC_052547.1_413219-415141, LOC121107001_NC_052547.1_699354-701276, LOC121106910_NC_052547.1_1209125-1211162, LOC121106999_NC_052547.1_660397-662319, LOC121106998_NC_052547.1_619246-621168, LOC121107003_NC_052547.1_820214-822136, LOC121107007_NC_052547.1_1153347-1155269, MSTRG.13348_NC_052547.1_624391-70…
TOP	GO:1903320	regulation of protein modification by small protein conjugation or removal	BIOLOGICAL_PROCESS	18	1	2.00834	0	0	MSTRG.13359_NC_052547.1_738767-786111	LOC121107002_NC_052547.1_776327-778530, LOC121107006_NC_052547.1_1124850-1126772, LOC121106994_NC_052547.1_413219-415141, LOC121107001_NC_052547.1_699354-701276, LOC121106910_NC_052547.1_1209125-1211162, LOC121106999_NC_052547.1_660397-662319, LOC121106998_NC_052547.1_619246-621168, LOC121107003_NC_052547.1_820214-822136, LOC121107007_NC_052547.1_1153347-1155269, MSTRG.13348_NC_052547.1_624391-70…
TOP	GO:1904668	positive regulation of ubiquitin protein ligase activity	BIOLOGICAL_PROCESS	18	1	2.00102	0	0	MSTRG.13359_NC_052547.1_738767-786111	LOC121107002_NC_052547.1_776327-778530, LOC121107006_NC_052547.1_1124850-1126772, LOC121106994_NC_052547.1_413219-415141, LOC121107001_NC_052547.1_699354-701276, LOC121106910_NC_052547.1_1209125-1211162, LOC121106999_NC_052547.1_660397-662319, LOC121106998_NC_052547.1_619246-621168, LOC121107003_NC_052547.1_820214-822136, LOC121107007_NC_052547.1_1153347-1155269, MSTRG.13348_NC_052547.1_624391-70…
TOP	GO:0010997	anaphase-promoting complex binding	MOLECULAR_FUNCTION	18	1	1.99377	0	0	MSTRG.13359_NC_052547.1_738767-786111	LOC121107002_NC_052547.1_776327-778530, LOC121107006_NC_052547.1_1124850-1126772, LOC121106994_NC_052547.1_413219-415141, LOC121107001_NC_052547.1_699354-701276, LOC121106910_NC_052547.1_1209125-1211162, LOC121106999_NC_052547.1_660397-662319, LOC121106998_NC_052547.1_619246-621168, LOC121107003_NC_052547.1_820214-822136, LOC121107007_NC_052547.1_1153347-1155269, MSTRG.13348_NC_052547.1_624391-70…
TOP	GO:0031401	positive regulation of protein modification process	BIOLOGICAL_PROCESS	27	0.791618	1.74564	0	0.0041223	IL6ST_NC_052572.1_17565656-17603706, MSTRG.13359_NC_052547.1_738767-786111, MSTRG.16978_NC_052559.1_2549985-2554768	LOC121107002_NC_052547.1_776327-778530, LOC121107006_NC_052547.1_1124850-1126772, MSTRG.3179_NC_052533.1_39708577-39773258, LOC121106994_NC_052547.1_413219-415141, LOC121107001_NC_052547.1_699354-701276, LOC121106910_NC_052547.1_1209125-1211162, LOC121106999_NC_052547.1_660397-662319, CIB4_NC_052541.1_20071724-20074333, LOC121106998_NC_052547.1_619246-621168, LOC121107003_NC_052547.1_820214-82213…
TOP	GO:0140677	molecular function activator activity	MOLECULAR_FUNCTION	23	0.7866	1.70441	0	0.0112164	MSTRG.13359_NC_052547.1_738767-786111, APOA1_NC_052555.1_5166296-5168116, MSTRG.16978_NC_052559.1_2549985-2554768, MSTRG.10890_NC_052541.1_8892168-8923029	LOC121107002_NC_052547.1_776327-778530, LOC121107006_NC_052547.1_1124850-1126772, LOC121106994_NC_052547.1_413219-415141, LOC121107001_NC_052547.1_699354-701276, LOC121106910_NC_052547.1_1209125-1211162, LOC121106999_NC_052547.1_660397-662319, LOC121106998_NC_052547.1_619246-621168, LOC121107003_NC_052547.1_820214-822136, LOC121107007_NC_052547.1_1153347-1155269, MSTRG.13348_NC_052547.1_624391-70…
TOP	GO:0008047	enzyme activator activity	MOLECULAR_FUNCTION	22	0.787228	1.69413	0.0015748	0.0126382	MSTRG.13359_NC_052547.1_738767-786111, APOA1_NC_052555.1_5166296-5168116, MSTRG.16978_NC_052559.1_2549985-2554768, MSTRG.10890_NC_052541.1_8892168-8923029	LOC121107002_NC_052547.1_776327-778530, LOC121107006_NC_052547.1_1124850-1126772, LOC121106994_NC_052547.1_413219-415141, LOC121107001_NC_052547.1_699354-701276, LOC121106910_NC_052547.1_1209125-1211162, LOC121106999_NC_052547.1_660397-662319, LOC121106998_NC_052547.1_619246-621168, LOC121107003_NC_052547.1_820214-822136, LOC121107007_NC_052547.1_1153347-1155269, MSTRG.13348_NC_052547.1_624391-70…
TOP	GO:0051347	positive regulation of transferase activity	BIOLOGICAL_PROCESS	23	0.769891	1.65293	0.00324675	0.0260353	MSTRG.13359_NC_052547.1_738767-786111, MSTRG.16978_NC_052559.1_2549985-2554768	LOC121107002_NC_052547.1_776327-778530, LOC121107006_NC_052547.1_1124850-1126772, MSTRG.3179_NC_052533.1_39708577-39773258, LOC121106994_NC_052547.1_413219-415141, LOC121107001_NC_052547.1_699354-701276, LOC121106910_NC_052547.1_1209125-1211162, LOC121106999_NC_052547.1_660397-662319, CIB4_NC_052541.1_20071724-20074333, LOC121106998_NC_052547.1_619246-621168, LOC121107003_NC_052547.1_820214-82213…
TOP	GO:0016567	protein ubiquitination	BIOLOGICAL_PROCESS	20	0.759591	1.59438	0.00472441	0.0705227	MSTRG.13359_NC_052547.1_738767-786111	LOC121107002_NC_052547.1_776327-778530, LOC121107006_NC_052547.1_1124850-1126772, LOC121106994_NC_052547.1_413219-415141, LOC121107001_NC_052547.1_699354-701276, LOC121106910_NC_052547.1_1209125-1211162, LOC121106999_NC_052547.1_660397-662319, MSTRG.1905_NC_052532.1_130612891-130718336, LOC121106998_NC_052547.1_619246-621168, LOC121107003_NC_052547.1_820214-822136, LOC121107007_NC_052547.1_115334…
TOP	GO:0046903	secretion	BIOLOGICAL_PROCESS	8	0.941392	1.56461	0	0.104495	SEPT2_NC_052540.1_4638065-4657445, SLC7A7_NC_052533.1_123875238-123900536	MSTRG.9610_NC_052539.1_4165104-4244335, MSTRG.3179_NC_052533.1_39708577-39773258, CCN3_NC_052533.1_135485628-135491014, MSTRG.12415_NC_052544.1_16992910-17054536, CA2_NC_052533.1_122451119-122468201, MSTRG.8042_NC_052536.1_43985328-44032013
TOP	GO:0043687	post-translational protein modification	BIOLOGICAL_PROCESS	22	0.711275	1.54576	0.0127796	0.133464	MSTRG.13359_NC_052547.1_738767-786111	LOC121107002_NC_052547.1_776327-778530, LOC121107006_NC_052547.1_1124850-1126772, LOC121106994_NC_052547.1_413219-415141, LOC121107001_NC_052547.1_699354-701276, LOC121106910_NC_052547.1_1209125-1211162, LOC121106999_NC_052547.1_660397-662319, MSTRG.1905_NC_052532.1_130612891-130718336, MSTRG.12549_NC_052545.1_4180309-4184961, LOC121106998_NC_052547.1_619246-621168, SUMO3_NC_052540.1_4822184-4824…
TOP	GO:0051234	establishment of localization	BIOLOGICAL_PROCESS	39	0.633238	1.51571	0.0192308	0.194446	MSTRG.637_NC_052532.1_47652068-47678409, APOA1_NC_052555.1_5166296-5168116, HBAD_NC_052545.1_12115543-12116555, MSTRG.14920_NC_052551.1_10357342-10375612, MSTRG.2644_NC_052532.1_195999917-196013890, MSTRG.15651_NC_052554.1_2747537-2756646, MSTRG.8108_NC_052536.1_48939803-48982625, ATP6V0E1_NC_052544.1_8755806-8767634, MSTRG.10890_NC_052541.1_8892168-8923029, CDH1_NC_052542.1_18517590-18526543, MS…	CTTNBP2NL_NC_052557.1_3498419-3515129, CIB4_NC_052541.1_20071724-20074333, MSTRG.12415_NC_052544.1_16992910-17054536, ATP13A3_NC_052540.1_12527864-12581039, CA2_NC_052533.1_122451119-122468201, MSTRG.12549_NC_052545.1_4180309-4184961, NPC2_NC_052536.1_37434994-37437272, PPM1F_NC_052546.1_488164-527010, MSTRG.9610_NC_052539.1_4165104-4244335, MSTRG.10261_NC_052540.1_4638065-4657445, MSTRG.16262_NC…
TOP	GO:0006810	transport	BIOLOGICAL_PROCESS	38	0.626741	1.51014	0.0107362	0.201829	MSTRG.637_NC_052532.1_47652068-47678409, APOA1_NC_052555.1_5166296-5168116, HBAD_NC_052545.1_12115543-12116555, MSTRG.14920_NC_052551.1_10357342-10375612, MSTRG.2644_NC_052532.1_195999917-196013890, MSTRG.15651_NC_052554.1_2747537-2756646, MSTRG.8108_NC_052536.1_48939803-48982625, ATP6V0E1_NC_052544.1_8755806-8767634, MSTRG.10890_NC_052541.1_8892168-8923029, CDH1_NC_052542.1_18517590-18526543, MS…	CTTNBP2NL_NC_052557.1_3498419-3515129, CIB4_NC_052541.1_20071724-20074333, MSTRG.12415_NC_052544.1_16992910-17054536, ATP13A3_NC_052540.1_12527864-12581039, CA2_NC_052533.1_122451119-122468201, MSTRG.12549_NC_052545.1_4180309-4184961, NPC2_NC_052536.1_37434994-37437272, PPM1F_NC_052546.1_488164-527010, MSTRG.9610_NC_052539.1_4165104-4244335, MSTRG.10261_NC_052540.1_4638065-4657445, MSTRG.16262_NC…
TOP	GO:0030234	enzyme regulator activity	MOLECULAR_FUNCTION	27	0.668832	1.50692	0.0229358	0.201012	MSTRG.13359_NC_052547.1_738767-786111, APOA1_NC_052555.1_5166296-5168116, MSTRG.16978_NC_052559.1_2549985-2554768, MSTRG.10890_NC_052541.1_8892168-8923029	LOC121107002_NC_052547.1_776327-778530, LOC121107006_NC_052547.1_1124850-1126772, LOC121106994_NC_052547.1_413219-415141, MSTRG.10568_NC_052540.1_20263437-20310834, LOC121107001_NC_052547.1_699354-701276, LOC121106910_NC_052547.1_1209125-1211162, LOC121106999_NC_052547.1_660397-662319, CIB4_NC_052541.1_20071724-20074333, MSTRG.4855_NC_052534.1_26822726-26836614, LOC121106998_NC_052547.1_619246-62…
TOP	GO:0002009	morphogenesis of an epithelium	BIOLOGICAL_PROCESS	7	0.934307	1.49897	0.00613497	0.215509	PTK7_NC_052534.1_4571460-4596994, PODXL_NC_052532.1_3637123-3677463, MSTRG.8108_NC_052536.1_48939803-48982625	MSTRG.3179_NC_052533.1_39708577-39773258, CA2_NC_052533.1_122451119-122468201, MSTRG.12549_NC_052545.1_4180309-4184961, MSTRG.4515_NC_052534.1_4571460-4596994
TOP	GO:0048667	cell morphogenesis involved in neuron differentiation	BIOLOGICAL_PROCESS	5	0.981884	1.49207	0.00309119	0.228174	PTK7_NC_052534.1_4571460-4596994, MSTRG.8108_NC_052536.1_48939803-48982625	MSTRG.12549_NC_052545.1_4180309-4184961, MSTRG.4515_NC_052534.1_4571460-4596994, MSTRG.17537_NC_052565.1_315483-377743
TOP	GO:0048812	neuron projection morphogenesis	BIOLOGICAL_PROCESS	5	0.981884	1.48626	0	0.237097	PTK7_NC_052534.1_4571460-4596994, MSTRG.8108_NC_052536.1_48939803-48982625	MSTRG.12549_NC_052545.1_4180309-4184961, MSTRG.4515_NC_052534.1_4571460-4596994, MSTRG.17537_NC_052565.1_315483-377743
TOP	GO:0140352	export from cell	BIOLOGICAL_PROCESS	6	0.941818	1.48565	0.00916031	0.230272	SEPT2_NC_052540.1_4638065-4657445, SLC7A7_NC_052533.1_123875238-123900536	MSTRG.9610_NC_052539.1_4165104-4244335, MSTRG.3179_NC_052533.1_39708577-39773258, CCN3_NC_052533.1_135485628-135491014, MSTRG.12415_NC_052544.1_16992910-17054536
TOP	GO:0070647	protein modification by small protein conjugation or removal	BIOLOGICAL_PROCESS	21	0.711275	1.48022	0.0190476	0.238382	MSTRG.13359_NC_052547.1_738767-786111	LOC121107002_NC_052547.1_776327-778530, LOC121107006_NC_052547.1_1124850-1126772, LOC121106994_NC_052547.1_413219-415141, LOC121107001_NC_052547.1_699354-701276, LOC121106910_NC_052547.1_1209125-1211162, LOC121106999_NC_052547.1_660397-662319, MSTRG.1905_NC_052532.1_130612891-130718336, LOC121106998_NC_052547.1_619246-621168, SUMO3_NC_052540.1_4822184-4824441, LOC121107003_NC_052547.1_820214-8221…
TOP	GO:0043085	positive regulation of catalytic activity	BIOLOGICAL_PROCESS	27	0.659686	1.47778	0.0162866	0.238793	MSTRG.13359_NC_052547.1_738767-786111, APOA1_NC_052555.1_5166296-5168116, MSTRG.16978_NC_052559.1_2549985-2554768, MSTRG.10890_NC_052541.1_8892168-8923029	LOC121107002_NC_052547.1_776327-778530, LOC121107006_NC_052547.1_1124850-1126772, MSTRG.3179_NC_052533.1_39708577-39773258, LOC121106994_NC_052547.1_413219-415141, LOC121107001_NC_052547.1_699354-701276, LOC121106910_NC_052547.1_1209125-1211162, LOC121106999_NC_052547.1_660397-662319, CIB4_NC_052541.1_20071724-20074333, LOC121106998_NC_052547.1_619246-621168, LOC121107003_NC_052547.1_820214-82213…
TOP	GO:0051338	regulation of transferase activity	BIOLOGICAL_PROCESS	25	0.677662	1.47715	0.0338164	0.233116	MSTRG.13359_NC_052547.1_738767-786111, MSTRG.16978_NC_052559.1_2549985-2554768	LOC121107002_NC_052547.1_776327-778530, LOC121107006_NC_052547.1_1124850-1126772, MSTRG.3179_NC_052533.1_39708577-39773258, LOC121106994_NC_052547.1_413219-415141, LOC121107001_NC_052547.1_699354-701276, LOC121106910_NC_052547.1_1209125-1211162, LOC121106999_NC_052547.1_660397-662319, CIB4_NC_052541.1_20071724-20074333, LOC121106998_NC_052547.1_619246-621168, LOC121107003_NC_052547.1_820214-82213…
TOP	GO:0032446	protein modification by small protein conjugation	BIOLOGICAL_PROCESS	21	0.711275	1.47358	0.015025	0.23686	MSTRG.13359_NC_052547.1_738767-786111	LOC121107002_NC_052547.1_776327-778530, LOC121107006_NC_052547.1_1124850-1126772, LOC121106994_NC_052547.1_413219-415141, LOC121107001_NC_052547.1_699354-701276, LOC121106910_NC_052547.1_1209125-1211162, LOC121106999_NC_052547.1_660397-662319, MSTRG.1905_NC_052532.1_130612891-130718336, LOC121106998_NC_052547.1_619246-621168, SUMO3_NC_052540.1_4822184-4824441, LOC121107003_NC_052547.1_820214-8221…
TOP	GO:0044093	positive regulation of molecular function	BIOLOGICAL_PROCESS	29	0.652528	1.4703	0.0282575	0.240864	MSTRG.13359_NC_052547.1_738767-786111, MSTRG.10718_NC_052541.1_1355706-1362878, APOA1_NC_052555.1_5166296-5168116, MSTRG.16978_NC_052559.1_2549985-2554768, MSTRG.10890_NC_052541.1_8892168-8923029	LOC121107002_NC_052547.1_776327-778530, LOC121107006_NC_052547.1_1124850-1126772, MSTRG.3179_NC_052533.1_39708577-39773258, LOC121106994_NC_052547.1_413219-415141, LOC121107001_NC_052547.1_699354-701276, LOC121106910_NC_052547.1_1209125-1211162, LOC121106999_NC_052547.1_660397-662319, CIB4_NC_052541.1_20071724-20074333, LOC121106998_NC_052547.1_619246-621168, LOC121107003_NC_052547.1_820214-82213…
TOP	GO:0000902	cell morphogenesis	BIOLOGICAL_PROCESS	6	0.926866	1.46621	0.0143312	0.247687	PTK7_NC_052534.1_4571460-4596994, MSTRG.8108_NC_052536.1_48939803-48982625	CIB4_NC_052541.1_20071724-20074333, MSTRG.12549_NC_052545.1_4180309-4184961, MSTRG.4515_NC_052534.1_4571460-4596994, MSTRG.17537_NC_052565.1_315483-377743
BOTTOM	GO:0006508	proteolysis	BIOLOGICAL_PROCESS	16	-0.842942	-1.76703	0	0.180171	PRPF8_NC_052550.1_5829800-5847966, MSTRG.6341_NC_052535.1_23485605-23493164, MSTRG.1905_NC_052532.1_130612891-130718336, LRIG2_NC_052557.1_3677904-3696597, MSTRG.10381_NC_052540.1_11531476-11538958, LOC121106447_NC_052532.1_122362811-122365677, PPM1F_NC_052546.1_488164-527010, LOC121107448_NC_052532.1_187753372-187760986, LOC121107447_NC_052532.1_187753952-187757184	CTSS_NC_052556.1_2545591-2550339, ANXA2_NC_052541.1_5100714-5126477, MSTRG.11126_NC_052541.1_19701367-19747283, CTSB_NC_052534.1_107172021-107181318, PRSS35_NC_052534.1_77415074-77426601, SUMO3_NC_052540.1_4822184-4824441, MSTRG.5039_NC_052534.1_38696732-38960064

## Sheet: H
Challenged 2 DPC
Tags	GO ID	GO Name	GO Category	Size	ES	NES	Nominal p-val	FDR q-val	Core Enrichment Sequences	No-Core Enrichment Sequences
TOP	GO:0051173	positive regulation of nitrogen compound metabolic process	BIOLOGICAL_PROCESS	43	0.983193	1.58493	0	0.00484964	MSTRG.9610_NC_052539.1_4165104-4244335, IL6ST_NC_052572.1_17565656-17603706, MSTRG.12725_NC_052545.1_9201213-9224012, CDH1_NC_052542.1_18517590-18526543	LOC121107002_NC_052547.1_776327-778530, MSTRG.13359_NC_052547.1_738767-786111, MSTRG.3179_NC_052533.1_39708577-39773258, LOC121106994_NC_052547.1_413219-415141, LOC121107001_NC_052547.1_699354-701276, CIB4_NC_052541.1_20071724-20074333, RPL26L1_NC_052544.1_8750370-8754863, LOC121106998_NC_052547.1_619246-621168, LOC121107003_NC_052547.1_820214-822136, LOC121107007_NC_052547.1_1153347-1155269, LOC…
TOP	GO:0048518	positive regulation of biological process	BIOLOGICAL_PROCESS	65	0.893518	1.51824	0.00133156	0.028635	MSTRG.9610_NC_052539.1_4165104-4244335, IL6ST_NC_052572.1_17565656-17603706, PTK7_NC_052534.1_4571460-4596994, MSTRG.10718_NC_052541.1_1355706-1362878, PODXL_NC_052532.1_3637123-3677463, MSTRG.12725_NC_052545.1_9201213-9224012, MSTRG.4083_NC_052533.1_123854833-123900536, CDH1_NC_052542.1_18517590-18526543	ZBTB46_NC_052551.1_9911225-9950988, MSTRG.13359_NC_052547.1_738767-786111, MSTRG.3179_NC_052533.1_39708577-39773258, LOC121106994_NC_052547.1_413219-415141, CA2_NC_052533.1_122451119-122468201, RPL26L1_NC_052544.1_8750370-8754863, MSTRG.8108_NC_052536.1_48939803-48982625, MSTRG.4515_NC_052534.1_4571460-4596994, LOC121107007_NC_052547.1_1153347-1155269, RARRES2_NC_052533.1_446720-448608, RPS15A_NC…
TOP	GO:0051247	positive regulation of protein metabolic process	BIOLOGICAL_PROCESS	35	0.979675	1.5009	0	0.0339402	MSTRG.9610_NC_052539.1_4165104-4244335, IL6ST_NC_052572.1_17565656-17603706, MSTRG.12725_NC_052545.1_9201213-9224012	LOC121107002_NC_052547.1_776327-778530, MSTRG.13359_NC_052547.1_738767-786111, MSTRG.3179_NC_052533.1_39708577-39773258, LOC121106994_NC_052547.1_413219-415141, LOC121107001_NC_052547.1_699354-701276, CIB4_NC_052541.1_20071724-20074333, RPL26L1_NC_052544.1_8750370-8754863, LOC121106998_NC_052547.1_619246-621168, LOC121107003_NC_052547.1_820214-822136, LOC121107007_NC_052547.1_1153347-1155269, LOC…
TOP	GO:0032501	multicellular organismal process	BIOLOGICAL_PROCESS	52	0.90393	1.49179	0.00140647	0.033772	MSTRG.9610_NC_052539.1_4165104-4244335, IL6ST_NC_052572.1_17565656-17603706, PTK7_NC_052534.1_4571460-4596994, TFF3_NC_052532.1_109461562-109466171, MSTRG.10718_NC_052541.1_1355706-1362878, PODXL_NC_052532.1_3637123-3677463, MSTRG.12725_NC_052545.1_9201213-9224012, SLC7A7_NC_052533.1_123875238-123900536, CDH1_NC_052542.1_18517590-18526543	RPL38_NC_052549.1_9733236-9735848, ADGRG1_NC_052542.1_518037-527329, MSTRG.3179_NC_052533.1_39708577-39773258, CIB4_NC_052541.1_20071724-20074333, MSTRG.12415_NC_052544.1_16992910-17054536, MSTRG.15651_NC_052554.1_2747537-2756646, SAT1_NC_052532.1_118428835-118431771, MSTRG.8108_NC_052536.1_48939803-48982625, RPS14_NC_052544.1_12742930-12747884, MSTRG.4515_NC_052534.1_4571460-4596994, MSTRG.14170…
TOP	GO:0048519	negative regulation of biological process	BIOLOGICAL_PROCESS	47	0.918803	1.4797	0.00144092	0.0423758	MSTRG.9610_NC_052539.1_4165104-4244335, IL6ST_NC_052572.1_17565656-17603706, PTK7_NC_052534.1_4571460-4596994, DPT_NC_052532.1_84165361-84192721, CYP2D6_NC_052532.1_49447034-49456317, RPS13_NC_052536.1_11365517-11369537, MSTRG.10718_NC_052541.1_1355706-1362878, PODXL_NC_052532.1_3637123-3677463, GPIHBP1_NC_052533.1_147186683-147190753, CDH1_NC_052542.1_18517590-18526543, MSTRG.2719_NC_052533.1_64…	GLO1_NC_052534.1_29189187-29196090, MSTRG.3179_NC_052533.1_39708577-39773258, CTTNBP2NL_NC_052557.1_3498419-3515129, CPEB4_NC_052544.1_9044116-9082600, CIB4_NC_052541.1_20071724-20074333, MSTRG.12210_NC_052544.1_9043970-9082600, RPL26L1_NC_052544.1_8750370-8754863, RPS14_NC_052544.1_12742930-12747884, MSTRG.4515_NC_052534.1_4571460-4596994, MSTRG.14170_NC_052549.1_9823352-9826378, MSTRG.5655_NC_0…
TOP	GO:0050790	regulation of catalytic activity	BIOLOGICAL_PROCESS	32	0.971888	1.47689	0	0.0394293	MSTRG.12725_NC_052545.1_9201213-9224012	LOC121107002_NC_052547.1_776327-778530, MSTRG.13359_NC_052547.1_738767-786111, MSTRG.3179_NC_052533.1_39708577-39773258, LOC121106994_NC_052547.1_413219-415141, LOC121107001_NC_052547.1_699354-701276, CIB4_NC_052541.1_20071724-20074333, LOC121106998_NC_052547.1_619246-621168, LOC121107003_NC_052547.1_820214-822136, LOC121107007_NC_052547.1_1153347-1155269, LOC121107004_NC_052547.1_1027207-1029129…
TOP	GO:0048523	negative regulation of cellular process	BIOLOGICAL_PROCESS	46	0.919149	1.47545	0	0.0366262	MSTRG.9610_NC_052539.1_4165104-4244335, IL6ST_NC_052572.1_17565656-17603706, PTK7_NC_052534.1_4571460-4596994, DPT_NC_052532.1_84165361-84192721, CYP2D6_NC_052532.1_49447034-49456317, RPS13_NC_052536.1_11365517-11369537, MSTRG.10718_NC_052541.1_1355706-1362878, PODXL_NC_052532.1_3637123-3677463, GPIHBP1_NC_052533.1_147186683-147190753, CDH1_NC_052542.1_18517590-18526543, MSTRG.2719_NC_052533.1_64…	GLO1_NC_052534.1_29189187-29196090, MSTRG.3179_NC_052533.1_39708577-39773258, CTTNBP2NL_NC_052557.1_3498419-3515129, CPEB4_NC_052544.1_9044116-9082600, CIB4_NC_052541.1_20071724-20074333, MSTRG.12210_NC_052544.1_9043970-9082600, RPL26L1_NC_052544.1_8750370-8754863, RPS14_NC_052544.1_12742930-12747884, MSTRG.4515_NC_052534.1_4571460-4596994, MSTRG.14170_NC_052549.1_9823352-9826378, MSTRG.5655_NC_0…
TOP	GO:0009893	positive regulation of metabolic process	BIOLOGICAL_PROCESS	48	0.906466	1.47241	0.00287356	0.0341973	MSTRG.9610_NC_052539.1_4165104-4244335, IL6ST_NC_052572.1_17565656-17603706, MSTRG.12725_NC_052545.1_9201213-9224012, CDH1_NC_052542.1_18517590-18526543	LOC121106995_NC_052547.1_440802-442724, MSTRG.13359_NC_052547.1_738767-786111, MSTRG.3179_NC_052533.1_39708577-39773258, LOC121106994_NC_052547.1_413219-415141, LOC121107001_NC_052547.1_699354-701276, CIB4_NC_052541.1_20071724-20074333, RPL26L1_NC_052544.1_8750370-8754863, MSTRG.8108_NC_052536.1_48939803-48982625, LOC121106998_NC_052547.1_619246-621168, LOC121107003_NC_052547.1_820214-822136, LOC…
TOP	GO:0031399	regulation of protein modification process	BIOLOGICAL_PROCESS	30	0.98008	1.4564	0.00147493	0.0472763	MSTRG.9610_NC_052539.1_4165104-4244335, IL6ST_NC_052572.1_17565656-17603706, MSTRG.12725_NC_052545.1_9201213-9224012	LOC121107002_NC_052547.1_776327-778530, MSTRG.13359_NC_052547.1_738767-786111, MSTRG.3179_NC_052533.1_39708577-39773258, LOC121106994_NC_052547.1_413219-415141, LOC121107001_NC_052547.1_699354-701276, CIB4_NC_052541.1_20071724-20074333, LOC121106998_NC_052547.1_619246-621168, LOC121107003_NC_052547.1_820214-822136, LOC121107007_NC_052547.1_1153347-1155269, LOC121107004_NC_052547.1_1027207-1029129…
TOP	GO:0048731	system development	BIOLOGICAL_PROCESS	37	0.935986	1.45579	0.00867052	0.0430478	MSTRG.9610_NC_052539.1_4165104-4244335, IL6ST_NC_052572.1_17565656-17603706, PTK7_NC_052534.1_4571460-4596994, MSTRG.12725_NC_052545.1_9201213-9224012, CDH1_NC_052542.1_18517590-18526543	ADGRG1_NC_052542.1_518037-527329, MSTRG.3179_NC_052533.1_39708577-39773258, CIB4_NC_052541.1_20071724-20074333, MSTRG.12415_NC_052544.1_16992910-17054536, SAT1_NC_052532.1_118428835-118431771, MSTRG.8108_NC_052536.1_48939803-48982625, MSTRG.4515_NC_052534.1_4571460-4596994, MSTRG.14170_NC_052549.1_9823352-9826378, CTSS_NC_052556.1_2545591-2550339, ELK4_NC_052557.1_2228664-2248383, MSTRG.10718_NC_…
TOP	GO:0007275	multicellular organism development	BIOLOGICAL_PROCESS	42	0.919611	1.4553	0.0014245	0.039699	MSTRG.9610_NC_052539.1_4165104-4244335, IL6ST_NC_052572.1_17565656-17603706, PTK7_NC_052534.1_4571460-4596994, PODXL_NC_052532.1_3637123-3677463, MSTRG.12725_NC_052545.1_9201213-9224012, CDH1_NC_052542.1_18517590-18526543	RPL38_NC_052549.1_9733236-9735848, ADGRG1_NC_052542.1_518037-527329, MSTRG.3179_NC_052533.1_39708577-39773258, CIB4_NC_052541.1_20071724-20074333, MSTRG.12415_NC_052544.1_16992910-17054536, SAT1_NC_052532.1_118428835-118431771, MSTRG.8108_NC_052536.1_48939803-48982625, MSTRG.4515_NC_052534.1_4571460-4596994, MSTRG.14170_NC_052549.1_9823352-9826378, CTSS_NC_052556.1_2545591-2550339, ELK4_NC_052557…
TOP	GO:0010604	positive regulation of macromolecule metabolic process	BIOLOGICAL_PROCESS	45	0.906685	1.44896	0.0042735	0.0429505	MSTRG.9610_NC_052539.1_4165104-4244335, IL6ST_NC_052572.1_17565656-17603706, MSTRG.12725_NC_052545.1_9201213-9224012, CDH1_NC_052542.1_18517590-18526543	LOC121107002_NC_052547.1_776327-778530, MSTRG.13359_NC_052547.1_738767-786111, MSTRG.3179_NC_052533.1_39708577-39773258, LOC121106994_NC_052547.1_413219-415141, LOC121107001_NC_052547.1_699354-701276, CIB4_NC_052541.1_20071724-20074333, RPL26L1_NC_052544.1_8750370-8754863, LOC121106998_NC_052547.1_619246-621168, LOC121107003_NC_052547.1_820214-822136, LOC121107007_NC_052547.1_1153347-1155269, LOC…
TOP	GO:0050789	regulation of biological process	BIOLOGICAL_PROCESS	100	0.795346	1.44766	0.00647668	0.0412775	IL6ST_NC_052572.1_17565656-17603706, MSTRG.9703_NC_052539.1_7108278-7311814, PTK7_NC_052534.1_4571460-4596994, CYP2D6_NC_052532.1_49447034-49456317, RPS13_NC_052536.1_11365517-11369537, PODXL_NC_052532.1_3637123-3677463, CDH1_NC_052542.1_18517590-18526543, MSTRG.2719_NC_052533.1_647075-762984, MSTRG.9610_NC_052539.1_4165104-4244335, SEPT2_NC_052540.1_4638065-4657445, DPT_NC_052532.1_84165361-8419…	ZBTB46_NC_052551.1_9911225-9950988, MSTRG.13359_NC_052547.1_738767-786111, MSTRG.3179_NC_052533.1_39708577-39773258, CTTNBP2NL_NC_052557.1_3498419-3515129, LOC121106994_NC_052547.1_413219-415141, CPEB4_NC_052544.1_9044116-9082600, CA2_NC_052533.1_122451119-122468201, RPL26L1_NC_052544.1_8750370-8754863, MSTRG.8108_NC_052536.1_48939803-48982625, MSTRG.4515_NC_052534.1_4571460-4596994, LOC121107007…
TOP	GO:0065007	biological regulation	BIOLOGICAL_PROCESS	102	0.803263	1.44662	0.00254453	0.0396677	IL6ST_NC_052572.1_17565656-17603706, MSTRG.9703_NC_052539.1_7108278-7311814, PTK7_NC_052534.1_4571460-4596994, CYP2D6_NC_052532.1_49447034-49456317, RPS13_NC_052536.1_11365517-11369537, PODXL_NC_052532.1_3637123-3677463, CDH1_NC_052542.1_18517590-18526543, MSTRG.2719_NC_052533.1_647075-762984, MSTRG.9610_NC_052539.1_4165104-4244335, SEPT2_NC_052540.1_4638065-4657445, DPT_NC_052532.1_84165361-8419…	ZBTB46_NC_052551.1_9911225-9950988, MSTRG.13359_NC_052547.1_738767-786111, MSTRG.3179_NC_052533.1_39708577-39773258, CTTNBP2NL_NC_052557.1_3498419-3515129, LOC121106994_NC_052547.1_413219-415141, CPEB4_NC_052544.1_9044116-9082600, CA2_NC_052533.1_122451119-122468201, RPL26L1_NC_052544.1_8750370-8754863, MSTRG.8108_NC_052536.1_48939803-48982625, MSTRG.4515_NC_052534.1_4571460-4596994, LOC121107007…
TOP	GO:0050896	response to stimulus	BIOLOGICAL_PROCESS	68	0.823874	1.42287	0.0175439	0.0691149	MSTRG.9610_NC_052539.1_4165104-4244335, SEPT2_NC_052540.1_4638065-4657445, IL6ST_NC_052572.1_17565656-17603706, MSTRG.9703_NC_052539.1_7108278-7311814, PTK7_NC_052534.1_4571460-4596994, CYP2D6_NC_052532.1_49447034-49456317, MSTRG.10718_NC_052541.1_1355706-1362878, MSTRG.12725_NC_052545.1_9201213-9224012, GPIHBP1_NC_052533.1_147186683-147190753, SLC7A7_NC_052533.1_123875238-123900536, MSTRG.4083_N…	CPEB4_NC_052544.1_9044116-9082600, MSTRG.2644_NC_052532.1_195999917-196013890, CA2_NC_052533.1_122451119-122468201, RPL26L1_NC_052544.1_8750370-8754863, MSTRG.8108_NC_052536.1_48939803-48982625, CA3B_NC_052533.1_122393536-122409450, MSTRG.4515_NC_052534.1_4571460-4596994, RARRES2_NC_052533.1_446720-448608, LY6E_NC_052533.1_147255543-147261927, RPS15A_NC_052545.1_8326808-8331896, ELK4_NC_052557.1_…
TOP	GO:0043085	positive regulation of catalytic activity	BIOLOGICAL_PROCESS	27	0.972441	1.42068	0	0.0691026	MSTRG.12725_NC_052545.1_9201213-9224012	LOC121107002_NC_052547.1_776327-778530, MSTRG.13359_NC_052547.1_738767-786111, MSTRG.3179_NC_052533.1_39708577-39773258, LOC121106994_NC_052547.1_413219-415141, LOC121107001_NC_052547.1_699354-701276, CIB4_NC_052541.1_20071724-20074333, LOC121106998_NC_052547.1_619246-621168, LOC121107003_NC_052547.1_820214-822136, LOC121107007_NC_052547.1_1153347-1155269, LOC121107004_NC_052547.1_1027207-1029129…
TOP	GO:0071840	cellular component organization or biogenesis	BIOLOGICAL_PROCESS	46	0.882342	1.41961	0.0168303	0.0664858	MSTRG.9610_NC_052539.1_4165104-4244335, SEPT2_NC_052540.1_4638065-4657445, PTK7_NC_052534.1_4571460-4596994, DPT_NC_052532.1_84165361-84192721, MSTRG.10718_NC_052541.1_1355706-1362878, PODXL_NC_052532.1_3637123-3677463, MSTRG.12725_NC_052545.1_9201213-9224012, CDH1_NC_052542.1_18517590-18526543, MSTRG.2719_NC_052533.1_647075-762984, MSTRG.9679_NC_052539.1_5989157-5997236	MSTRG.3179_NC_052533.1_39708577-39773258, CTTNBP2NL_NC_052557.1_3498419-3515129, MSTRG.13806_NC_052548.1_7472232-7476271, PRPF8_NC_052550.1_5829800-5847966, CIB4_NC_052541.1_20071724-20074333, MSTRG.12415_NC_052544.1_16992910-17054536, RPL26L1_NC_052544.1_8750370-8754863, MSTRG.8108_NC_052536.1_48939803-48982625, RPS14_NC_052544.1_12742930-12747884, MSTRG.4515_NC_052534.1_4571460-4596994, MSTRG.1…
TOP	GO:0031401	positive regulation of protein modification process	BIOLOGICAL_PROCESS	27	0.980315	1.41928	0	0.063065	MSTRG.9610_NC_052539.1_4165104-4244335, IL6ST_NC_052572.1_17565656-17603706, MSTRG.12725_NC_052545.1_9201213-9224012	LOC121107002_NC_052547.1_776327-778530, LOC121107006_NC_052547.1_1124850-1126772, MSTRG.13359_NC_052547.1_738767-786111, MSTRG.3179_NC_052533.1_39708577-39773258, LOC121106994_NC_052547.1_413219-415141, LOC121107001_NC_052547.1_699354-701276, LOC121106910_NC_052547.1_1209125-1211162, LOC121106999_NC_052547.1_660397-662319, CIB4_NC_052541.1_20071724-20074333, LOC121106998_NC_052547.1_619246-621168…
TOP	GO:0065009	regulation of molecular function	BIOLOGICAL_PROCESS	40	0.887967	1.41859	0.0150602	0.0609239	CYP2D6_NC_052532.1_49447034-49456317, MSTRG.10718_NC_052541.1_1355706-1362878, MSTRG.12725_NC_052545.1_9201213-9224012, GPIHBP1_NC_052533.1_147186683-147190753	LOC121107002_NC_052547.1_776327-778530, MSTRG.13359_NC_052547.1_738767-786111, MSTRG.3179_NC_052533.1_39708577-39773258, CTTNBP2NL_NC_052557.1_3498419-3515129, LOC121106994_NC_052547.1_413219-415141, LOC121107001_NC_052547.1_699354-701276, CIB4_NC_052541.1_20071724-20074333, LOC121106998_NC_052547.1_619246-621168, LOC121107003_NC_052547.1_820214-822136, LOC121107007_NC_052547.1_1153347-1155269, L…
TOP	GO:0051179	localization	BIOLOGICAL_PROCESS	48	0.861546	1.4027	0.02213	0.0848374	PTK7_NC_052534.1_4571460-4596994, MSTRG.16173_NC_052556.1_2408081-2424402, MSTRG.637_NC_052532.1_47652068-47678409, CDH1_NC_052542.1_18517590-18526543, MSTRG.2719_NC_052533.1_647075-762984, MSTRG.9610_NC_052539.1_4165104-4244335, SEPT2_NC_052540.1_4638065-4657445, MSTRG.15465_NC_052553.1_3336294-3352464, MSTRG.10718_NC_052541.1_1355706-1362878, MSTRG.12725_NC_052545.1_9201213-9224012, MSTRG.732_N…	CTTNBP2NL_NC_052557.1_3498419-3515129, CIB4_NC_052541.1_20071724-20074333, MSTRG.12415_NC_052544.1_16992910-17054536, MSTRG.15651_NC_052554.1_2747537-2756646, MSTRG.2644_NC_052532.1_195999917-196013890, CA2_NC_052533.1_122451119-122468201, CADM3_NC_052556.1_2408081-2424402, MSTRG.8108_NC_052536.1_48939803-48982625, MSTRG.4515_NC_052534.1_4571460-4596994, NPC2_NC_052536.1_37434994-37437272, MSTRG.…
TOP	GO:0048522	positive regulation of cellular process	BIOLOGICAL_PROCESS	40	0.904564	1.40231	0.0149925	0.0817282	MSTRG.9610_NC_052539.1_4165104-4244335, IL6ST_NC_052572.1_17565656-17603706, PTK7_NC_052534.1_4571460-4596994, MSTRG.10718_NC_052541.1_1355706-1362878, PODXL_NC_052532.1_3637123-3677463, MSTRG.12725_NC_052545.1_9201213-9224012, MSTRG.4083_NC_052533.1_123854833-123900536, CDH1_NC_052542.1_18517590-18526543	MSTRG.3179_NC_052533.1_39708577-39773258, CIB4_NC_052541.1_20071724-20074333, CA2_NC_052533.1_122451119-122468201, RPL26L1_NC_052544.1_8750370-8754863, MSTRG.8108_NC_052536.1_48939803-48982625, MSTRG.4515_NC_052534.1_4571460-4596994, MSTRG.14170_NC_052549.1_9823352-9826378, RPS15A_NC_052545.1_8326808-8331896, RPLP1_NC_052533.1_144622221-144623472, ELK4_NC_052557.1_2228664-2248383, MSTRG.16262_NC_…
TOP	GO:0050794	regulation of cellular process	BIOLOGICAL_PROCESS	76	0.807635	1.40211	0.0175676	0.0781838	IL6ST_NC_052572.1_17565656-17603706, MSTRG.9703_NC_052539.1_7108278-7311814, PTK7_NC_052534.1_4571460-4596994, CYP2D6_NC_052532.1_49447034-49456317, RPS13_NC_052536.1_11365517-11369537, PODXL_NC_052532.1_3637123-3677463, CDH1_NC_052542.1_18517590-18526543, MSTRG.2719_NC_052533.1_647075-762984, MSTRG.9610_NC_052539.1_4165104-4244335, SEPT2_NC_052540.1_4638065-4657445, DPT_NC_052532.1_84165361-8419…	MSTRG.3179_NC_052533.1_39708577-39773258, CTTNBP2NL_NC_052557.1_3498419-3515129, CPEB4_NC_052544.1_9044116-9082600, CA2_NC_052533.1_122451119-122468201, RPL26L1_NC_052544.1_8750370-8754863, MSTRG.8108_NC_052536.1_48939803-48982625, MSTRG.4515_NC_052534.1_4571460-4596994, LY6E_NC_052533.1_147255543-147261927, RPS15A_NC_052545.1_8326808-8331896, RPLP1_NC_052533.1_144622221-144623472, ELK4_NC_052557…
TOP	GO:0051338	regulation of transferase activity	BIOLOGICAL_PROCESS	25	0.972656	1.39621	0.00297619	0.0863589	MSTRG.12725_NC_052545.1_9201213-9224012	LOC121107002_NC_052547.1_776327-778530, LOC121107006_NC_052547.1_1124850-1126772, MSTRG.13359_NC_052547.1_738767-786111, MSTRG.3179_NC_052533.1_39708577-39773258, LOC121106994_NC_052547.1_413219-415141, LOC121107001_NC_052547.1_699354-701276, LOC121106910_NC_052547.1_1209125-1211162, LOC121106999_NC_052547.1_660397-662319, CIB4_NC_052541.1_20071724-20074333, LOC121106998_NC_052547.1_619246-621168…
TOP	GO:0051347	positive regulation of transferase activity	BIOLOGICAL_PROCESS	23	0.972868	1.38594	0.00890208	0.104869	MSTRG.12725_NC_052545.1_9201213-9224012	LOC121107002_NC_052547.1_776327-778530, LOC121107006_NC_052547.1_1124850-1126772, MSTRG.13359_NC_052547.1_738767-786111, MSTRG.3179_NC_052533.1_39708577-39773258, LOC121106994_NC_052547.1_413219-415141, LOC121107001_NC_052547.1_699354-701276, LOC121106910_NC_052547.1_1209125-1211162, LOC121106999_NC_052547.1_660397-662319, CIB4_NC_052541.1_20071724-20074333, LOC121106998_NC_052547.1_619246-621168…
TOP	GO:0051716	cellular response to stimulus	BIOLOGICAL_PROCESS	51	0.843163	1.38525	0.0407303	0.10238	MSTRG.9610_NC_052539.1_4165104-4244335, SEPT2_NC_052540.1_4638065-4657445, IL6ST_NC_052572.1_17565656-17603706, MSTRG.9703_NC_052539.1_7108278-7311814, PTK7_NC_052534.1_4571460-4596994, CYP2D6_NC_052532.1_49447034-49456317, MSTRG.10718_NC_052541.1_1355706-1362878, MSTRG.12725_NC_052545.1_9201213-9224012, GPIHBP1_NC_052533.1_147186683-147190753, MSTRG.4083_NC_052533.1_123854833-123900536, CDH1_NC_…	ADGRG1_NC_052542.1_518037-527329, CPEB4_NC_052544.1_9044116-9082600, CIB4_NC_052541.1_20071724-20074333, MSTRG.12210_NC_052544.1_9043970-9082600, MSTRG.12415_NC_052544.1_16992910-17054536, MSTRG.2644_NC_052532.1_195999917-196013890, CA2_NC_052533.1_122451119-122468201, RPL26L1_NC_052544.1_8750370-8754863, MSTRG.8108_NC_052536.1_48939803-48982625, MSTRG.17023_NC_052559.1_3227754-3266279, MSTRG.451…
TOP	GO:0051234	establishment of localization	BIOLOGICAL_PROCESS	39	0.884297	1.38125	0.0342368	0.107579	MSTRG.9610_NC_052539.1_4165104-4244335, SEPT2_NC_052540.1_4638065-4657445, MSTRG.15465_NC_052553.1_3336294-3352464, MSTRG.637_NC_052532.1_47652068-47678409, MSTRG.10718_NC_052541.1_1355706-1362878, MSTRG.12725_NC_052545.1_9201213-9224012, MSTRG.732_NC_052532.1_49458637-49466825, SLC7A7_NC_052533.1_123875238-123900536, MSTRG.4083_NC_052533.1_123854833-123900536, CDH1_NC_052542.1_18517590-18526543,…	CTTNBP2NL_NC_052557.1_3498419-3515129, CIB4_NC_052541.1_20071724-20074333, MSTRG.12415_NC_052544.1_16992910-17054536, MSTRG.15651_NC_052554.1_2747537-2756646, MSTRG.2644_NC_052532.1_195999917-196013890, CA2_NC_052533.1_122451119-122468201, MSTRG.8108_NC_052536.1_48939803-48982625, NPC2_NC_052536.1_37434994-37437272, MSTRG.10261_NC_052540.1_4638065-4657445, MSTRG.5655_NC_052534.1_95957277-95984706…
TOP	GO:0005634	nucleus	CELLULAR_COMPONENT	44	0.86076	1.38095	0.0451977	0.103955	MSTRG.9610_NC_052539.1_4165104-4244335, SEPT2_NC_052540.1_4638065-4657445, MSTRG.637_NC_052532.1_47652068-47678409, RPS13_NC_052536.1_11365517-11369537, SSFA2_NC_052538.1_13770740-13812195, MSTRG.12725_NC_052545.1_9201213-9224012, MSTRG.732_NC_052532.1_49458637-49466825	GLO1_NC_052534.1_29189187-29196090, PRPF8_NC_052550.1_5829800-5847966, CPEB4_NC_052544.1_9044116-9082600, RPL36_NC_052559.1_1088192-1091113, CIB4_NC_052541.1_20071724-20074333, MSTRG.12210_NC_052544.1_9043970-9082600, MSTRG.12415_NC_052544.1_16992910-17054536, RPL26L1_NC_052544.1_8750370-8754863, MSTRG.8108_NC_052536.1_48939803-48982625, RPS14_NC_052544.1_12742930-12747884, MSTRG.10261_NC_052540.…
TOP	GO:0016043	cellular component organization	BIOLOGICAL_PROCESS	41	0.884204	1.37458	0.0265096	0.11463	MSTRG.9610_NC_052539.1_4165104-4244335, SEPT2_NC_052540.1_4638065-4657445, PTK7_NC_052534.1_4571460-4596994, DPT_NC_052532.1_84165361-84192721, MSTRG.10718_NC_052541.1_1355706-1362878, PODXL_NC_052532.1_3637123-3677463, MSTRG.12725_NC_052545.1_9201213-9224012, CDH1_NC_052542.1_18517590-18526543, MSTRG.2719_NC_052533.1_647075-762984, MSTRG.9679_NC_052539.1_5989157-5997236	MSTRG.3179_NC_052533.1_39708577-39773258, CTTNBP2NL_NC_052557.1_3498419-3515129, PRPF8_NC_052550.1_5829800-5847966, CIB4_NC_052541.1_20071724-20074333, MSTRG.12415_NC_052544.1_16992910-17054536, MSTRG.8108_NC_052536.1_48939803-48982625, RPS14_NC_052544.1_12742930-12747884, MSTRG.4515_NC_052534.1_4571460-4596994, MSTRG.14170_NC_052549.1_9823352-9826378, MSTRG.10261_NC_052540.1_4638065-4657445, CCN…
TOP	GO:0051239	regulation of multicellular organismal process	BIOLOGICAL_PROCESS	29	0.921352	1.37274	0.0208024	0.114168	MSTRG.9610_NC_052539.1_4165104-4244335, IL6ST_NC_052572.1_17565656-17603706, PTK7_NC_052534.1_4571460-4596994, MSTRG.12725_NC_052545.1_9201213-9224012	MSTRG.3179_NC_052533.1_39708577-39773258, CIB4_NC_052541.1_20071724-20074333, MSTRG.12415_NC_052544.1_16992910-17054536, MSTRG.8108_NC_052536.1_48939803-48982625, MSTRG.4515_NC_052534.1_4571460-4596994, CTSS_NC_052556.1_2545591-2550339, MSTRG.10718_NC_052541.1_1355706-1362878, CCN3_NC_052533.1_135485628-135491014, ANXA2_NC_052541.1_5100714-5126477, MSTRG.18444_NC_052572.1_17565424-17603706, VH26L…
TOP	GO:0006810	transport	BIOLOGICAL_PROCESS	38	0.880658	1.37237	0.0315186	0.11148	MSTRG.9610_NC_052539.1_4165104-4244335, SEPT2_NC_052540.1_4638065-4657445, MSTRG.15465_NC_052553.1_3336294-3352464, MSTRG.637_NC_052532.1_47652068-47678409, MSTRG.10718_NC_052541.1_1355706-1362878, MSTRG.12725_NC_052545.1_9201213-9224012, MSTRG.732_NC_052532.1_49458637-49466825, SLC7A7_NC_052533.1_123875238-123900536, MSTRG.4083_NC_052533.1_123854833-123900536, CDH1_NC_052542.1_18517590-18526543,…	CTTNBP2NL_NC_052557.1_3498419-3515129, CIB4_NC_052541.1_20071724-20074333, MSTRG.12415_NC_052544.1_16992910-17054536, MSTRG.15651_NC_052554.1_2747537-2756646, MSTRG.2644_NC_052532.1_195999917-196013890, CA2_NC_052533.1_122451119-122468201, MSTRG.8108_NC_052536.1_48939803-48982625, NPC2_NC_052536.1_37434994-37437272, MSTRG.10261_NC_052540.1_4638065-4657445, MSTRG.5655_NC_052534.1_95957277-95984706…
TOP	GO:0005515	protein binding	MOLECULAR_FUNCTION	59	0.806443	1.37169	0.0342857	0.109006	MSTRG.9610_NC_052539.1_4165104-4244335, IL6ST_NC_052572.1_17565656-17603706, PTK7_NC_052534.1_4571460-4596994, MSTRG.16173_NC_052556.1_2408081-2424402, SSFA2_NC_052538.1_13770740-13812195, MSTRG.12725_NC_052545.1_9201213-9224012, GPIHBP1_NC_052533.1_147186683-147190753, CDH1_NC_052542.1_18517590-18526543, MSTRG.2719_NC_052533.1_647075-762984	MSTRG.3179_NC_052533.1_39708577-39773258, CTTNBP2NL_NC_052557.1_3498419-3515129, MSTRG.2644_NC_052532.1_195999917-196013890, SAT1_NC_052532.1_118428835-118431771, CADM3_NC_052556.1_2408081-2424402, MSTRG.8108_NC_052536.1_48939803-48982625, MSTRG.4515_NC_052534.1_4571460-4596994, RARRES2_NC_052533.1_446720-448608, MSTRG.10718_NC_052541.1_1355706-1362878, OASL_NC_052543.1_3411548-3413714, CCN3_NC_0…
TOP	GO:0009653	anatomical structure morphogenesis	BIOLOGICAL_PROCESS	23	0.96124	1.36589	0.0136571	0.120398	MSTRG.9610_NC_052539.1_4165104-4244335, PTK7_NC_052534.1_4571460-4596994, PODXL_NC_052532.1_3637123-3677463, MSTRG.12725_NC_052545.1_9201213-9224012	MSTRG.3179_NC_052533.1_39708577-39773258, APOA1_NC_052555.1_5166296-5168116, MSTRG.14920_NC_052551.1_10357342-10375612, CIB4_NC_052541.1_20071724-20074333, MSTRG.9061_NC_052538.1_7514231-7535322, SAT1_NC_052532.1_118428835-118431771, CA2_NC_052533.1_122451119-122468201, MSTRG.12549_NC_052545.1_4180309-4184961, MSTRG.8108_NC_052536.1_48939803-48982625, MSTRG.4515_NC_052534.1_4571460-4596994, MSTRG…
TOP	GO:0032502	developmental process	BIOLOGICAL_PROCESS	51	0.829478	1.35742	0.0420168	0.138342	MSTRG.9610_NC_052539.1_4165104-4244335, IL6ST_NC_052572.1_17565656-17603706, PTK7_NC_052534.1_4571460-4596994, PODXL_NC_052532.1_3637123-3677463, MSTRG.12725_NC_052545.1_9201213-9224012, CDH1_NC_052542.1_18517590-18526543	RPL38_NC_052549.1_9733236-9735848, ADGRG1_NC_052542.1_518037-527329, GLO1_NC_052534.1_29189187-29196090, MSTRG.3179_NC_052533.1_39708577-39773258, CIB4_NC_052541.1_20071724-20074333, MSTRG.12415_NC_052544.1_16992910-17054536, MSTRG.15651_NC_052554.1_2747537-2756646, SAT1_NC_052532.1_118428835-118431771, CA2_NC_052533.1_122451119-122468201, MSTRG.8108_NC_052536.1_48939803-48982625, RPS14_NC_052544…
TOP	GO:0005840	ribosome	CELLULAR_COMPONENT	29	0.904762	1.3532	0.0204082	0.144707	RPS13_NC_052536.1_11365517-11369537	RPS3A_NC_052535.1_32810570-32815667, MSTRG.13806_NC_052548.1_7472232-7476271, MSTRG.783_NC_052532.1_50730778-50736682, RPL36_NC_052559.1_1088192-1091113, RPL26L1_NC_052544.1_8750370-8754863, RPL15_NC_052533.1_37093328-37098637, RPLP2_NC_052536.1_15378037-15382970, RPS14_NC_052544.1_12742930-12747884, RPS8_NC_052539.1_20455143-20459638, RPS15A_NC_052545.1_8326808-8331896, RPLP1_NC_052533.1_1446222…
TOP	GO:0070887	cellular response to chemical stimulus	BIOLOGICAL_PROCESS	29	0.900794	1.35011	0.033237	0.146103	IL6ST_NC_052572.1_17565656-17603706, PTK7_NC_052534.1_4571460-4596994, CYP2D6_NC_052532.1_49447034-49456317, MSTRG.10718_NC_052541.1_1355706-1362878, MSTRG.4083_NC_052533.1_123854833-123900536, CDH1_NC_052542.1_18517590-18526543	APOA1_NC_052555.1_5166296-5168116, HBAD_NC_052545.1_12115543-12116555, MSTRG.14920_NC_052551.1_10357342-10375612, CIB4_NC_052541.1_20071724-20074333, MSTRG.12210_NC_052544.1_9043970-9082600, MSTRG.12415_NC_052544.1_16992910-17054536, MSTRG.2644_NC_052532.1_195999917-196013890, MSTRG.9061_NC_052538.1_7514231-7535322, NFE2L1_NC_052558.1_3679441-3688469, CA2_NC_052533.1_122451119-122468201, MSTRG.12…
TOP	GO:0048468	cell development	BIOLOGICAL_PROCESS	28	0.909698	1.34948	0.030837	0.143864	MSTRG.9610_NC_052539.1_4165104-4244335, IL6ST_NC_052572.1_17565656-17603706, PTK7_NC_052534.1_4571460-4596994	GLO1_NC_052534.1_29189187-29196090, MSTRG.3179_NC_052533.1_39708577-39773258, CIB4_NC_052541.1_20071724-20074333, MSTRG.15651_NC_052554.1_2747537-2756646, MSTRG.8108_NC_052536.1_48939803-48982625, RPS14_NC_052544.1_12742930-12747884, MSTRG.4515_NC_052534.1_4571460-4596994, LY6E_NC_052533.1_147255543-147261927, MSTRG.14170_NC_052549.1_9823352-9826378, MSTRG.10718_NC_052541.1_1355706-1362878, ANXA2…
TOP	GO:0005198	structural molecule activity	MOLECULAR_FUNCTION	30	0.904382	1.34798	0.0395894	0.143506	RPS13_NC_052536.1_11365517-11369537	RPS3A_NC_052535.1_32810570-32815667, MSTRG.783_NC_052532.1_50730778-50736682, RPL36_NC_052559.1_1088192-1091113, RPL26L1_NC_052544.1_8750370-8754863, RPL15_NC_052533.1_37093328-37098637, RPLP2_NC_052536.1_15378037-15382970, RPS14_NC_052544.1_12742930-12747884, RPS8_NC_052539.1_20455143-20459638, RPS15A_NC_052545.1_8326808-8331896, RPLP1_NC_052533.1_144622221-144623472, RPS29_NC_052536.1_57350537-…
TOP	GO:1990904	ribonucleoprotein complex	CELLULAR_COMPONENT	30	0.904382	1.34451	0.0319149	0.149148	RPS13_NC_052536.1_11365517-11369537	MSTRG.13806_NC_052548.1_7472232-7476271, PRPF8_NC_052550.1_5829800-5847966, CPEB4_NC_052544.1_9044116-9082600, RPL36_NC_052559.1_1088192-1091113, MSTRG.12210_NC_052544.1_9043970-9082600, RPL26L1_NC_052544.1_8750370-8754863, RPL15_NC_052533.1_37093328-37098637, MSTRG.8108_NC_052536.1_48939803-48982625, RPLP2_NC_052536.1_15378037-15382970, RPS14_NC_052544.1_12742930-12747884, RPS15A_NC_052545.1_832…
TOP	GO:0044877	protein-containing complex binding	MOLECULAR_FUNCTION	31	0.898339	1.34323	0.0335878	0.149413	MSTRG.9610_NC_052539.1_4165104-4244335, SSFA2_NC_052538.1_13770740-13812195, MSTRG.12725_NC_052545.1_9201213-9224012	LOC121107002_NC_052547.1_776327-778530, MSTRG.13359_NC_052547.1_738767-786111, MSTRG.3179_NC_052533.1_39708577-39773258, LOC121106994_NC_052547.1_413219-415141, LOC121107001_NC_052547.1_699354-701276, CPEB4_NC_052544.1_9044116-9082600, MSTRG.12210_NC_052544.1_9043970-9082600, LOC121106998_NC_052547.1_619246-621168, LOC121107003_NC_052547.1_820214-822136, LOC121107007_NC_052547.1_1153347-1155269, …
TOP	GO:0044085	cellular component biogenesis	BIOLOGICAL_PROCESS	30	0.908366	1.34098	0.0226244	0.151643	MSTRG.9610_NC_052539.1_4165104-4244335, SEPT2_NC_052540.1_4638065-4657445, MSTRG.10718_NC_052541.1_1355706-1362878, PODXL_NC_052532.1_3637123-3677463, MSTRG.12725_NC_052545.1_9201213-9224012, CDH1_NC_052542.1_18517590-18526543, MSTRG.2719_NC_052533.1_647075-762984, MSTRG.9679_NC_052539.1_5989157-5997236	MSTRG.9807_NC_052539.1_13783756-13791163, MSTRG.3179_NC_052533.1_39708577-39773258, MSTRG.13806_NC_052548.1_7472232-7476271, PRPF8_NC_052550.1_5829800-5847966, APOA1_NC_052555.1_5166296-5168116, MSTRG.12549_NC_052545.1_4180309-4184961, RPL26L1_NC_052544.1_8750370-8754863, MSTRG.8108_NC_052536.1_48939803-48982625, RPS14_NC_052544.1_12742930-12747884, PPM1F_NC_052546.1_488164-527010, MSTRG.14170_NC…
TOP	GO:0048583	regulation of response to stimulus	BIOLOGICAL_PROCESS	29	0.904762	1.33845	0.0328358	0.156398	MSTRG.9610_NC_052539.1_4165104-4244335, IL6ST_NC_052572.1_17565656-17603706, PTK7_NC_052534.1_4571460-4596994, MSTRG.10718_NC_052541.1_1355706-1362878, MSTRG.12725_NC_052545.1_9201213-9224012, GPIHBP1_NC_052533.1_147186683-147190753, MSTRG.4083_NC_052533.1_123854833-123900536	MSTRG.10568_NC_052540.1_20263437-20310834, APOA1_NC_052555.1_5166296-5168116, MSTRG.14920_NC_052551.1_10357342-10375612, CIB4_NC_052541.1_20071724-20074333, MSTRG.9061_NC_052538.1_7514231-7535322, MSTRG.12549_NC_052545.1_4180309-4184961, RPL26L1_NC_052544.1_8750370-8754863, MSTRG.11126_NC_052541.1_19701367-19747283, OC3_NC_052532.1_48078906-48085128, MSTRG.4515_NC_052534.1_4571460-4596994, MSTRG.…
TOP	GO:0009719	response to endogenous stimulus	BIOLOGICAL_PROCESS	17	0.988636	1.33205	0.00300752	0.166512	MSTRG.9610_NC_052539.1_4165104-4244335, CDH1_NC_052542.1_18517590-18526543	CPEB4_NC_052544.1_9044116-9082600, MSTRG.14920_NC_052551.1_10357342-10375612, CIB4_NC_052541.1_20071724-20074333, MSTRG.12210_NC_052544.1_9043970-9082600, MSTRG.12415_NC_052544.1_16992910-17054536, MSTRG.9061_NC_052538.1_7514231-7535322, CA2_NC_052533.1_122451119-122468201, MSTRG.12549_NC_052545.1_4180309-4184961, MSTRG.11126_NC_052541.1_19701367-19747283, OC3_NC_052532.1_48078906-48085128, MSTRG…
TOP	GO:0003735	structural constituent of ribosome	MOLECULAR_FUNCTION	27	0.905512	1.33126	0.0469897	0.164432	RPS13_NC_052536.1_11365517-11369537	RPS3A_NC_052535.1_32810570-32815667, MSTRG.783_NC_052532.1_50730778-50736682, RPL36_NC_052559.1_1088192-1091113, RPL26L1_NC_052544.1_8750370-8754863, RPL15_NC_052533.1_37093328-37098637, RPLP2_NC_052536.1_15378037-15382970, RPS14_NC_052544.1_12742930-12747884, RPS8_NC_052539.1_20455143-20459638, RPS15A_NC_052545.1_8326808-8331896, RPLP1_NC_052533.1_144622221-144623472, RPS29_NC_052536.1_57350537-…
TOP	GO:0023051	regulation of signaling	BIOLOGICAL_PROCESS	23	0.910853	1.32661	0.0455927	0.173936	MSTRG.9610_NC_052539.1_4165104-4244335, PTK7_NC_052534.1_4571460-4596994, MSTRG.12725_NC_052545.1_9201213-9224012, GPIHBP1_NC_052533.1_147186683-147190753, MSTRG.4083_NC_052533.1_123854833-123900536	MSTRG.10568_NC_052540.1_20263437-20310834, APOA1_NC_052555.1_5166296-5168116, MSTRG.14920_NC_052551.1_10357342-10375612, CIB4_NC_052541.1_20071724-20074333, MSTRG.12415_NC_052544.1_16992910-17054536, MSTRG.9061_NC_052538.1_7514231-7535322, CA2_NC_052533.1_122451119-122468201, RPL26L1_NC_052544.1_8750370-8754863, MSTRG.4515_NC_052534.1_4571460-4596994, MSTRG.10890_NC_052541.1_8892168-8923029, LY6E…
TOP	GO:0008283	cell population proliferation	BIOLOGICAL_PROCESS	27	0.913386	1.32495	0.0430416	0.171213	MSTRG.9610_NC_052539.1_4165104-4244335, SEPT2_NC_052540.1_4638065-4657445, IL6ST_NC_052572.1_17565656-17603706, PTK7_NC_052534.1_4571460-4596994, DPT_NC_052532.1_84165361-84192721, MSTRG.10718_NC_052541.1_1355706-1362878, PODXL_NC_052532.1_3637123-3677463, MSTRG.12725_NC_052545.1_9201213-9224012, MSTRG.2719_NC_052533.1_647075-762984	APOA1_NC_052555.1_5166296-5168116, MSTRG.14920_NC_052551.1_10357342-10375612, CIB4_NC_052541.1_20071724-20074333, MSTRG.9061_NC_052538.1_7514231-7535322, MSTRG.12549_NC_052545.1_4180309-4184961, MSTRG.8108_NC_052536.1_48939803-48982625, MSTRG.15896_NC_052555.1_4266817-4275719, MSTRG.4515_NC_052534.1_4571460-4596994, MSTRG.17537_NC_052565.1_315483-377743, MSTRG.10261_NC_052540.1_4638065-4657445, R…
TOP	GO:0051094	positive regulation of developmental process	BIOLOGICAL_PROCESS	16	0.988679	1.32301	0.0078125	0.173056	MSTRG.9610_NC_052539.1_4165104-4244335, PTK7_NC_052534.1_4571460-4596994	ZBTB46_NC_052551.1_9911225-9950988, MSTRG.3179_NC_052533.1_39708577-39773258, ZBTB32_NC_052555.1_4523307-4595989, MSTRG.9061_NC_052538.1_7514231-7535322, MSTRG.8108_NC_052536.1_48939803-48982625, MSTRG.4515_NC_052534.1_4571460-4596994, NR2C2_NC_052543.1_19918913-19959298, CCN3_NC_052533.1_135485628-135491014, ANXA2_NC_052541.1_5100714-5126477, MSTRG.18444_NC_052572.1_17565424-17603706, LRIG2_NC_0…
TOP	GO:0016070	RNA metabolic process	BIOLOGICAL_PROCESS	27	0.913386	1.32178	0.031746	0.173745	MSTRG.9610_NC_052539.1_4165104-4244335, RPS13_NC_052536.1_11365517-11369537, CDH1_NC_052542.1_18517590-18526543	GLO1_NC_052534.1_29189187-29196090, MSTRG.13806_NC_052548.1_7472232-7476271, PRPF8_NC_052550.1_5829800-5847966, ZBTB32_NC_052555.1_4523307-4595989, CIB4_NC_052541.1_20071724-20074333, MSTRG.12415_NC_052544.1_16992910-17054536, MSTRG.9061_NC_052538.1_7514231-7535322, NFE2L1_NC_052558.1_3679441-3688469, RPL26L1_NC_052544.1_8750370-8754863, RPS14_NC_052544.1_12742930-12747884, PPM1F_NC_052546.1_4881…
TOP	GO:0022607	cellular component assembly	BIOLOGICAL_PROCESS	25	0.910156	1.31584	0.0459941	0.177452	MSTRG.9610_NC_052539.1_4165104-4244335, SEPT2_NC_052540.1_4638065-4657445, MSTRG.10718_NC_052541.1_1355706-1362878, PODXL_NC_052532.1_3637123-3677463, MSTRG.12725_NC_052545.1_9201213-9224012, CDH1_NC_052542.1_18517590-18526543, MSTRG.2719_NC_052533.1_647075-762984, MSTRG.9679_NC_052539.1_5989157-5997236	MSTRG.9807_NC_052539.1_13783756-13791163, MSTRG.3179_NC_052533.1_39708577-39773258, PRPF8_NC_052550.1_5829800-5847966, APOA1_NC_052555.1_5166296-5168116, MSTRG.12549_NC_052545.1_4180309-4184961, MSTRG.8108_NC_052536.1_48939803-48982625, RPS14_NC_052544.1_12742930-12747884, PPM1F_NC_052546.1_488164-527010, MSTRG.14170_NC_052549.1_9823352-9826378, MSTRG.10261_NC_052540.1_4638065-4657445, JCHAIN_NC_…
TOP	GO:0050793	regulation of developmental process	BIOLOGICAL_PROCESS	24	0.921661	1.31559	0.0324963	0.174761	MSTRG.9610_NC_052539.1_4165104-4244335, IL6ST_NC_052572.1_17565656-17603706, PTK7_NC_052534.1_4571460-4596994, MSTRG.12725_NC_052545.1_9201213-9224012	MSTRG.3179_NC_052533.1_39708577-39773258, ZBTB32_NC_052555.1_4523307-4595989, APOA1_NC_052555.1_5166296-5168116, CIB4_NC_052541.1_20071724-20074333, MSTRG.9061_NC_052538.1_7514231-7535322, NFE2L1_NC_052558.1_3679441-3688469, MSTRG.11126_NC_052541.1_19701367-19747283, MSTRG.8108_NC_052536.1_48939803-48982625, MSTRG.4515_NC_052534.1_4571460-4596994, MSTRG.17537_NC_052565.1_315483-377743, NR2C2_NC_0…
TOP	GO:0006355	regulation of DNA-templated transcription	BIOLOGICAL_PROCESS	16	0.988679	1.30834	0.00621118	0.191836	MSTRG.9610_NC_052539.1_4165104-4244335, CDH1_NC_052542.1_18517590-18526543	GLO1_NC_052534.1_29189187-29196090, ZBTB32_NC_052555.1_4523307-4595989, CIB4_NC_052541.1_20071724-20074333, MSTRG.12415_NC_052544.1_16992910-17054536, MSTRG.9061_NC_052538.1_7514231-7535322, NFE2L1_NC_052558.1_3679441-3688469, RPS14_NC_052544.1_12742930-12747884, PPM1F_NC_052546.1_488164-527010, NR2C2_NC_052543.1_19918913-19959298, MSTRG.5655_NC_052534.1_95957277-95984706, ELK4_NC_052557.1_222866…
TOP	GO:2001141	regulation of RNA biosynthetic process	BIOLOGICAL_PROCESS	16	0.988679	1.30805	0.00811688	0.186173	MSTRG.9610_NC_052539.1_4165104-4244335, CDH1_NC_052542.1_18517590-18526543	GLO1_NC_052534.1_29189187-29196090, ZBTB32_NC_052555.1_4523307-4595989, CIB4_NC_052541.1_20071724-20074333, MSTRG.12415_NC_052544.1_16992910-17054536, MSTRG.9061_NC_052538.1_7514231-7535322, NFE2L1_NC_052558.1_3679441-3688469, RPS14_NC_052544.1_12742930-12747884, PPM1F_NC_052546.1_488164-527010, NR2C2_NC_052543.1_19918913-19959298, MSTRG.5655_NC_052534.1_95957277-95984706, ELK4_NC_052557.1_222866…
TOP	GO:0048646	anatomical structure formation involved in morphogenesis	BIOLOGICAL_PROCESS	17	0.962121	1.30782	0.0269461	0.18369	MSTRG.9610_NC_052539.1_4165104-4244335, PTK7_NC_052534.1_4571460-4596994, PODXL_NC_052532.1_3637123-3677463, MSTRG.12725_NC_052545.1_9201213-9224012	CIB4_NC_052541.1_20071724-20074333, MSTRG.9061_NC_052538.1_7514231-7535322, SAT1_NC_052532.1_118428835-118431771, MSTRG.12549_NC_052545.1_4180309-4184961, MSTRG.8108_NC_052536.1_48939803-48982625, MSTRG.4515_NC_052534.1_4571460-4596994, MSTRG.14170_NC_052549.1_9823352-9826378, CLU_NC_052534.1_105000090-105007063, ELK4_NC_052557.1_2228664-2248383, CCN3_NC_052533.1_135485628-135491014, ANXA2_NC_052…
TOP	GO:0006351	DNA-templated transcription	BIOLOGICAL_PROCESS	16	0.988679	1.30727	0.00949367	0.181962	MSTRG.9610_NC_052539.1_4165104-4244335, CDH1_NC_052542.1_18517590-18526543	GLO1_NC_052534.1_29189187-29196090, ZBTB32_NC_052555.1_4523307-4595989, CIB4_NC_052541.1_20071724-20074333, MSTRG.12415_NC_052544.1_16992910-17054536, MSTRG.9061_NC_052538.1_7514231-7535322, NFE2L1_NC_052558.1_3679441-3688469, RPS14_NC_052544.1_12742930-12747884, PPM1F_NC_052546.1_488164-527010, NR2C2_NC_052543.1_19918913-19959298, MSTRG.5655_NC_052534.1_95957277-95984706, ELK4_NC_052557.1_222866…
TOP	GO:0032774	RNA biosynthetic process	BIOLOGICAL_PROCESS	16	0.988679	1.29905	0.0108696	0.20109	MSTRG.9610_NC_052539.1_4165104-4244335, CDH1_NC_052542.1_18517590-18526543	GLO1_NC_052534.1_29189187-29196090, ZBTB32_NC_052555.1_4523307-4595989, CIB4_NC_052541.1_20071724-20074333, MSTRG.12415_NC_052544.1_16992910-17054536, MSTRG.9061_NC_052538.1_7514231-7535322, NFE2L1_NC_052558.1_3679441-3688469, RPS14_NC_052544.1_12742930-12747884, PPM1F_NC_052546.1_488164-527010, NR2C2_NC_052543.1_19918913-19959298, MSTRG.5655_NC_052534.1_95957277-95984706, ELK4_NC_052557.1_222866…
TOP	GO:0072359	circulatory system development	BIOLOGICAL_PROCESS	17	0.981061	1.29847	0.0285285	0.199576	MSTRG.9610_NC_052539.1_4165104-4244335, PTK7_NC_052534.1_4571460-4596994, MSTRG.12725_NC_052545.1_9201213-9224012	CIB4_NC_052541.1_20071724-20074333, MSTRG.9061_NC_052538.1_7514231-7535322, SAT1_NC_052532.1_118428835-118431771, MSTRG.12549_NC_052545.1_4180309-4184961, MSTRG.11126_NC_052541.1_19701367-19747283, MSTRG.4515_NC_052534.1_4571460-4596994, MSTRG.14170_NC_052549.1_9823352-9826378, MSTRG.9400_NC_052538.1_27563799-27600393, ELK4_NC_052557.1_2228664-2248383, MSTRG.16262_NC_052557.1_113067-130838, CCN3_…
TOP	GO:0071495	cellular response to endogenous stimulus	BIOLOGICAL_PROCESS	16	0.988679	1.29723	0.0136778	0.197959	MSTRG.9610_NC_052539.1_4165104-4244335, CDH1_NC_052542.1_18517590-18526543	CPEB4_NC_052544.1_9044116-9082600, MSTRG.14920_NC_052551.1_10357342-10375612, CIB4_NC_052541.1_20071724-20074333, MSTRG.12210_NC_052544.1_9043970-9082600, MSTRG.12415_NC_052544.1_16992910-17054536, CA2_NC_052533.1_122451119-122468201, MSTRG.12549_NC_052545.1_4180309-4184961, MSTRG.11126_NC_052541.1_19701367-19747283, OC3_NC_052532.1_48078906-48085128, MSTRG.8108_NC_052536.1_48939803-48982625, MST…
TOP	GO:0035295	tube development	BIOLOGICAL_PROCESS	18	0.961977	1.2947	0.0261538	0.199846	MSTRG.9610_NC_052539.1_4165104-4244335, PTK7_NC_052534.1_4571460-4596994, PODXL_NC_052532.1_3637123-3677463, MSTRG.12725_NC_052545.1_9201213-9224012	MSTRG.3179_NC_052533.1_39708577-39773258, APOA1_NC_052555.1_5166296-5168116, CIB4_NC_052541.1_20071724-20074333, MSTRG.9061_NC_052538.1_7514231-7535322, SAT1_NC_052532.1_118428835-118431771, MSTRG.12549_NC_052545.1_4180309-4184961, MSTRG.4515_NC_052534.1_4571460-4596994, ELK4_NC_052557.1_2228664-2248383, MSTRG.16262_NC_052557.1_113067-130838, CCN3_NC_052533.1_135485628-135491014, ANXA2_NC_052541.…
TOP	GO:1901701	cellular response to oxygen-containing compound	BIOLOGICAL_PROCESS	14	0.988764	1.28299	0.0139319	0.223995	CDH1_NC_052542.1_18517590-18526543	CPEB4_NC_052544.1_9044116-9082600, MSTRG.14920_NC_052551.1_10357342-10375612, MSTRG.12210_NC_052544.1_9043970-9082600, MSTRG.12415_NC_052544.1_16992910-17054536, NFE2L1_NC_052558.1_3679441-3688469, CA2_NC_052533.1_122451119-122468201, MSTRG.12549_NC_052545.1_4180309-4184961, OC3_NC_052532.1_48078906-48085128, MSTRG.8108_NC_052536.1_48939803-48982625, MSTRG.4515_NC_052534.1_4571460-4596994, MSTRG.…
TOP	GO:0001568	blood vessel development	BIOLOGICAL_PROCESS	14	0.981273	1.28155	0.0206677	0.226641	MSTRG.9610_NC_052539.1_4165104-4244335, PTK7_NC_052534.1_4571460-4596994, MSTRG.12725_NC_052545.1_9201213-9224012	ELK4_NC_052557.1_2228664-2248383, CCN3_NC_052533.1_135485628-135491014, CIB4_NC_052541.1_20071724-20074333, MSTRG.9061_NC_052538.1_7514231-7535322, SAT1_NC_052532.1_118428835-118431771, ANXA2_NC_052541.1_5100714-5126477, MSTRG.12549_NC_052545.1_4180309-4184961, MSTRG.17581_NC_052565.1_1056442-1072541, ZFP36L1_NC_052536.1_27858453-27860649, MSTRG.4515_NC_052534.1_4571460-4596994, MSTRG.14170_NC_05…
TOP	GO:0006996	organelle organization	BIOLOGICAL_PROCESS	19	0.938931	1.27958	0.0431548	0.223863	MSTRG.9610_NC_052539.1_4165104-4244335, SEPT2_NC_052540.1_4638065-4657445, MSTRG.12725_NC_052545.1_9201213-9224012, MSTRG.2719_NC_052533.1_647075-762984	MSTRG.9807_NC_052539.1_13783756-13791163, MSTRG.3179_NC_052533.1_39708577-39773258, APOA1_NC_052555.1_5166296-5168116, MSTRG.14920_NC_052551.1_10357342-10375612, CIB4_NC_052541.1_20071724-20074333, MSTRG.12549_NC_052545.1_4180309-4184961, MSTRG.8108_NC_052536.1_48939803-48982625, GAPDH_NC_052532.1_76902271-76906289, RPS14_NC_052544.1_12742930-12747884, PPM1F_NC_052546.1_488164-527010, MSTRG.14170…
TOP	GO:0065008	regulation of biological quality	BIOLOGICAL_PROCESS	18	0.942966	1.27688	0.0495208	0.221125	CYP2D6_NC_052532.1_49447034-49456317, MSTRG.12725_NC_052545.1_9201213-9224012, MSTRG.16655_NC_052558.1_2648622-2668790	MSTRG.10568_NC_052540.1_20263437-20310834, APOA1_NC_052555.1_5166296-5168116, MSTRG.14920_NC_052551.1_10357342-10375612, MSTRG.12415_NC_052544.1_16992910-17054536, MSTRG.9061_NC_052538.1_7514231-7535322, CA2_NC_052533.1_122451119-122468201, MSTRG.8108_NC_052536.1_48939803-48982625, MSTRG.17537_NC_052565.1_315483-377743, MSTRG.14170_NC_052549.1_9823352-9826378, CTSS_NC_052556.1_2545591-2550339, CC…
TOP	GO:0001944	vasculature development	BIOLOGICAL_PROCESS	14	0.981273	1.27294	0.0318665	0.226323	MSTRG.9610_NC_052539.1_4165104-4244335, PTK7_NC_052534.1_4571460-4596994, MSTRG.12725_NC_052545.1_9201213-9224012	ELK4_NC_052557.1_2228664-2248383, CCN3_NC_052533.1_135485628-135491014, CIB4_NC_052541.1_20071724-20074333, MSTRG.9061_NC_052538.1_7514231-7535322, SAT1_NC_052532.1_118428835-118431771, ANXA2_NC_052541.1_5100714-5126477, MSTRG.12549_NC_052545.1_4180309-4184961, MSTRG.17581_NC_052565.1_1056442-1072541, ZFP36L1_NC_052536.1_27858453-27860649, MSTRG.4515_NC_052534.1_4571460-4596994, MSTRG.14170_NC_05…
TOP	GO:0040007	growth	BIOLOGICAL_PROCESS	14	0.988764	1.27286	0.0126783	0.223895	MSTRG.9610_NC_052539.1_4165104-4244335, PTK7_NC_052534.1_4571460-4596994	MCAM_NC_052555.1_4266836-4275719, MSTRG.14920_NC_052551.1_10357342-10375612, CCN3_NC_052533.1_135485628-135491014, CIB4_NC_052541.1_20071724-20074333, ANXA2_NC_052541.1_5100714-5126477, LRIG2_NC_052557.1_3677904-3696597, MSTRG.15896_NC_052555.1_4266817-4275719, ZFP36L1_NC_052536.1_27858453-27860649, MSTRG.4515_NC_052534.1_4571460-4596994, MSTRG.17537_NC_052565.1_315483-377743, PPM1F_NC_052546.1_4…
TOP	GO:0007166	cell surface receptor signaling pathway	BIOLOGICAL_PROCESS	16	0.969811	1.2719	0.0203488	0.224269	MSTRG.9610_NC_052539.1_4165104-4244335, SEPT2_NC_052540.1_4638065-4657445, PTK7_NC_052534.1_4571460-4596994, MSTRG.12725_NC_052545.1_9201213-9224012	MSTRG.10261_NC_052540.1_4638065-4657445, ADGRG1_NC_052542.1_518037-527329, MSTRG.3179_NC_052533.1_39708577-39773258, APOA1_NC_052555.1_5166296-5168116, MSTRG.14920_NC_052551.1_10357342-10375612, CCN3_NC_052533.1_135485628-135491014, CIB4_NC_052541.1_20071724-20074333, MSTRG.9061_NC_052538.1_7514231-7535322, MSTRG.18444_NC_052572.1_17565424-17603706, LRIG2_NC_052557.1_3677904-3696597, MSTRG.4515_N…
TOP	GO:0018193	peptidyl-amino acid modification	BIOLOGICAL_PROCESS	11	0.996296	1.26932	0.00497512	0.225137	PTK7_NC_052534.1_4571460-4596994	MSTRG.3179_NC_052533.1_39708577-39773258, APOA1_NC_052555.1_5166296-5168116, MSTRG.16262_NC_052557.1_113067-130838, MSTRG.12549_NC_052545.1_4180309-4184961, MSTRG.18444_NC_052572.1_17565424-17603706, PLOD1_NC_052552.1_5507058-5524493, MSTRG.4515_NC_052534.1_4571460-4596994, SUMO3_NC_052540.1_4822184-4824441, MSTRG.17537_NC_052565.1_315483-377743, PPM1F_NC_052546.1_488164-527010
TOP	GO:0048870	cell motility	BIOLOGICAL_PROCESS	15	0.966165	1.26894	0.0401786	0.219021	MSTRG.9610_NC_052539.1_4165104-4244335, PTK7_NC_052534.1_4571460-4596994, PODXL_NC_052532.1_3637123-3677463, MSTRG.12725_NC_052545.1_9201213-9224012, CDH1_NC_052542.1_18517590-18526543	APOA1_NC_052555.1_5166296-5168116, CCN3_NC_052533.1_135485628-135491014, CIB4_NC_052541.1_20071724-20074333, MSTRG.12549_NC_052545.1_4180309-4184961, LRIG2_NC_052557.1_3677904-3696597, MSTRG.8108_NC_052536.1_48939803-48982625, MSTRG.17581_NC_052565.1_1056442-1072541, MSTRG.5632_NC_052534.1_93391429-93444320, MSTRG.4515_NC_052534.1_4571460-4596994, PPM1F_NC_052546.1_488164-527010
TOP	GO:0019899	enzyme binding	MOLECULAR_FUNCTION	15	0.977444	1.26872	0.0248834	0.217344	MSTRG.9610_NC_052539.1_4165104-4244335, MSTRG.12725_NC_052545.1_9201213-9224012	CTTNBP2NL_NC_052557.1_3498419-3515129, APOA1_NC_052555.1_5166296-5168116, MSTRG.14920_NC_052551.1_10357342-10375612, MSTRG.1905_NC_052532.1_130612891-130718336, CIB4_NC_052541.1_20071724-20074333, MSTRG.9061_NC_052538.1_7514231-7535322, MSTRG.12549_NC_052545.1_4180309-4184961, SUMO3_NC_052540.1_4822184-4824441, NPC2_NC_052536.1_37434994-37437272, MSTRG.14170_NC_052549.1_9823352-9826378, ANXA2_NC_…
TOP	GO:0016477	cell migration	BIOLOGICAL_PROCESS	15	0.966165	1.2679	0.0361067	0.217487	MSTRG.9610_NC_052539.1_4165104-4244335, PTK7_NC_052534.1_4571460-4596994, PODXL_NC_052532.1_3637123-3677463, MSTRG.12725_NC_052545.1_9201213-9224012, CDH1_NC_052542.1_18517590-18526543	APOA1_NC_052555.1_5166296-5168116, CCN3_NC_052533.1_135485628-135491014, CIB4_NC_052541.1_20071724-20074333, MSTRG.12549_NC_052545.1_4180309-4184961, LRIG2_NC_052557.1_3677904-3696597, MSTRG.8108_NC_052536.1_48939803-48982625, MSTRG.17581_NC_052565.1_1056442-1072541, MSTRG.5632_NC_052534.1_93391429-93444320, MSTRG.4515_NC_052534.1_4571460-4596994, PPM1F_NC_052546.1_488164-527010
TOP	GO:0010243	response to organonitrogen compound	BIOLOGICAL_PROCESS	12	0.988848	1.26633	0.015748	0.218065	CDH1_NC_052542.1_18517590-18526543	CPEB4_NC_052544.1_9044116-9082600, MSTRG.12210_NC_052544.1_9043970-9082600, MSTRG.12415_NC_052544.1_16992910-17054536, MSTRG.9061_NC_052538.1_7514231-7535322, CA2_NC_052533.1_122451119-122468201, MSTRG.12549_NC_052545.1_4180309-4184961, OC3_NC_052532.1_48078906-48085128, MSTRG.8108_NC_052536.1_48939803-48982625, ZFP36L1_NC_052536.1_27858453-27860649, MSTRG.10890_NC_052541.1_8892168-8923029, PDE3A…
TOP	GO:0120025	plasma membrane bounded cell projection	CELLULAR_COMPONENT	17	0.943182	1.2588	0.0366972	0.230329	MSTRG.9610_NC_052539.1_4165104-4244335, SEPT2_NC_052540.1_4638065-4657445, PODXL_NC_052532.1_3637123-3677463, CDH1_NC_052542.1_18517590-18526543, MSTRG.2719_NC_052533.1_647075-762984	MSTRG.10261_NC_052540.1_4638065-4657445, CTTNBP2NL_NC_052557.1_3498419-3515129, CPEB4_NC_052544.1_9044116-9082600, CCN3_NC_052533.1_135485628-135491014, CIB4_NC_052541.1_20071724-20074333, MSTRG.12210_NC_052544.1_9043970-9082600, MSTRG.12549_NC_052545.1_4180309-4184961, MSTRG.18444_NC_052572.1_17565424-17603706, LRIG2_NC_052557.1_3677904-3696597, MSTRG.8108_NC_052536.1_48939803-48982625, MSTRG.17…
TOP	GO:0060341	regulation of cellular localization	BIOLOGICAL_PROCESS	11	0.988889	1.25591	0.0165563	0.235043	CDH1_NC_052542.1_18517590-18526543	MSTRG.14920_NC_052551.1_10357342-10375612, CCN3_NC_052533.1_135485628-135491014, CIB4_NC_052541.1_20071724-20074333, ANXA2_NC_052541.1_5100714-5126477, MSTRG.12549_NC_052545.1_4180309-4184961, LRIG2_NC_052557.1_3677904-3696597, MSTRG.8108_NC_052536.1_48939803-48982625, ZFP36L1_NC_052536.1_27858453-27860649, SUMO3_NC_052540.1_4822184-4824441, PPM1F_NC_052546.1_488164-527010
TOP	GO:0030097	hemopoiesis	BIOLOGICAL_PROCESS	12	0.98513	1.25542	0.0163666	0.23235	MSTRG.9610_NC_052539.1_4165104-4244335	GLO1_NC_052534.1_29189187-29196090, MSTRG.3179_NC_052533.1_39708577-39773258, ZBTB32_NC_052555.1_4523307-4595989, CIB4_NC_052541.1_20071724-20074333, MSTRG.15651_NC_052554.1_2747537-2756646, MSTRG.9061_NC_052538.1_7514231-7535322, ANXA2_NC_052541.1_5100714-5126477, MSTRG.12754_NC_052545.1_12114774-12119471, ZFP36L1_NC_052536.1_27858453-27860649, RPS14_NC_052544.1_12742930-12747884, LY6E_NC_052533…
TOP	GO:1901698	response to nitrogen compound	BIOLOGICAL_PROCESS	12	0.988848	1.24968	0.0144695	0.241096	CDH1_NC_052542.1_18517590-18526543	CPEB4_NC_052544.1_9044116-9082600, MSTRG.12210_NC_052544.1_9043970-9082600, MSTRG.12415_NC_052544.1_16992910-17054536, MSTRG.9061_NC_052538.1_7514231-7535322, CA2_NC_052533.1_122451119-122468201, MSTRG.12549_NC_052545.1_4180309-4184961, OC3_NC_052532.1_48078906-48085128, MSTRG.8108_NC_052536.1_48939803-48982625, ZFP36L1_NC_052536.1_27858453-27860649, MSTRG.10890_NC_052541.1_8892168-8923029, PDE3A…

## Sheet: I
Challenged 6 DPC
Tags	GO ID	GO Name	GO Category	Size	ES	NES	Nominal p-val	FDR q-val	Core Enrichment Sequences	No-Core Enrichment Sequences
TOP	GO:0010605	negative regulation of macromolecule metabolic process	BIOLOGICAL_PROCESS	19	0.98855	1.82826	0	0.0879033	CPEB4_NC_052544.1_9044116-9082600	MSTRG.3179_NC_052533.1_39708577-39773258, MSTRG.10568_NC_052540.1_20263437-20310834, ZBTB32_NC_052555.1_4523307-4595989, APOA1_NC_052555.1_5166296-5168116, RPS13_NC_052536.1_11365517-11369537, CIB4_NC_052541.1_20071724-20074333, MSTRG.12210_NC_052544.1_9043970-9082600, NFE2L1_NC_052558.1_3679441-3688469, RPS14_NC_052544.1_12742930-12747884, PPM1F_NC_052546.1_488164-527010, MSTRG.9610_NC_052539.1_…
TOP	GO:0031324	negative regulation of cellular metabolic process	BIOLOGICAL_PROCESS	20	0.957854	1.75498	0.00775194	0.147072	CYP2D6_NC_052532.1_49447034-49456317, CPEB4_NC_052544.1_9044116-9082600	MSTRG.3179_NC_052533.1_39708577-39773258, ZBTB32_NC_052555.1_4523307-4595989, APOA1_NC_052555.1_5166296-5168116, RPS13_NC_052536.1_11365517-11369537, CIB4_NC_052541.1_20071724-20074333, MSTRG.12210_NC_052544.1_9043970-9082600, NFE2L1_NC_052558.1_3679441-3688469, RPS14_NC_052544.1_12742930-12747884, PPM1F_NC_052546.1_488164-527010, MSTRG.9610_NC_052539.1_4165104-4244335, NR2C2_NC_052543.1_19918913…
TOP	GO:0009892	negative regulation of metabolic process	BIOLOGICAL_PROCESS	21	0.957692	1.74118	0.0402685	0.115713	CYP2D6_NC_052532.1_49447034-49456317, CPEB4_NC_052544.1_9044116-9082600	MSTRG.3179_NC_052533.1_39708577-39773258, MSTRG.10568_NC_052540.1_20263437-20310834, ZBTB32_NC_052555.1_4523307-4595989, APOA1_NC_052555.1_5166296-5168116, RPS13_NC_052536.1_11365517-11369537, CIB4_NC_052541.1_20071724-20074333, MSTRG.12210_NC_052544.1_9043970-9082600, NFE2L1_NC_052558.1_3679441-3688469, RPS14_NC_052544.1_12742930-12747884, PPM1F_NC_052546.1_488164-527010, MSTRG.9610_NC_052539.1_…
TOP	GO:0051172	negative regulation of nitrogen compound metabolic process	BIOLOGICAL_PROCESS	17	0.988636	1.67294	0	0.186973	CPEB4_NC_052544.1_9044116-9082600	MSTRG.10568_NC_052540.1_20263437-20310834, ZBTB32_NC_052555.1_4523307-4595989, RPS13_NC_052536.1_11365517-11369537, CIB4_NC_052541.1_20071724-20074333, MSTRG.12210_NC_052544.1_9043970-9082600, NFE2L1_NC_052558.1_3679441-3688469, RPS14_NC_052544.1_12742930-12747884, PPM1F_NC_052546.1_488164-527010, MSTRG.9610_NC_052539.1_4165104-4244335, NR2C2_NC_052543.1_19918913-19959298, MSTRG.5655_NC_052534.1_…
TOP	GO:0009890	negative regulation of biosynthetic process	BIOLOGICAL_PROCESS	15	0.988722	1.6525	0	0.152821	CPEB4_NC_052544.1_9044116-9082600	MSTRG.3179_NC_052533.1_39708577-39773258, ZBTB32_NC_052555.1_4523307-4595989, APOA1_NC_052555.1_5166296-5168116, RPS13_NC_052536.1_11365517-11369537, MSTRG.12210_NC_052544.1_9043970-9082600, NFE2L1_NC_052558.1_3679441-3688469, RPS14_NC_052544.1_12742930-12747884, PPM1F_NC_052546.1_488164-527010, MSTRG.9610_NC_052539.1_4165104-4244335, NR2C2_NC_052543.1_19918913-19959298, MSTRG.5655_NC_052534.1_95…
TOP	GO:0031327	negative regulation of cellular biosynthetic process	BIOLOGICAL_PROCESS	15	0.988722	1.62133	0.012987	0.177212	CPEB4_NC_052544.1_9044116-9082600	MSTRG.3179_NC_052533.1_39708577-39773258, ZBTB32_NC_052555.1_4523307-4595989, APOA1_NC_052555.1_5166296-5168116, RPS13_NC_052536.1_11365517-11369537, MSTRG.12210_NC_052544.1_9043970-9082600, NFE2L1_NC_052558.1_3679441-3688469, RPS14_NC_052544.1_12742930-12747884, PPM1F_NC_052546.1_488164-527010, MSTRG.9610_NC_052539.1_4165104-4244335, NR2C2_NC_052543.1_19918913-19959298, MSTRG.5655_NC_052534.1_95…
TOP	GO:0010558	negative regulation of macromolecule biosynthetic process	BIOLOGICAL_PROCESS	15	0.988722	1.61568	0.00628931	0.164576	CPEB4_NC_052544.1_9044116-9082600	MSTRG.3179_NC_052533.1_39708577-39773258, ZBTB32_NC_052555.1_4523307-4595989, APOA1_NC_052555.1_5166296-5168116, RPS13_NC_052536.1_11365517-11369537, MSTRG.12210_NC_052544.1_9043970-9082600, NFE2L1_NC_052558.1_3679441-3688469, RPS14_NC_052544.1_12742930-12747884, PPM1F_NC_052546.1_488164-527010, MSTRG.9610_NC_052539.1_4165104-4244335, NR2C2_NC_052543.1_19918913-19959298, MSTRG.5655_NC_052534.1_95…

[truncated: 2 more sheets: J, K]
