# Supplementary material for: Integrative study of chicken lung transcriptome to understand the host immune response during Newcastle disease virus challenge
Source: Front Cell Infect Microbiol. 2024 Sep 3;14:1368887. doi: 10.3389/fcimb.2024.1368887 (PMC11405381; doi:10.3389/fcimb.2024.1368887)
Supplement: Supplementary file 10 [file Table8.xlsx]

## Sheet: Supplementary Table 8
Supplementary Table 8: Table showing the parameters used in Co-expression analysis of differentially expressed genes and lncRNAs using WGCNA.

## Sheet: Table
A	Challenge based analysis
Condition	Outlier cut height (Outliers)	Softpower	Min Module size	Before merging			After merging
				Number of Modules	Top size	Least size	Number of Modules	Top size	Least size
Fayoumi 2DPC	No outlier	9*	3	3	6	3	3	6	3
Fayoumi 6DPC	No outlier	9*	2	2	4	3	2	4	3
Fayoumi 10DPC	No outlier	9*	10	6	56	11	2	126	73
Leghorn 2DPC	No outlier	9*	2	1	4	-	1	4	-
Leghorn 6DPC	No outlier	9*	5	2	34	9	2	34	9
Leghorn 10DPC	NO INTERACTIONS
B	Breed based analysis
Condition	Outlier cut height (Outliers)	Softpower	Min Module size	Before merging			After merging
				Number of Modules	Top size	Least size	Number of Modules	Top size	Least size
Non-challenged 2DPC	15000 (1)	9*	10	15	83	13	4	277	46
Non-challenged 6DPC	No outlier	9*	10	21	88	10	7	267	13
Non-challenged 10DPC	No outlier	9*	10	27	68	11	7	257	18
Challenged 2DPC	No outlier	15	10	27	124	10	5	393	21
Challenged 6DPC	100000 (1)	9*	10	15	102	13	8	230	18
Challenged 10DPC	No outlier	12	10	17	79	10	6	278	19
C	Timepoint based analysis
Condition	Outlier cut height (Outliers)	Softpower	Min Module size	Before merging			After merging
				Number of Modules	Top size	Least size	Number of Modules	Top size	Least size
Fayoumi 2v6 DPC	NO INTERACTIONS
Fayoumi 2v10 DPC	No outlier	9*	2	4	11	2	3	11	3
Fayoumi 6v10 DPC	1800 (1)	9*	3	2	5	4	2	5	4
Leghorn 2v6 DPC	18000 (1)	9*	5	3	19	8	3	19	8
Leghorn 2v10 DPC	700 (1)	9*	2	4	3	2	4	3	2
Leghorn 6v10 DPC	12000 (1)	9*	5	2	32	6	2	32	6
SCALE FREE TOPOLOGY MODEL FIT (SIGNED r^2) CUTOFF IS 0.8
* = scale-free topology fit index fails to reach values above 0.8 for reasonable powers, so the appropriate soft power can be chosen as given in manual
