# Supplementary material for: Integrative study of chicken lung transcriptome to understand the host immune response during Newcastle disease virus challenge
Source: Front Cell Infect Microbiol. 2024 Sep 3;14:1368887. doi: 10.3389/fcimb.2024.1368887 (PMC11405381; doi:10.3389/fcimb.2024.1368887)
Supplement: Supplementary file 11 [file Table9.xlsx]

## Sheet: Supplementary Table 9
Supplementary Table 9: Table showing the Functional annotation details of the differentially expressed long non-coding RNAs.
Challenge based analysis
A: Leghorn 6 DPC
B: Fayoumi 10 DPC
Breed based analysis
C: Non-challenged 2 DPC
D: Non-challenged 6 DPC
E: Non-challenged 10 DPC
F: Challenged 2 DPC
G: Challenged 6 DPC
H: Challenged 10 DPC
Timepoint based analysis
I: Leghorn 2 vs 6 DPC
J: Leghorn 6 vs 10 DPC

## Sheet: A
Leghorn 6 DPC
lncRNA	lncRNA expression	Co-expressing gene	Gene expression	Correlation type	EGGNOG Annotation	GO Biological Process	Pathway category
TCONS_00024868	2.99583	MSTRG.2568	10.9485	Positive	-	-	Sensory Perception (Reactome)

## Sheet: B
Fayoumi 10 DPC
lncRNA	lncRNA expression	Co-expressing gene	Gene expression	Correlation type	EGGNOG Annotation	GO Biological Process	Pathway category
TCONS_00000271	-1.10942	RPS16	-1.74358	Positive	Ribosomal protein S16	Peptide Biosynthetic Process (GO:0043043), RNA Metabolic Process (GO:0016070)	Metabolism of RNA (Reactome);Metabolism of proteins (Reactome);Genetic Information Processing (KEGG)
TCONS_00005117	3.1223	RPS16	-1.74358	Negative	Ribosomal protein S16	Peptide Biosynthetic Process (GO:0043043), RNA Metabolic Process (GO:0016070)	Metabolism of RNA (Reactome);Metabolism of proteins (Reactome);Genetic Information Processing (KEGG)
TCONS_00006216	1.6554	MSTRG.1164	-4.28707	Negative	-	-	Hemostasis (Reactome), Signal Transduction (Reactome)
		MSTRG.783	4.8948	Positive	Ribosomal protein L3	Peptide Biosynthetic Process (GO:0043043)	Metabolism of RNA (Reactome), Genetic Information Processing (Reactome)
		RPS16	-1.74358	Negative	Ribosomal protein S16	Peptide Biosynthetic Process (GO:0043043), RNA Metabolic Process (GO:0016070)	Metabolism of RNA (Reactome);Metabolism of proteins (Reactome);Genetic Information Processing (KEGG)
TCONS_00010074	-1.46563	MSTRG.1164	-4.28707	Positive	-	-	Hemostasis (Reactome), Signal Transduction (Reactome)
		MSTRG.1905	5.19495	Negative	E3 ubiquitin-protein ligase HERC2	Protein Ubiquitination (GO:0016567)	Cell Cycle (Reactome), Immune System (Reactome), DNA Repair (Reactome), Metabolism of proteins (Reactome), Genetic Information Processing (Reactome)
		MSTRG.783	4.8948	Negative	Ribosomal protein L3	Peptide Biosynthetic Process (GO:0043043)	Metabolism of RNA (Reactome), Genetic Information Processing (Reactome)
		RPS16	-1.74358	Positive	Ribosomal protein S16	Peptide Biosynthetic Process (GO:0043043), RNA Metabolic Process (GO:0016070)	Metabolism of RNA (Reactome);Metabolism of proteins (Reactome);Genetic Information Processing (KEGG)
TCONS_00015142	1.98141	MSTRG.1905	5.19495	Positive	E3 ubiquitin-protein ligase HERC2	Protein Ubiquitination (GO:0016567)	Cell Cycle (Reactome), Immune System (Reactome), DNA Repair (Reactome), Metabolism of proteins (Reactome), Genetic Information Processing (Reactome)
		MSTRG.783	4.8948	Positive	Ribosomal protein L3	Peptide Biosynthetic Process (GO:0043043)	Metabolism of RNA (Reactome), Genetic Information Processing (Reactome)
		RPS16	-1.74358	Negative	Ribosomal protein S16	Peptide Biosynthetic Process (GO:0043043), RNA Metabolic Process (GO:0016070)	Metabolism of RNA (Reactome);Metabolism of proteins (Reactome);Genetic Information Processing (KEGG)
TCONS_00015464	2.04092	MSTRG.1164	-4.28707	Negative	-	-	Hemostasis (Reactome), Signal Transduction (Reactome)
		MSTRG.1905	5.19495	Positive	E3 ubiquitin-protein ligase HERC2	Protein Ubiquitination (GO:0016567)	Cell Cycle (Reactome), Immune System (Reactome), DNA Repair (Reactome), Metabolism of proteins (Reactome), Genetic Information Processing (Reactome)
		MSTRG.783	4.8948	Positive	Ribosomal protein L3	Peptide Biosynthetic Process (GO:0043043)	Metabolism of RNA (Reactome), Genetic Information Processing (Reactome)
		RPS16	-1.74358	Negative	Ribosomal protein S16	Peptide Biosynthetic Process (GO:0043043), RNA Metabolic Process (GO:0016070)	Metabolism of RNA (Reactome);Metabolism of proteins (Reactome);Genetic Information Processing (KEGG)
TCONS_00016027	1.31542	MSTRG.1164	-4.28707	Negative	-	-	Hemostasis (Reactome), Signal Transduction (Reactome)
		MSTRG.1905	5.19495	Positive	E3 ubiquitin-protein ligase HERC2	Protein Ubiquitination (GO:0016567)	Cell Cycle (Reactome), Immune System (Reactome), DNA Repair (Reactome), Metabolism of proteins (Reactome), Genetic Information Processing (Reactome)
		MSTRG.783	4.8948	Positive	Ribosomal protein L3	Peptide Biosynthetic Process (GO:0043043)	Metabolism of RNA (Reactome), Genetic Information Processing (Reactome)
		RPS16	-1.74358	Negative	Ribosomal protein S16	Peptide Biosynthetic Process (GO:0043043), RNA Metabolic Process (GO:0016070)	Metabolism of RNA (Reactome);Metabolism of proteins (Reactome);Genetic Information Processing (KEGG)
TCONS_00016242	2.27139	MSTRG.1905	5.19495	Positive	E3 ubiquitin-protein ligase HERC2	Protein Ubiquitination (GO:0016567)	Cell Cycle (Reactome), Immune System (Reactome), DNA Repair (Reactome), Metabolism of proteins (Reactome), Genetic Information Processing (Reactome)
		MSTRG.783	4.8948	Positive	Ribosomal protein L3	Peptide Biosynthetic Process (GO:0043043)	Metabolism of RNA (Reactome), Genetic Information Processing (Reactome)
		RPS16	-1.74358	Negative	Ribosomal protein S16	Peptide Biosynthetic Process (GO:0043043), RNA Metabolic Process (GO:0016070)	Metabolism of RNA (Reactome);Metabolism of proteins (Reactome);Genetic Information Processing (KEGG)
TCONS_00017776	-8.86171	MSTRG.1164	-4.28707	Positive	-	-	Hemostasis (Reactome), Signal Transduction (Reactome)
		RPS16	-1.74358	Positive	Ribosomal protein S16	Peptide Biosynthetic Process (GO:0043043), RNA Metabolic Process (GO:0016070)	Metabolism of RNA (Reactome);Metabolism of proteins (Reactome);Genetic Information Processing (KEGG)
TCONS_00018556	-1.93156	RPS16	-1.74358	Positive	Ribosomal protein S16	Peptide Biosynthetic Process (GO:0043043), RNA Metabolic Process (GO:0016070)	Metabolism of RNA (Reactome);Metabolism of proteins (Reactome);Genetic Information Processing (KEGG)
TCONS_00027377	-2.35768	MSTRG.1164	-4.28707	Positive	-	-	Hemostasis (Reactome), Signal Transduction (Reactome)
		RPS16	-1.74358	Positive	Ribosomal protein S16	Peptide Biosynthetic Process (GO:0043043), RNA Metabolic Process (GO:0016070)	Metabolism of RNA (Reactome);Metabolism of proteins (Reactome);Genetic Information Processing (KEGG)
TCONS_00028060	-1.27368	MSTRG.1164	-4.28707	Positive	-	-	Hemostasis (Reactome), Signal Transduction (Reactome)
		MSTRG.783	4.8948	Negative	Ribosomal protein L3	Peptide Biosynthetic Process (GO:0043043)	Metabolism of RNA (Reactome), Genetic Information Processing (Reactome)
		RPS16	-1.74358	Positive	Ribosomal protein S16	Peptide Biosynthetic Process (GO:0043043), RNA Metabolic Process (GO:0016070)	Metabolism of RNA (Reactome);Metabolism of proteins (Reactome);Genetic Information Processing (KEGG)
TCONS_00028864	-2.87356	MSTRG.1905	5.19495	Negative	E3 ubiquitin-protein ligase HERC2	Protein Ubiquitination (GO:0016567)	Cell Cycle (Reactome), Immune System (Reactome), DNA Repair (Reactome), Metabolism of proteins (Reactome), Genetic Information Processing (Reactome)
		MSTRG.783	4.8948	Negative	Ribosomal protein L3	Peptide Biosynthetic Process (GO:0043043)	Metabolism of RNA (Reactome), Genetic Information Processing (Reactome)
		RPS16	-1.74358	Positive	Ribosomal protein S16	Peptide Biosynthetic Process (GO:0043043), RNA Metabolic Process (GO:0016070)	Metabolism of RNA (Reactome);Metabolism of proteins (Reactome);Genetic Information Processing (KEGG)
TCONS_00029156	-2.18468	RPS16	-1.74358	Positive	Ribosomal protein S16	Peptide Biosynthetic Process (GO:0043043), RNA Metabolic Process (GO:0016070)	Metabolism of RNA (Reactome);Metabolism of proteins (Reactome);Genetic Information Processing (KEGG)
TCONS_00030527	1.79268	MSTRG.1164	-4.28707	Negative	-	-	Hemostasis (Reactome), Signal Transduction (Reactome)
		MSTRG.1905	5.19495	Positive	E3 ubiquitin-protein ligase HERC2	Protein Ubiquitination (GO:0016567)	Cell Cycle (Reactome), Immune System (Reactome), DNA Repair (Reactome), Metabolism of proteins (Reactome), Genetic Information Processing (Reactome)
		MSTRG.783	4.8948	Positive	Ribosomal protein L3	Peptide Biosynthetic Process (GO:0043043)	Metabolism of RNA (Reactome), Genetic Information Processing (Reactome)
		RPS16	-1.74358	Negative	Ribosomal protein S16	Peptide Biosynthetic Process (GO:0043043), RNA Metabolic Process (GO:0016070)	Metabolism of RNA (Reactome);Metabolism of proteins (Reactome);Genetic Information Processing (KEGG)
TCONS_00032732	1.67587	MSTRG.1905	5.19495	Positive	E3 ubiquitin-protein ligase HERC2	Protein Ubiquitination (GO:0016567)	Cell Cycle (Reactome), Immune System (Reactome), DNA Repair (Reactome), Metabolism of proteins (Reactome), Genetic Information Processing (Reactome)
		MSTRG.783	4.8948	Positive	Ribosomal protein L3	Peptide Biosynthetic Process (GO:0043043)	Metabolism of RNA (Reactome), Genetic Information Processing (Reactome)
		RPS16	-1.74358	Negative	Ribosomal protein S16	Peptide Biosynthetic Process (GO:0043043), RNA Metabolic Process (GO:0016070)	Metabolism of RNA (Reactome);Metabolism of proteins (Reactome);Genetic Information Processing (KEGG)
TCONS_00036699	1.44044	RPS16	-1.74358	Negative	Ribosomal protein S16	Peptide Biosynthetic Process (GO:0043043), RNA Metabolic Process (GO:0016070)	Metabolism of RNA (Reactome);Metabolism of proteins (Reactome);Genetic Information Processing (KEGG)
TCONS_00039381	2.42595	MSTRG.1905	5.19495	Positive	E3 ubiquitin-protein ligase HERC2	Protein Ubiquitination (GO:0016567)	Cell Cycle (Reactome), Immune System (Reactome), DNA Repair (Reactome), Metabolism of proteins (Reactome), Genetic Information Processing (Reactome)
		MSTRG.783	4.8948	Positive	Ribosomal protein L3	Peptide Biosynthetic Process (GO:0043043)	Metabolism of RNA (Reactome), Genetic Information Processing (Reactome)
		RPS16	-1.74358	Negative	Ribosomal protein S16	Peptide Biosynthetic Process (GO:0043043), RNA Metabolic Process (GO:0016070)	Metabolism of RNA (Reactome);Metabolism of proteins (Reactome);Genetic Information Processing (KEGG)
TCONS_00039403	-1.4697	MSTRG.1164	-4.28707	Positive	-	-	Hemostasis (Reactome), Signal Transduction (Reactome)
		RPS16	-1.74358	Positive	Ribosomal protein S16	Peptide Biosynthetic Process (GO:0043043), RNA Metabolic Process (GO:0016070)	Metabolism of RNA (Reactome);Metabolism of proteins (Reactome);Genetic Information Processing (KEGG)
TCONS_00039954	2.26564	RPS16	-1.74358	Negative	Ribosomal protein S16	Peptide Biosynthetic Process (GO:0043043), RNA Metabolic Process (GO:0016070)	Metabolism of RNA (Reactome);Metabolism of proteins (Reactome);Genetic Information Processing (KEGG)
TCONS_00040991	-1.00978	MSTRG.1164	-4.28707	Positive	-	-	Hemostasis (Reactome), Signal Transduction (Reactome)
		MSTRG.783	4.8948	Negative	Ribosomal protein L3	Peptide Biosynthetic Process (GO:0043043)	Metabolism of RNA (Reactome), Genetic Information Processing (Reactome)
		RPS16	-1.74358	Positive	Ribosomal protein S16	Peptide Biosynthetic Process (GO:0043043), RNA Metabolic Process (GO:0016070)	Metabolism of RNA (Reactome);Metabolism of proteins (Reactome);Genetic Information Processing (KEGG)
TCONS_00041205	-1.12686	MSTRG.1164	-4.28707	Positive	-	-	Hemostasis (Reactome), Signal Transduction (Reactome)
		MSTRG.783	4.8948	Negative	Ribosomal protein L3	Peptide Biosynthetic Process (GO:0043043)	Metabolism of RNA (Reactome), Genetic Information Processing (Reactome)
		RPS16	-1.74358	Positive	Ribosomal protein S16	Peptide Biosynthetic Process (GO:0043043), RNA Metabolic Process (GO:0016070)	Metabolism of RNA (Reactome);Metabolism of proteins (Reactome);Genetic Information Processing (KEGG)
TCONS_00041474	1.83799	MSTRG.1905	5.19495	Positive	E3 ubiquitin-protein ligase HERC2	Protein Ubiquitination (GO:0016567)	Cell Cycle (Reactome), Immune System (Reactome), DNA Repair (Reactome), Metabolism of proteins (Reactome), Genetic Information Processing (Reactome)
		MSTRG.783	4.8948	Positive	Ribosomal protein L3	Peptide Biosynthetic Process (GO:0043043)	Metabolism of RNA (Reactome), Genetic Information Processing (Reactome)
		RPS16	-1.74358	Negative	Ribosomal protein S16	Peptide Biosynthetic Process (GO:0043043), RNA Metabolic Process (GO:0016070)	Metabolism of RNA (Reactome);Metabolism of proteins (Reactome);Genetic Information Processing (KEGG)
TCONS_00044673	2.18042	MSTRG.783	4.8948	Positive	Ribosomal protein L3	Peptide Biosynthetic Process (GO:0043043)	Metabolism of RNA (Reactome), Genetic Information Processing (Reactome)
		RPS16	-1.74358	Negative	Ribosomal protein S16	Peptide Biosynthetic Process (GO:0043043), RNA Metabolic Process (GO:0016070)	Metabolism of RNA (Reactome);Metabolism of proteins (Reactome);Genetic Information Processing (KEGG)
TCONS_00064409	2.17791	EEF1D	-1.22687	Negative	-	-	Metabolism of proteins (Reactome)
TCONS_00064871	1.58468	EEF1D	-1.22687	Negative	-	-	Metabolism of proteins (Reactome)
TCONS_00070597	-2.26062	EEF1D	-1.22687	Positive	-	-	Metabolism of proteins (Reactome)
TCONS_00071286	-5.1346	EEF1D	-1.22687	Positive	-	-	Metabolism of proteins (Reactome)
TCONS_00076970	-1.13666	EEF1D	-1.22687	Positive	-	-	Metabolism of proteins (Reactome)
TCONS_00077889	-1.00113	EEF1D	-1.22687	Positive	-	-	Metabolism of proteins (Reactome)
TCONS_00083223	2.37682	EEF1D	-1.22687	Negative	-	-	Metabolism of proteins (Reactome)
TCONS_00087240	1.3332	EEF1D	-1.22687	Negative	-	-	Metabolism of proteins (Reactome)
TCONS_00089328	-2.64959	PNRC1	-1.18361	Positive	-	Localization (GO:0051179)	-
TCONS_00098619	-1.08616	PNRC1	-1.18361	Positive	-	Localization (GO:0051179)	-
TCONS_00099149	-0.836311	PNRC1	-1.18361	Positive	-	Localization (GO:0051179)	-
TCONS_00104494	-1.31035	PNRC1	-1.18361	Positive	-	Localization (GO:0051179)	-
TCONS_00104876	1.28681	PNRC1	-1.18361	Negative	-	Localization (GO:0051179)	-
TCONS_00105118	-1.53735	PNRC1	-1.18361	Positive	-	Localization (GO:0051179)	-
TCONS_00114546	-7.66021	PNRC1	-1.18361	Positive	-	Localization (GO:0051179)	-
TCONS_00152734	-0.877719	MSTRG.7555	-3.24186	Positive	-	Epithelium Development (GO:0060429)	Metabolism (Reactome), Signal Transduction (Reactome)
		RPLP2	-1.33258	Positive	-	Peptide Biosynthetic Process (GO:0043043)	Metabolism of RNA (Reactome)
TCONS_00152751	-2.18699	MSTRG.7555	-3.24186	Positive	-	Epithelium Development (GO:0060429)	Metabolism (Reactome), Signal Transduction (Reactome)
		RPLP2	-1.33258	Positive	-	Peptide Biosynthetic Process (GO:0043043)	Metabolism of RNA (Reactome)
TCONS_00154558	-1.58152	MSTRG.7555	-3.24186	Positive	-	Epithelium Development (GO:0060429)	Metabolism (Reactome), Signal Transduction (Reactome)
		RPLP2	-1.33258	Positive	-	Peptide Biosynthetic Process (GO:0043043)	Metabolism of RNA (Reactome)
TCONS_00164085	-1.29958	MSTRG.7555	-3.24186	Positive	-	Epithelium Development (GO:0060429)	Metabolism (Reactome), Signal Transduction (Reactome)
		RPLP2	-1.33258	Positive	-	Peptide Biosynthetic Process (GO:0043043)	Metabolism of RNA (Reactome)
TCONS_00165928	1.82397	MSTRG.7555	-3.24186	Negative	-	Epithelium Development (GO:0060429)	Metabolism (Reactome), Signal Transduction (Reactome)
		RPLP2	-1.33258	Negative	-	Peptide Biosynthetic Process (GO:0043043)	Metabolism of RNA (Reactome)
TCONS_00166135	-1.87345	MSTRG.7555	-3.24186	Positive	-	Epithelium Development (GO:0060429)	Metabolism (Reactome), Signal Transduction (Reactome)
		RPLP2	-1.33258	Positive	-	Peptide Biosynthetic Process (GO:0043043)	Metabolism of RNA (Reactome)
TCONS_00184552	-1.64409	MSTRG.8484	6.96345	Negative	-	-	Immune System (Reactome), Metabolism (Reactome), Signal Transduction (Reactome), Metabolism of proteins (Reactome)
TCONS_00194579	2.11691	RPL37A	-1.82463	Negative	-	Peptide Biosynthetic Process (GO:0043043)	Developmental Biology (Reactome), Disease (Reactome), Cellular responses to stimuli (Reactome), Metabolism (Reactome), Metabolism of proteins (Reactome), Metabolism of RNA (Reactome)
TCONS_00195747	-0.911802	RPL37A	-1.82463	Positive	-	Peptide Biosynthetic Process (GO:0043043)	Developmental Biology (Reactome), Disease (Reactome), Cellular responses to stimuli (Reactome), Metabolism (Reactome), Metabolism of proteins (Reactome), Metabolism of RNA (Reactome)
TCONS_00209156	2.49952	MSTRG.9807	-1.50602	Negative	-	Peptide Biosynthetic Process (GO:0043043)	Metabolism of RNA (Reactome), Metabolism of proteins (Reactome)
		RPS8	-1.34495	Negative	-	Peptide Biosynthetic Process (GO:0043043)	Metabolism of proteins (Reactome);Metabolism of RNA (Reactome)
		SYNGAP1	6.86334	Positive	-	-	Signal Transduction (Reactome)
TCONS_00210203	-1.30701	RPS8	-1.34495	Positive	-	Peptide Biosynthetic Process (GO:0043043)	Metabolism of proteins (Reactome);Metabolism of RNA (Reactome)
TCONS_00210425	-1.46863	MSTRG.9807	-1.50602	Positive	-	Peptide Biosynthetic Process (GO:0043043)	Metabolism of RNA (Reactome), Metabolism of proteins (Reactome)
		RPS8	-1.34495	Positive	-	Peptide Biosynthetic Process (GO:0043043)	Metabolism of proteins (Reactome);Metabolism of RNA (Reactome)
TCONS_00211247	-1.05763	MSTRG.9807	-1.50602	Positive	-	Peptide Biosynthetic Process (GO:0043043)	Metabolism of RNA (Reactome), Metabolism of proteins (Reactome)
		RPS8	-1.34495	Positive	-	Peptide Biosynthetic Process (GO:0043043)	Metabolism of proteins (Reactome);Metabolism of RNA (Reactome)
TCONS_00214101	2.11167	MSTRG.9807	-1.50602	Negative	-	Peptide Biosynthetic Process (GO:0043043)	Metabolism of RNA (Reactome), Metabolism of proteins (Reactome)
		RPS8	-1.34495	Negative	-	Peptide Biosynthetic Process (GO:0043043)	Metabolism of proteins (Reactome);Metabolism of RNA (Reactome)
TCONS_00214276	-1.41199	RPS8	-1.34495	Positive	-	Peptide Biosynthetic Process (GO:0043043)	Metabolism of proteins (Reactome);Metabolism of RNA (Reactome)
TCONS_00217035	-0.807048	RPS8	-1.34495	Positive	-	Peptide Biosynthetic Process (GO:0043043)	Metabolism of proteins (Reactome);Metabolism of RNA (Reactome)
TCONS_00236405	1.81683	CSPG4	13.6191	Positive	-	-	Metabolism (Reactome)
TCONS_00240880	-2.34319	RPL13	-1.34133	Positive	ribosomal protein L13	Peptide Biosynthetic Process (GO:0043043)	Metabolism of RNA (Reactome);Genetic Information Processing (KEGG)
TCONS_00243042	2.18559	RPL13	-1.34133	Negative	ribosomal protein L13	Peptide Biosynthetic Process (GO:0043043)	Metabolism of RNA (Reactome);Genetic Information Processing (KEGG)
TCONS_00243227	1.80209	RPL13	-1.34133	Negative	ribosomal protein L13	Peptide Biosynthetic Process (GO:0043043)	Metabolism of RNA (Reactome);Genetic Information Processing (KEGG)
TCONS_00246997	2.21892	RPL13	-1.34133	Negative	ribosomal protein L13	Peptide Biosynthetic Process (GO:0043043)	Metabolism of RNA (Reactome);Genetic Information Processing (KEGG)
TCONS_00253926	1.34539	VGLL4	1.94891	Positive	-	Heterocycle Biosynthetic Process (GO:0018130), Aromatic Compound Biosynthetic Process (GO:0019438), Nucleobase-Containing Compound Biosynthetic Process (GO:0034654), Organic Cyclic Compound Biosynthetic Process (GO:1901362), Nucleic Acid Metabolic Process (GO:0090304), Cellular Nitrogen Compound Biosynthetic Process (GO:0044271), Macromolecule Biosynthetic Process (GO:0009059)	Disease (Reactome), Metabolism of RNA (Reactome)
TCONS_00257263	-1.18534	VGLL4	1.94891	Negative	-	Heterocycle Biosynthetic Process (GO:0018130), Aromatic Compound Biosynthetic Process (GO:0019438), Nucleobase-Containing Compound Biosynthetic Process (GO:0034654), Organic Cyclic Compound Biosynthetic Process (GO:1901362), Nucleic Acid Metabolic Process (GO:0090304), Cellular Nitrogen Compound Biosynthetic Process (GO:0044271), Macromolecule Biosynthetic Process (GO:0009059)	Disease (Reactome), Metabolism of RNA (Reactome)
TCONS_00264000	-1.53238	RPS14	-1.36888	Positive	-	Regulation of Nucleic Acid-Templated Transcription (GO:1903506), DNA-Templated Transcription (GO:0006351)	Metabolism of RNA (Reactome);Metabolism of proteins (Reactome)
TCONS_00272891	-4.76648	MSTRG.12754	-6.59698	Positive	Belongs to the globin family	Cellular Component Assembly (GO:0022607)	Cellular responses to stimuli (Reactome), Transport of small molecules (Reactome), Vesicle-mediated transport (Reactome)
TCONS_00274195	1.48835	RPS15A	-2.79437	Negative	-	Peptide Biosynthetic Process (GO:0043043)	Metabolism of proteins (Reactome);Metabolism of RNA (Reactome)
TCONS_00364365	1.66389	NFE2L1	13.2069	Positive	-	Regulation of Nucleic Acid-Templated Transcription (GO:1903506), DNA-Templated Transcription (GO:0006351)	Cellular responses to stimuli (Reactome)
TCONS_00365770	1.51134	NFE2L1	13.2069	Positive	-	Regulation of Nucleic Acid-Templated Transcription (GO:1903506), DNA-Templated Transcription (GO:0006351)	Cellular responses to stimuli (Reactome)
TCONS_00412327	1.80421	MSTRG.19510	1.453	Positive	-	-	Developmental Biology (Reactome)

## Sheet: C
Non-challenged 2 DPC
lncRNA	lncRNA expression	Co-expressing gene	Gene expression	Correlation type	EGGNOG Annotation	GO Biological Process	Pathway category
TCONS_00220007	7.15453	SEPT2	5.32617	Positive	-	Organelle Organization (GO:0006996), Cellular Component Assembly (GO:0022607)	Organelle biogenesis and maintenance (Reactome)
TCONS_00225886	-2.42385	SEPT2	5.32617	Negative	-	Organelle Organization (GO:0006996), Cellular Component Assembly (GO:0022607)	Organelle biogenesis and maintenance (Reactome)

## Sheet: D
Non-challenged 6 DPC
lncRNA	lncRNA expression	Co-expressing gene	Gene expression	Correlation type	EGGNOG Annotation	GO Biological Process	Pathway category
TCONS_00000896	1.60616	CYP2D6	2.939	Positive	-	Regulation of molecular function (GO:0065009), Regulation of metabolic process (GO:0019222), Regulation of biological quality (GO:0065008), Nitrogen compound metabolic process (GO:0006807), Catabolic process (GO:0009056), Cellular response to stimulus (GO:0051716), Regulation of cellular process (GO:0050794), Negative regulation of cellular process (GO:0048523), Negative regulation of metabolic p…	Metabolism (Reactome)
		LOC121106447	-5.27962	Negative	-	Heterocycle biosynthetic process (GO:0018130), Organic cyclic compound biosynthetic process (GO:1901362), Aromatic compound biosynthetic process (GO:0019438), Proteolysis (GO:0006508), nucleobase-containing compound biosynthetic process (GO:0034654), Macromolecule biosynthetic process (GO:0009059), Cellular nitrogen compound biosynthetic process (GO:0044271), Nucleic acid metabolic process (GO:00…	Disease (Reactome)
		LOC121107447	-5.08648	Negative	ribonuclease H activity	Heterocycle biosynthetic process (GO:0018130), Regulation of gene expression (GO:0010468), Organic cyclic compound biosynthetic process (GO:1901362), Regulation of protein metabolic process (GO:0051246), Regulation of macromolecule biosynthetic process (GO:0010556), Aromatic compound biosynthetic process (GO:0019438), Proteolysis (GO:0006508), Regulation of cellular biosynthetic process (GO:00313…	Disease (Reactome)
		LOC121107448	-2.06076	Negative	-	RNA Metabolic Process (GO:0016070)	Disease (Reactome)
		MSTRG.12	2.04442	Positive	-	-	-
		MSTRG.2568	13.8612	Positive	-	-	Sensory Perception (Reactome)
		MSTRG.732	1.72464	Positive	-	Organic Substance Transport (GO:0071702)	Transport of small molecules (Reactome)
		PODXL	4.00551	Positive	CD34/Podocalyxin family	Cellular Component Assembly (GO:0022607)	Metabolism (Reactome)
		SUN2	-4.32119	Negative	-	-	Cell Cycle (Reactome)
TCONS_00001457	3.34211	CYP2D6	2.939	Positive	-	Regulation of molecular function (GO:0065009), Regulation of metabolic process (GO:0019222), Regulation of biological quality (GO:0065008), Nitrogen compound metabolic process (GO:0006807), Catabolic process (GO:0009056), Cellular response to stimulus (GO:0051716), Regulation of cellular process (GO:0050794), Negative regulation of cellular process (GO:0048523), Negative regulation of metabolic p…	Metabolism (Reactome)
		DPT	5.42418	Positive	Ribonuclease H protein	Cell population proliferation (GO:0008283), Regulation of cellular process (GO:0050794), Negative regulation of cellular process (GO:0048523), Cellular component organization or biogenesis (GO:0071840)	-
		ESD	1.36485	Positive	-	-	Metabolism (Reactome)
		LOC121106447	-5.27962	Negative	-	Heterocycle biosynthetic process (GO:0018130), Organic cyclic compound biosynthetic process (GO:1901362), Aromatic compound biosynthetic process (GO:0019438), Proteolysis (GO:0006508), nucleobase-containing compound biosynthetic process (GO:0034654), Macromolecule biosynthetic process (GO:0009059), Cellular nitrogen compound biosynthetic process (GO:0044271), Nucleic acid metabolic process (GO:00…	Disease (Reactome)
		LOC121107447	-5.08648	Negative	ribonuclease H activity	Heterocycle biosynthetic process (GO:0018130), Regulation of gene expression (GO:0010468), Organic cyclic compound biosynthetic process (GO:1901362), Regulation of protein metabolic process (GO:0051246), Regulation of macromolecule biosynthetic process (GO:0010556), Aromatic compound biosynthetic process (GO:0019438), Proteolysis (GO:0006508), Regulation of cellular biosynthetic process (GO:00313…	Disease (Reactome)
		LOC121107448	-2.06076	Negative	-	RNA Metabolic Process (GO:0016070)	Disease (Reactome)
		LYG2	1.87464	Positive	Reverse transcriptase (RNA-dependent DNA polymerase)	-	-
		MPZL1	7.45584	Positive	-	Signal Transduction (GO:0007165), Cell Communication (GO:0007154), Cellular Response To Stimulus (GO:0051716), Regulation of Cellular Process (GO:0050794)	Immune System (Reactome),Hemostasis (Reactome)
		MSTRG.12	2.04442	Positive	-	-	-
		MSTRG.1490	-4.62571	Negative	-	Cellular Response To Stimulus (GO:0051716), Signal Transduction (GO:0007165), Cell Communication (GO:0007154), Regulation of Cellular Process (GO:0050794)	Immune System (Reactome), Hemostasis (Reactome)
		MSTRG.2568	13.8612	Positive	-	-	Sensory Perception (Reactome)
		MSTRG.637	1.61226	Positive	-	Organic Substance Transport (GO:0071702)	Transport of small molecules (Reactome), Metabolism (Reactome)
		MSTRG.732	1.72464	Positive	-	Organic Substance Transport (GO:0071702)	Transport of small molecules (Reactome)
		OC3	1.47186	Positive	-	Cellular Response To Organic Substance (GO:0071310)	Metabolism of proteins (Reactome)
		SUN2	-4.32119	Negative	-	-	Cell Cycle (Reactome)
		TFF3	2.76271	Positive	-	Homeostatic Process (GO:0042592), Multicellular Organismal Process (GO:0032501)	Signal Transduction (Reactome)
TCONS_00002417	1.29143	CYP2D6	2.939	Positive	-	Regulation of molecular function (GO:0065009), Regulation of metabolic process (GO:0019222), Regulation of biological quality (GO:0065008), Nitrogen compound metabolic process (GO:0006807), Catabolic process (GO:0009056), Cellular response to stimulus (GO:0051716), Regulation of cellular process (GO:0050794), Negative regulation of cellular process (GO:0048523), Negative regulation of metabolic p…	Metabolism (Reactome)
		DPT	5.42418	Positive	Ribonuclease H protein	Cell population proliferation (GO:0008283), Regulation of cellular process (GO:0050794), Negative regulation of cellular process (GO:0048523), Cellular component organization or biogenesis (GO:0071840)	-
		ESD	1.36485	Positive	-	-	Metabolism (Reactome)
		LOC121106447	-5.27962	Negative	-	Heterocycle biosynthetic process (GO:0018130), Organic cyclic compound biosynthetic process (GO:1901362), Aromatic compound biosynthetic process (GO:0019438), Proteolysis (GO:0006508), nucleobase-containing compound biosynthetic process (GO:0034654), Macromolecule biosynthetic process (GO:0009059), Cellular nitrogen compound biosynthetic process (GO:0044271), Nucleic acid metabolic process (GO:00…	Disease (Reactome)
		LOC121107447	-5.08648	Negative	ribonuclease H activity	Heterocycle biosynthetic process (GO:0018130), Regulation of gene expression (GO:0010468), Organic cyclic compound biosynthetic process (GO:1901362), Regulation of protein metabolic process (GO:0051246), Regulation of macromolecule biosynthetic process (GO:0010556), Aromatic compound biosynthetic process (GO:0019438), Proteolysis (GO:0006508), Regulation of cellular biosynthetic process (GO:00313…	Disease (Reactome)
		LOC121107448	-2.06076	Negative	-	RNA Metabolic Process (GO:0016070)	Disease (Reactome)
		MPZL1	7.45584	Positive	-	Signal Transduction (GO:0007165), Cell Communication (GO:0007154), Cellular Response To Stimulus (GO:0051716), Regulation of Cellular Process (GO:0050794)	Immune System (Reactome),Hemostasis (Reactome)
		MSTRG.2568	13.8612	Positive	-	-	Sensory Perception (Reactome)
		MSTRG.732	1.72464	Positive	-	Organic Substance Transport (GO:0071702)	Transport of small molecules (Reactome)
		OC3	1.47186	Positive	-	Cellular Response To Organic Substance (GO:0071310)	Metabolism of proteins (Reactome)
		SUN2	-4.32119	Negative	-	-	Cell Cycle (Reactome)
TCONS_00002888	2.32773	MPZL1	7.45584	Positive	-	Signal Transduction (GO:0007165), Cell Communication (GO:0007154), Cellular Response To Stimulus (GO:0051716), Regulation of Cellular Process (GO:0050794)	Immune System (Reactome),Hemostasis (Reactome)
		MSTRG.637	1.61226	Positive	-	Organic Substance Transport (GO:0071702)	Transport of small molecules (Reactome), Metabolism (Reactome)
		SUN2	-4.32119	Negative	-	-	Cell Cycle (Reactome)
TCONS_00003040	-2.94386	CYP2D6	2.939	Negative	-	Regulation of molecular function (GO:0065009), Regulation of metabolic process (GO:0019222), Regulation of biological quality (GO:0065008), Nitrogen compound metabolic process (GO:0006807), Catabolic process (GO:0009056), Cellular response to stimulus (GO:0051716), Regulation of cellular process (GO:0050794), Negative regulation of cellular process (GO:0048523), Negative regulation of metabolic p…	Metabolism (Reactome)
		DPT	5.42418	Negative	Ribonuclease H protein	Cell population proliferation (GO:0008283), Regulation of cellular process (GO:0050794), Negative regulation of cellular process (GO:0048523), Cellular component organization or biogenesis (GO:0071840)	-
		ESD	1.36485	Negative	-	-	Metabolism (Reactome)
		LOC121106447	-5.27962	Positive	-	Heterocycle biosynthetic process (GO:0018130), Organic cyclic compound biosynthetic process (GO:1901362), Aromatic compound biosynthetic process (GO:0019438), Proteolysis (GO:0006508), nucleobase-containing compound biosynthetic process (GO:0034654), Macromolecule biosynthetic process (GO:0009059), Cellular nitrogen compound biosynthetic process (GO:0044271), Nucleic acid metabolic process (GO:00…	Disease (Reactome)
		LOC121107447	-5.08648	Positive	ribonuclease H activity	Heterocycle biosynthetic process (GO:0018130), Regulation of gene expression (GO:0010468), Organic cyclic compound biosynthetic process (GO:1901362), Regulation of protein metabolic process (GO:0051246), Regulation of macromolecule biosynthetic process (GO:0010556), Aromatic compound biosynthetic process (GO:0019438), Proteolysis (GO:0006508), Regulation of cellular biosynthetic process (GO:00313…	Disease (Reactome)
		LOC121107448	-2.06076	Positive	-	RNA Metabolic Process (GO:0016070)	Disease (Reactome)
		MPZL1	7.45584	Negative	-	Signal Transduction (GO:0007165), Cell Communication (GO:0007154), Cellular Response To Stimulus (GO:0051716), Regulation of Cellular Process (GO:0050794)	Immune System (Reactome),Hemostasis (Reactome)
		MSTRG.12	2.04442	Negative	-	-	-
		MSTRG.1490	-4.62571	Positive	-	Cellular Response To Stimulus (GO:0051716), Signal Transduction (GO:0007165), Cell Communication (GO:0007154), Regulation of Cellular Process (GO:0050794)	Immune System (Reactome), Hemostasis (Reactome)
		MSTRG.2568	13.8612	Negative	-	-	Sensory Perception (Reactome)
		MSTRG.732	1.72464	Negative	-	Organic Substance Transport (GO:0071702)	Transport of small molecules (Reactome)
		SUN2	-4.32119	Positive	-	-	Cell Cycle (Reactome)
TCONS_00003191	-2.88088	CYP2D6	2.939	Negative	-	Regulation of molecular function (GO:0065009), Regulation of metabolic process (GO:0019222), Regulation of biological quality (GO:0065008), Nitrogen compound metabolic process (GO:0006807), Catabolic process (GO:0009056), Cellular response to stimulus (GO:0051716), Regulation of cellular process (GO:0050794), Negative regulation of cellular process (GO:0048523), Negative regulation of metabolic p…	Metabolism (Reactome)
		DPT	5.42418	Negative	Ribonuclease H protein	Cell population proliferation (GO:0008283), Regulation of cellular process (GO:0050794), Negative regulation of cellular process (GO:0048523), Cellular component organization or biogenesis (GO:0071840)	-
		ESD	1.36485	Negative	-	-	Metabolism (Reactome)
		LOC121106447	-5.27962	Positive	-	Heterocycle biosynthetic process (GO:0018130), Organic cyclic compound biosynthetic process (GO:1901362), Aromatic compound biosynthetic process (GO:0019438), Proteolysis (GO:0006508), nucleobase-containing compound biosynthetic process (GO:0034654), Macromolecule biosynthetic process (GO:0009059), Cellular nitrogen compound biosynthetic process (GO:0044271), Nucleic acid metabolic process (GO:00…	Disease (Reactome)
		LOC121107447	-5.08648	Positive	ribonuclease H activity	Heterocycle biosynthetic process (GO:0018130), Regulation of gene expression (GO:0010468), Organic cyclic compound biosynthetic process (GO:1901362), Regulation of protein metabolic process (GO:0051246), Regulation of macromolecule biosynthetic process (GO:0010556), Aromatic compound biosynthetic process (GO:0019438), Proteolysis (GO:0006508), Regulation of cellular biosynthetic process (GO:00313…	Disease (Reactome)
		LOC121107448	-2.06076	Positive	-	RNA Metabolic Process (GO:0016070)	Disease (Reactome)
		MPZL1	7.45584	Negative	-	Signal Transduction (GO:0007165), Cell Communication (GO:0007154), Cellular Response To Stimulus (GO:0051716), Regulation of Cellular Process (GO:0050794)	Immune System (Reactome),Hemostasis (Reactome)
		MSTRG.12	2.04442	Negative	-	-	-
		MSTRG.2568	13.8612	Negative	-	-	Sensory Perception (Reactome)
		MSTRG.732	1.72464	Negative	-	Organic Substance Transport (GO:0071702)	Transport of small molecules (Reactome)
		SUN2	-4.32119	Positive	-	-	Cell Cycle (Reactome)
TCONS_00003544	1.92864	CYP2D6	2.939	Positive	-	Regulation of molecular function (GO:0065009), Regulation of metabolic process (GO:0019222), Regulation of biological quality (GO:0065008), Nitrogen compound metabolic process (GO:0006807), Catabolic process (GO:0009056), Cellular response to stimulus (GO:0051716), Regulation of cellular process (GO:0050794), Negative regulation of cellular process (GO:0048523), Negative regulation of metabolic p…	Metabolism (Reactome)
		DPT	5.42418	Positive	Ribonuclease H protein	Cell population proliferation (GO:0008283), Regulation of cellular process (GO:0050794), Negative regulation of cellular process (GO:0048523), Cellular component organization or biogenesis (GO:0071840)	-
		ESD	1.36485	Positive	-	-	Metabolism (Reactome)
		LOC121106447	-5.27962	Negative	-	Heterocycle biosynthetic process (GO:0018130), Organic cyclic compound biosynthetic process (GO:1901362), Aromatic compound biosynthetic process (GO:0019438), Proteolysis (GO:0006508), nucleobase-containing compound biosynthetic process (GO:0034654), Macromolecule biosynthetic process (GO:0009059), Cellular nitrogen compound biosynthetic process (GO:0044271), Nucleic acid metabolic process (GO:00…	Disease (Reactome)
		LOC121107447	-5.08648	Negative	ribonuclease H activity	Heterocycle biosynthetic process (GO:0018130), Regulation of gene expression (GO:0010468), Organic cyclic compound biosynthetic process (GO:1901362), Regulation of protein metabolic process (GO:0051246), Regulation of macromolecule biosynthetic process (GO:0010556), Aromatic compound biosynthetic process (GO:0019438), Proteolysis (GO:0006508), Regulation of cellular biosynthetic process (GO:00313…	Disease (Reactome)
		LOC121107448	-2.06076	Negative	-	RNA Metabolic Process (GO:0016070)	Disease (Reactome)
		MSTRG.2568	13.8612	Positive	-	-	Sensory Perception (Reactome)
		MSTRG.637	1.61226	Positive	-	Organic Substance Transport (GO:0071702)	Transport of small molecules (Reactome), Metabolism (Reactome)
		OC3	1.47186	Positive	-	Cellular Response To Organic Substance (GO:0071310)	Metabolism of proteins (Reactome)
		SUN2	-4.32119	Negative	-	-	Cell Cycle (Reactome)
		TFF3	2.76271	Positive	-	Homeostatic Process (GO:0042592), Multicellular Organismal Process (GO:0032501)	Signal Transduction (Reactome)
TCONS_00003754	-2.52536	CYP2D6	2.939	Negative	-	Regulation of molecular function (GO:0065009), Regulation of metabolic process (GO:0019222), Regulation of biological quality (GO:0065008), Nitrogen compound metabolic process (GO:0006807), Catabolic process (GO:0009056), Cellular response to stimulus (GO:0051716), Regulation of cellular process (GO:0050794), Negative regulation of cellular process (GO:0048523), Negative regulation of metabolic p…	Metabolism (Reactome)
		DPT	5.42418	Negative	Ribonuclease H protein	Cell population proliferation (GO:0008283), Regulation of cellular process (GO:0050794), Negative regulation of cellular process (GO:0048523), Cellular component organization or biogenesis (GO:0071840)	-
		ESD	1.36485	Negative	-	-	Metabolism (Reactome)
		LOC121106447	-5.27962	Positive	-	Heterocycle biosynthetic process (GO:0018130), Organic cyclic compound biosynthetic process (GO:1901362), Aromatic compound biosynthetic process (GO:0019438), Proteolysis (GO:0006508), nucleobase-containing compound biosynthetic process (GO:0034654), Macromolecule biosynthetic process (GO:0009059), Cellular nitrogen compound biosynthetic process (GO:0044271), Nucleic acid metabolic process (GO:00…	Disease (Reactome)
		LOC121107447	-5.08648	Positive	ribonuclease H activity	Heterocycle biosynthetic process (GO:0018130), Regulation of gene expression (GO:0010468), Organic cyclic compound biosynthetic process (GO:1901362), Regulation of protein metabolic process (GO:0051246), Regulation of macromolecule biosynthetic process (GO:0010556), Aromatic compound biosynthetic process (GO:0019438), Proteolysis (GO:0006508), Regulation of cellular biosynthetic process (GO:00313…	Disease (Reactome)
		LOC121107448	-2.06076	Positive	-	RNA Metabolic Process (GO:0016070)	Disease (Reactome)
		MPZL1	7.45584	Negative	-	Signal Transduction (GO:0007165), Cell Communication (GO:0007154), Cellular Response To Stimulus (GO:0051716), Regulation of Cellular Process (GO:0050794)	Immune System (Reactome),Hemostasis (Reactome)
		MSTRG.12	2.04442	Negative	-	-	-
		MSTRG.1490	-4.62571	Positive	-	Cellular Response To Stimulus (GO:0051716), Signal Transduction (GO:0007165), Cell Communication (GO:0007154), Regulation of Cellular Process (GO:0050794)	Immune System (Reactome), Hemostasis (Reactome)
		MSTRG.2568	13.8612	Negative	-	-	Sensory Perception (Reactome)
		MSTRG.732	1.72464	Negative	-	Organic Substance Transport (GO:0071702)	Transport of small molecules (Reactome)
		SUN2	-4.32119	Positive	-	-	Cell Cycle (Reactome)
TCONS_00003811	3.80997	CYP2D6	2.939	Positive	-	Regulation of molecular function (GO:0065009), Regulation of metabolic process (GO:0019222), Regulation of biological quality (GO:0065008), Nitrogen compound metabolic process (GO:0006807), Catabolic process (GO:0009056), Cellular response to stimulus (GO:0051716), Regulation of cellular process (GO:0050794), Negative regulation of cellular process (GO:0048523), Negative regulation of metabolic p…	Metabolism (Reactome)
		DPT	5.42418	Positive	Ribonuclease H protein	Cell population proliferation (GO:0008283), Regulation of cellular process (GO:0050794), Negative regulation of cellular process (GO:0048523), Cellular component organization or biogenesis (GO:0071840)	-
		ESD	1.36485	Positive	-	-	Metabolism (Reactome)
		LOC121106447	-5.27962	Negative	-	Heterocycle biosynthetic process (GO:0018130), Organic cyclic compound biosynthetic process (GO:1901362), Aromatic compound biosynthetic process (GO:0019438), Proteolysis (GO:0006508), nucleobase-containing compound biosynthetic process (GO:0034654), Macromolecule biosynthetic process (GO:0009059), Cellular nitrogen compound biosynthetic process (GO:0044271), Nucleic acid metabolic process (GO:00…	Disease (Reactome)
		LOC121107447	-5.08648	Negative	ribonuclease H activity	Heterocycle biosynthetic process (GO:0018130), Regulation of gene expression (GO:0010468), Organic cyclic compound biosynthetic process (GO:1901362), Regulation of protein metabolic process (GO:0051246), Regulation of macromolecule biosynthetic process (GO:0010556), Aromatic compound biosynthetic process (GO:0019438), Proteolysis (GO:0006508), Regulation of cellular biosynthetic process (GO:00313…	Disease (Reactome)
		LOC121107448	-2.06076	Negative	-	RNA Metabolic Process (GO:0016070)	Disease (Reactome)
		LYG2	1.87464	Positive	Reverse transcriptase (RNA-dependent DNA polymerase)	-	-
		MPZL1	7.45584	Positive	-	Signal Transduction (GO:0007165), Cell Communication (GO:0007154), Cellular Response To Stimulus (GO:0051716), Regulation of Cellular Process (GO:0050794)	Immune System (Reactome),Hemostasis (Reactome)
		MSTRG.12	2.04442	Positive	-	-	-
		MSTRG.1490	-4.62571	Negative	-	Cellular Response To Stimulus (GO:0051716), Signal Transduction (GO:0007165), Cell Communication (GO:0007154), Regulation of Cellular Process (GO:0050794)	Immune System (Reactome), Hemostasis (Reactome)
		MSTRG.2568	13.8612	Positive	-	-	Sensory Perception (Reactome)
		MSTRG.637	1.61226	Positive	-	Organic Substance Transport (GO:0071702)	Transport of small molecules (Reactome), Metabolism (Reactome)
		MSTRG.732	1.72464	Positive	-	Organic Substance Transport (GO:0071702)	Transport of small molecules (Reactome)
		OC3	1.47186	Positive	-	Cellular Response To Organic Substance (GO:0071310)	Metabolism of proteins (Reactome)
		PODXL	4.00551	Positive	CD34/Podocalyxin family	Cellular Component Assembly (GO:0022607)	Metabolism (Reactome)
		SUN2	-4.32119	Negative	-	-	Cell Cycle (Reactome)
		TFF3	2.76271	Positive	-	Homeostatic Process (GO:0042592), Multicellular Organismal Process (GO:0032501)	Signal Transduction (Reactome)
TCONS_00003823	5.15717	CYP2D6	2.939	Positive	-	Regulation of molecular function (GO:0065009), Regulation of metabolic process (GO:0019222), Regulation of biological quality (GO:0065008), Nitrogen compound metabolic process (GO:0006807), Catabolic process (GO:0009056), Cellular response to stimulus (GO:0051716), Regulation of cellular process (GO:0050794), Negative regulation of cellular process (GO:0048523), Negative regulation of metabolic p…	Metabolism (Reactome)
		DPT	5.42418	Positive	Ribonuclease H protein	Cell population proliferation (GO:0008283), Regulation of cellular process (GO:0050794), Negative regulation of cellular process (GO:0048523), Cellular component organization or biogenesis (GO:0071840)	-
		ESD	1.36485	Positive	-	-	Metabolism (Reactome)
		LOC121106447	-5.27962	Negative	-	Heterocycle biosynthetic process (GO:0018130), Organic cyclic compound biosynthetic process (GO:1901362), Aromatic compound biosynthetic process (GO:0019438), Proteolysis (GO:0006508), nucleobase-containing compound biosynthetic process (GO:0034654), Macromolecule biosynthetic process (GO:0009059), Cellular nitrogen compound biosynthetic process (GO:0044271), Nucleic acid metabolic process (GO:00…	Disease (Reactome)
		LOC121107447	-5.08648	Negative	ribonuclease H activity	Heterocycle biosynthetic process (GO:0018130), Regulation of gene expression (GO:0010468), Organic cyclic compound biosynthetic process (GO:1901362), Regulation of protein metabolic process (GO:0051246), Regulation of macromolecule biosynthetic process (GO:0010556), Aromatic compound biosynthetic process (GO:0019438), Proteolysis (GO:0006508), Regulation of cellular biosynthetic process (GO:00313…	Disease (Reactome)
		LOC121107448	-2.06076	Negative	-	RNA Metabolic Process (GO:0016070)	Disease (Reactome)
		LYG2	1.87464	Positive	Reverse transcriptase (RNA-dependent DNA polymerase)	-	-
		MPZL1	7.45584	Positive	-	Signal Transduction (GO:0007165), Cell Communication (GO:0007154), Cellular Response To Stimulus (GO:0051716), Regulation of Cellular Process (GO:0050794)	Immune System (Reactome),Hemostasis (Reactome)
		MSTRG.12	2.04442	Positive	-	-	-
		MSTRG.1490	-4.62571	Negative	-	Cellular Response To Stimulus (GO:0051716), Signal Transduction (GO:0007165), Cell Communication (GO:0007154), Regulation of Cellular Process (GO:0050794)	Immune System (Reactome), Hemostasis (Reactome)
		MSTRG.2568	13.8612	Positive	-	-	Sensory Perception (Reactome)
		MSTRG.637	1.61226	Positive	-	Organic Substance Transport (GO:0071702)	Transport of small molecules (Reactome), Metabolism (Reactome)
		MSTRG.732	1.72464	Positive	-	Organic Substance Transport (GO:0071702)	Transport of small molecules (Reactome)
		OC3	1.47186	Positive	-	Cellular Response To Organic Substance (GO:0071310)	Metabolism of proteins (Reactome)
		SUN2	-4.32119	Negative	-	-	Cell Cycle (Reactome)
		TFF3	2.76271	Positive	-	Homeostatic Process (GO:0042592), Multicellular Organismal Process (GO:0032501)	Signal Transduction (Reactome)
TCONS_00003826	0.998909	CYP2D6	2.939	Positive	-	Regulation of molecular function (GO:0065009), Regulation of metabolic process (GO:0019222), Regulation of biological quality (GO:0065008), Nitrogen compound metabolic process (GO:0006807), Catabolic process (GO:0009056), Cellular response to stimulus (GO:0051716), Regulation of cellular process (GO:0050794), Negative regulation of cellular process (GO:0048523), Negative regulation of metabolic p…	Metabolism (Reactome)
		DPT	5.42418	Positive	Ribonuclease H protein	Cell population proliferation (GO:0008283), Regulation of cellular process (GO:0050794), Negative regulation of cellular process (GO:0048523), Cellular component organization or biogenesis (GO:0071840)	-
		ESD	1.36485	Positive	-	-	Metabolism (Reactome)
		LOC121106447	-5.27962	Negative	-	Heterocycle biosynthetic process (GO:0018130), Organic cyclic compound biosynthetic process (GO:1901362), Aromatic compound biosynthetic process (GO:0019438), Proteolysis (GO:0006508), nucleobase-containing compound biosynthetic process (GO:0034654), Macromolecule biosynthetic process (GO:0009059), Cellular nitrogen compound biosynthetic process (GO:0044271), Nucleic acid metabolic process (GO:00…	Disease (Reactome)
		LOC121107447	-5.08648	Negative	ribonuclease H activity	Heterocycle biosynthetic process (GO:0018130), Regulation of gene expression (GO:0010468), Organic cyclic compound biosynthetic process (GO:1901362), Regulation of protein metabolic process (GO:0051246), Regulation of macromolecule biosynthetic process (GO:0010556), Aromatic compound biosynthetic process (GO:0019438), Proteolysis (GO:0006508), Regulation of cellular biosynthetic process (GO:00313…	Disease (Reactome)
		LOC121107448	-2.06076	Negative	-	RNA Metabolic Process (GO:0016070)	Disease (Reactome)
		LYG2	1.87464	Positive	Reverse transcriptase (RNA-dependent DNA polymerase)	-	-
		MPZL1	7.45584	Positive	-	Signal Transduction (GO:0007165), Cell Communication (GO:0007154), Cellular Response To Stimulus (GO:0051716), Regulation of Cellular Process (GO:0050794)	Immune System (Reactome),Hemostasis (Reactome)
		MSTRG.2568	13.8612	Positive	-	-	Sensory Perception (Reactome)
		MSTRG.732	1.72464	Positive	-	Organic Substance Transport (GO:0071702)	Transport of small molecules (Reactome)
		SUN2	-4.32119	Negative	-	-	Cell Cycle (Reactome)
TCONS_00003836	4.63491	CYP2D6	2.939	Positive	-	Regulation of molecular function (GO:0065009), Regulation of metabolic process (GO:0019222), Regulation of biological quality (GO:0065008), Nitrogen compound metabolic process (GO:0006807), Catabolic process (GO:0009056), Cellular response to stimulus (GO:0051716), Regulation of cellular process (GO:0050794), Negative regulation of cellular process (GO:0048523), Negative regulation of metabolic p…	Metabolism (Reactome)
		DPT	5.42418	Positive	Ribonuclease H protein	Cell population proliferation (GO:0008283), Regulation of cellular process (GO:0050794), Negative regulation of cellular process (GO:0048523), Cellular component organization or biogenesis (GO:0071840)	-
		ESD	1.36485	Positive	-	-	Metabolism (Reactome)
		LOC121106447	-5.27962	Negative	-	Heterocycle biosynthetic process (GO:0018130), Organic cyclic compound biosynthetic process (GO:1901362), Aromatic compound biosynthetic process (GO:0019438), Proteolysis (GO:0006508), nucleobase-containing compound biosynthetic process (GO:0034654), Macromolecule biosynthetic process (GO:0009059), Cellular nitrogen compound biosynthetic process (GO:0044271), Nucleic acid metabolic process (GO:00…	Disease (Reactome)
		LOC121107447	-5.08648	Negative	ribonuclease H activity	Heterocycle biosynthetic process (GO:0018130), Regulation of gene expression (GO:0010468), Organic cyclic compound biosynthetic process (GO:1901362), Regulation of protein metabolic process (GO:0051246), Regulation of macromolecule biosynthetic process (GO:0010556), Aromatic compound biosynthetic process (GO:0019438), Proteolysis (GO:0006508), Regulation of cellular biosynthetic process (GO:00313…	Disease (Reactome)
		LOC121107448	-2.06076	Negative	-	RNA Metabolic Process (GO:0016070)	Disease (Reactome)
		LYG2	1.87464	Positive	Reverse transcriptase (RNA-dependent DNA polymerase)	-	-
		MPZL1	7.45584	Positive	-	Signal Transduction (GO:0007165), Cell Communication (GO:0007154), Cellular Response To Stimulus (GO:0051716), Regulation of Cellular Process (GO:0050794)	Immune System (Reactome),Hemostasis (Reactome)
		MSTRG.12	2.04442	Positive	-	-	-
		MSTRG.1490	-4.62571	Negative	-	Cellular Response To Stimulus (GO:0051716), Signal Transduction (GO:0007165), Cell Communication (GO:0007154), Regulation of Cellular Process (GO:0050794)	Immune System (Reactome), Hemostasis (Reactome)
		MSTRG.2568	13.8612	Positive	-	-	Sensory Perception (Reactome)
		MSTRG.637	1.61226	Positive	-	Organic Substance Transport (GO:0071702)	Transport of small molecules (Reactome), Metabolism (Reactome)
		MSTRG.732	1.72464	Positive	-	Organic Substance Transport (GO:0071702)	Transport of small molecules (Reactome)
		OC3	1.47186	Positive	-	Cellular Response To Organic Substance (GO:0071310)	Metabolism of proteins (Reactome)
		SUN2	-4.32119	Negative	-	-	Cell Cycle (Reactome)
		TFF3	2.76271	Positive	-	Homeostatic Process (GO:0042592), Multicellular Organismal Process (GO:0032501)	Signal Transduction (Reactome)
TCONS_00003913	6.28566	CYP2D6	2.939	Positive	-	Regulation of molecular function (GO:0065009), Regulation of metabolic process (GO:0019222), Regulation of biological quality (GO:0065008), Nitrogen compound metabolic process (GO:0006807), Catabolic process (GO:0009056), Cellular response to stimulus (GO:0051716), Regulation of cellular process (GO:0050794), Negative regulation of cellular process (GO:0048523), Negative regulation of metabolic p…	Metabolism (Reactome)
		DPT	5.42418	Positive	Ribonuclease H protein	Cell population proliferation (GO:0008283), Regulation of cellular process (GO:0050794), Negative regulation of cellular process (GO:0048523), Cellular component organization or biogenesis (GO:0071840)	-
		ESD	1.36485	Positive	-	-	Metabolism (Reactome)
		LOC121106447	-5.27962	Negative	-	Heterocycle biosynthetic process (GO:0018130), Organic cyclic compound biosynthetic process (GO:1901362), Aromatic compound biosynthetic process (GO:0019438), Proteolysis (GO:0006508), nucleobase-containing compound biosynthetic process (GO:0034654), Macromolecule biosynthetic process (GO:0009059), Cellular nitrogen compound biosynthetic process (GO:0044271), Nucleic acid metabolic process (GO:00…	Disease (Reactome)
		LOC121107447	-5.08648	Negative	ribonuclease H activity	Heterocycle biosynthetic process (GO:0018130), Regulation of gene expression (GO:0010468), Organic cyclic compound biosynthetic process (GO:1901362), Regulation of protein metabolic process (GO:0051246), Regulation of macromolecule biosynthetic process (GO:0010556), Aromatic compound biosynthetic process (GO:0019438), Proteolysis (GO:0006508), Regulation of cellular biosynthetic process (GO:00313…	Disease (Reactome)
		LOC121107448	-2.06076	Negative	-	RNA Metabolic Process (GO:0016070)	Disease (Reactome)
		MPZL1	7.45584	Positive	-	Signal Transduction (GO:0007165), Cell Communication (GO:0007154), Cellular Response To Stimulus (GO:0051716), Regulation of Cellular Process (GO:0050794)	Immune System (Reactome),Hemostasis (Reactome)
		MSTRG.2568	13.8612	Positive	-	-	Sensory Perception (Reactome)
		MSTRG.637	1.61226	Positive	-	Organic Substance Transport (GO:0071702)	Transport of small molecules (Reactome), Metabolism (Reactome)
		MSTRG.732	1.72464	Positive	-	Organic Substance Transport (GO:0071702)	Transport of small molecules (Reactome)
		OC3	1.47186	Positive	-	Cellular Response To Organic Substance (GO:0071310)	Metabolism of proteins (Reactome)
		SUN2	-4.32119	Negative	-	-	Cell Cycle (Reactome)
		TFF3	2.76271	Positive	-	Homeostatic Process (GO:0042592), Multicellular Organismal Process (GO:0032501)	Signal Transduction (Reactome)
TCONS_00004125	-1.08486	CYP2D6	2.939	Negative	-	Regulation of molecular function (GO:0065009), Regulation of metabolic process (GO:0019222), Regulation of biological quality (GO:0065008), Nitrogen compound metabolic process (GO:0006807), Catabolic process (GO:0009056), Cellular response to stimulus (GO:0051716), Regulation of cellular process (GO:0050794), Negative regulation of cellular process (GO:0048523), Negative regulation of metabolic p…	Metabolism (Reactome)
		DPT	5.42418	Negative	Ribonuclease H protein	Cell population proliferation (GO:0008283), Regulation of cellular process (GO:0050794), Negative regulation of cellular process (GO:0048523), Cellular component organization or biogenesis (GO:0071840)	-
		ESD	1.36485	Negative	-	-	Metabolism (Reactome)
		LOC121106447	-5.27962	Positive	-	Heterocycle biosynthetic process (GO:0018130), Organic cyclic compound biosynthetic process (GO:1901362), Aromatic compound biosynthetic process (GO:0019438), Proteolysis (GO:0006508), nucleobase-containing compound biosynthetic process (GO:0034654), Macromolecule biosynthetic process (GO:0009059), Cellular nitrogen compound biosynthetic process (GO:0044271), Nucleic acid metabolic process (GO:00…	Disease (Reactome)
		LOC121107447	-5.08648	Positive	ribonuclease H activity	Heterocycle biosynthetic process (GO:0018130), Regulation of gene expression (GO:0010468), Organic cyclic compound biosynthetic process (GO:1901362), Regulation of protein metabolic process (GO:0051246), Regulation of macromolecule biosynthetic process (GO:0010556), Aromatic compound biosynthetic process (GO:0019438), Proteolysis (GO:0006508), Regulation of cellular biosynthetic process (GO:00313…	Disease (Reactome)
		LOC121107448	-2.06076	Positive	-	RNA Metabolic Process (GO:0016070)	Disease (Reactome)
		MPZL1	7.45584	Negative	-	Signal Transduction (GO:0007165), Cell Communication (GO:0007154), Cellular Response To Stimulus (GO:0051716), Regulation of Cellular Process (GO:0050794)	Immune System (Reactome),Hemostasis (Reactome)
		MSTRG.1490	-4.62571	Positive	-	Cellular Response To Stimulus (GO:0051716), Signal Transduction (GO:0007165), Cell Communication (GO:0007154), Regulation of Cellular Process (GO:0050794)	Immune System (Reactome), Hemostasis (Reactome)
		MSTRG.2568	13.8612	Negative	-	-	Sensory Perception (Reactome)
		MSTRG.637	1.61226	Negative	-	Organic Substance Transport (GO:0071702)	Transport of small molecules (Reactome), Metabolism (Reactome)
		MSTRG.732	1.72464	Negative	-	Organic Substance Transport (GO:0071702)	Transport of small molecules (Reactome)
		OC3	1.47186	Negative	-	Cellular Response To Organic Substance (GO:0071310)	Metabolism of proteins (Reactome)
		SUN2	-4.32119	Positive	-	-	Cell Cycle (Reactome)
		TFF3	2.76271	Negative	-	Homeostatic Process (GO:0042592), Multicellular Organismal Process (GO:0032501)	Signal Transduction (Reactome)
TCONS_00004423	0.908245	CYP2D6	2.939	Positive	-	Regulation of molecular function (GO:0065009), Regulation of metabolic process (GO:0019222), Regulation of biological quality (GO:0065008), Nitrogen compound metabolic process (GO:0006807), Catabolic process (GO:0009056), Cellular response to stimulus (GO:0051716), Regulation of cellular process (GO:0050794), Negative regulation of cellular process (GO:0048523), Negative regulation of metabolic p…	Metabolism (Reactome)
		DPT	5.42418	Positive	Ribonuclease H protein	Cell population proliferation (GO:0008283), Regulation of cellular process (GO:0050794), Negative regulation of cellular process (GO:0048523), Cellular component organization or biogenesis (GO:0071840)	-
		ESD	1.36485	Positive	-	-	Metabolism (Reactome)
		LOC121106447	-5.27962	Negative	-	Heterocycle biosynthetic process (GO:0018130), Organic cyclic compound biosynthetic process (GO:1901362), Aromatic compound biosynthetic process (GO:0019438), Proteolysis (GO:0006508), nucleobase-containing compound biosynthetic process (GO:0034654), Macromolecule biosynthetic process (GO:0009059), Cellular nitrogen compound biosynthetic process (GO:0044271), Nucleic acid metabolic process (GO:00…	Disease (Reactome)
		LOC121107447	-5.08648	Negative	ribonuclease H activity	Heterocycle biosynthetic process (GO:0018130), Regulation of gene expression (GO:0010468), Organic cyclic compound biosynthetic process (GO:1901362), Regulation of protein metabolic process (GO:0051246), Regulation of macromolecule biosynthetic process (GO:0010556), Aromatic compound biosynthetic process (GO:0019438), Proteolysis (GO:0006508), Regulation of cellular biosynthetic process (GO:00313…	Disease (Reactome)
		LOC121107448	-2.06076	Negative	-	RNA Metabolic Process (GO:0016070)	Disease (Reactome)
		LYG2	1.87464	Positive	Reverse transcriptase (RNA-dependent DNA polymerase)	-	-
		MPZL1	7.45584	Positive	-	Signal Transduction (GO:0007165), Cell Communication (GO:0007154), Cellular Response To Stimulus (GO:0051716), Regulation of Cellular Process (GO:0050794)	Immune System (Reactome),Hemostasis (Reactome)
		MSTRG.2568	13.8612	Positive	-	-	Sensory Perception (Reactome)
		MSTRG.732	1.72464	Positive	-	Organic Substance Transport (GO:0071702)	Transport of small molecules (Reactome)
		OC3	1.47186	Positive	-	Cellular Response To Organic Substance (GO:0071310)	Metabolism of proteins (Reactome)
		SUN2	-4.32119	Negative	-	-	Cell Cycle (Reactome)
		TFF3	2.76271	Positive	-	Homeostatic Process (GO:0042592), Multicellular Organismal Process (GO:0032501)	Signal Transduction (Reactome)
TCONS_00004450	1.53683	CYP2D6	2.939	Positive	-	Regulation of molecular function (GO:0065009), Regulation of metabolic process (GO:0019222), Regulation of biological quality (GO:0065008), Nitrogen compound metabolic process (GO:0006807), Catabolic process (GO:0009056), Cellular response to stimulus (GO:0051716), Regulation of cellular process (GO:0050794), Negative regulation of cellular process (GO:0048523), Negative regulation of metabolic p…	Metabolism (Reactome)
		DPT	5.42418	Positive	Ribonuclease H protein	Cell population proliferation (GO:0008283), Regulation of cellular process (GO:0050794), Negative regulation of cellular process (GO:0048523), Cellular component organization or biogenesis (GO:0071840)	-
		ESD	1.36485	Positive	-	-	Metabolism (Reactome)
		LOC121106447	-5.27962	Negative	-	Heterocycle biosynthetic process (GO:0018130), Organic cyclic compound biosynthetic process (GO:1901362), Aromatic compound biosynthetic process (GO:0019438), Proteolysis (GO:0006508), nucleobase-containing compound biosynthetic process (GO:0034654), Macromolecule biosynthetic process (GO:0009059), Cellular nitrogen compound biosynthetic process (GO:0044271), Nucleic acid metabolic process (GO:00…	Disease (Reactome)
		LOC121107447	-5.08648	Negative	ribonuclease H activity	Heterocycle biosynthetic process (GO:0018130), Regulation of gene expression (GO:0010468), Organic cyclic compound biosynthetic process (GO:1901362), Regulation of protein metabolic process (GO:0051246), Regulation of macromolecule biosynthetic process (GO:0010556), Aromatic compound biosynthetic process (GO:0019438), Proteolysis (GO:0006508), Regulation of cellular biosynthetic process (GO:00313…	Disease (Reactome)
		LOC121107448	-2.06076	Negative	-	RNA Metabolic Process (GO:0016070)	Disease (Reactome)
		MPZL1	7.45584	Positive	-	Signal Transduction (GO:0007165), Cell Communication (GO:0007154), Cellular Response To Stimulus (GO:0051716), Regulation of Cellular Process (GO:0050794)	Immune System (Reactome),Hemostasis (Reactome)
		MSTRG.2568	13.8612	Positive	-	-	Sensory Perception (Reactome)
		MSTRG.637	1.61226	Positive	-	Organic Substance Transport (GO:0071702)	Transport of small molecules (Reactome), Metabolism (Reactome)
		MSTRG.732	1.72464	Positive	-	Organic Substance Transport (GO:0071702)	Transport of small molecules (Reactome)
		OC3	1.47186	Positive	-	Cellular Response To Organic Substance (GO:0071310)	Metabolism of proteins (Reactome)
		SUN2	-4.32119	Negative	-	-	Cell Cycle (Reactome)
		TFF3	2.76271	Positive	-	Homeostatic Process (GO:0042592), Multicellular Organismal Process (GO:0032501)	Signal Transduction (Reactome)
TCONS_00004671	-1.06816	CYP2D6	2.939	Negative	-	Regulation of molecular function (GO:0065009), Regulation of metabolic process (GO:0019222), Regulation of biological quality (GO:0065008), Nitrogen compound metabolic process (GO:0006807), Catabolic process (GO:0009056), Cellular response to stimulus (GO:0051716), Regulation of cellular process (GO:0050794), Negative regulation of cellular process (GO:0048523), Negative regulation of metabolic p…	Metabolism (Reactome)
		DPT	5.42418	Negative	Ribonuclease H protein	Cell population proliferation (GO:0008283), Regulation of cellular process (GO:0050794), Negative regulation of cellular process (GO:0048523), Cellular component organization or biogenesis (GO:0071840)	-
		ESD	1.36485	Negative	-	-	Metabolism (Reactome)
		LOC121106447	-5.27962	Positive	-	Heterocycle biosynthetic process (GO:0018130), Organic cyclic compound biosynthetic process (GO:1901362), Aromatic compound biosynthetic process (GO:0019438), Proteolysis (GO:0006508), nucleobase-containing compound biosynthetic process (GO:0034654), Macromolecule biosynthetic process (GO:0009059), Cellular nitrogen compound biosynthetic process (GO:0044271), Nucleic acid metabolic process (GO:00…	Disease (Reactome)
		LOC121107447	-5.08648	Positive	ribonuclease H activity	Heterocycle biosynthetic process (GO:0018130), Regulation of gene expression (GO:0010468), Organic cyclic compound biosynthetic process (GO:1901362), Regulation of protein metabolic process (GO:0051246), Regulation of macromolecule biosynthetic process (GO:0010556), Aromatic compound biosynthetic process (GO:0019438), Proteolysis (GO:0006508), Regulation of cellular biosynthetic process (GO:00313…	Disease (Reactome)
		LOC121107448	-2.06076	Positive	-	RNA Metabolic Process (GO:0016070)	Disease (Reactome)
		LYG2	1.87464	Negative	Reverse transcriptase (RNA-dependent DNA polymerase)	-	-
		MPZL1	7.45584	Negative	-	Signal Transduction (GO:0007165), Cell Communication (GO:0007154), Cellular Response To Stimulus (GO:0051716), Regulation of Cellular Process (GO:0050794)	Immune System (Reactome),Hemostasis (Reactome)
		MSTRG.12	2.04442	Negative	-	-	-
		MSTRG.1490	-4.62571	Positive	-	Cellular Response To Stimulus (GO:0051716), Signal Transduction (GO:0007165), Cell Communication (GO:0007154), Regulation of Cellular Process (GO:0050794)	Immune System (Reactome), Hemostasis (Reactome)
		MSTRG.2568	13.8612	Negative	-	-	Sensory Perception (Reactome)
		MSTRG.637	1.61226	Negative	-	Organic Substance Transport (GO:0071702)	Transport of small molecules (Reactome), Metabolism (Reactome)
		MSTRG.732	1.72464	Negative	-	Organic Substance Transport (GO:0071702)	Transport of small molecules (Reactome)
		OC3	1.47186	Negative	-	Cellular Response To Organic Substance (GO:0071310)	Metabolism of proteins (Reactome)
		PODXL	4.00551	Negative	CD34/Podocalyxin family	Cellular Component Assembly (GO:0022607)	Metabolism (Reactome)
		SUN2	-4.32119	Positive	-	-	Cell Cycle (Reactome)
		TFF3	2.76271	Negative	-	Homeostatic Process (GO:0042592), Multicellular Organismal Process (GO:0032501)	Signal Transduction (Reactome)
TCONS_00005479	2.72272	CYP2D6	2.939	Positive	-	Regulation of molecular function (GO:0065009), Regulation of metabolic process (GO:0019222), Regulation of biological quality (GO:0065008), Nitrogen compound metabolic process (GO:0006807), Catabolic process (GO:0009056), Cellular response to stimulus (GO:0051716), Regulation of cellular process (GO:0050794), Negative regulation of cellular process (GO:0048523), Negative regulation of metabolic p…	Metabolism (Reactome)
		DPT	5.42418	Positive	Ribonuclease H protein	Cell population proliferation (GO:0008283), Regulation of cellular process (GO:0050794), Negative regulation of cellular process (GO:0048523), Cellular component organization or biogenesis (GO:0071840)	-
		ESD	1.36485	Positive	-	-	Metabolism (Reactome)
		LOC121106447	-5.27962	Negative	-	Heterocycle biosynthetic process (GO:0018130), Organic cyclic compound biosynthetic process (GO:1901362), Aromatic compound biosynthetic process (GO:0019438), Proteolysis (GO:0006508), nucleobase-containing compound biosynthetic process (GO:0034654), Macromolecule biosynthetic process (GO:0009059), Cellular nitrogen compound biosynthetic process (GO:0044271), Nucleic acid metabolic process (GO:00…	Disease (Reactome)
		LOC121107447	-5.08648	Negative	ribonuclease H activity	Heterocycle biosynthetic process (GO:0018130), Regulation of gene expression (GO:0010468), Organic cyclic compound biosynthetic process (GO:1901362), Regulation of protein metabolic process (GO:0051246), Regulation of macromolecule biosynthetic process (GO:0010556), Aromatic compound biosynthetic process (GO:0019438), Proteolysis (GO:0006508), Regulation of cellular biosynthetic process (GO:00313…	Disease (Reactome)
		LOC121107448	-2.06076	Negative	-	RNA Metabolic Process (GO:0016070)	Disease (Reactome)
		LYG2	1.87464	Positive	Reverse transcriptase (RNA-dependent DNA polymerase)	-	-
		MPZL1	7.45584	Positive	-	Signal Transduction (GO:0007165), Cell Communication (GO:0007154), Cellular Response To Stimulus (GO:0051716), Regulation of Cellular Process (GO:0050794)	Immune System (Reactome),Hemostasis (Reactome)
		MSTRG.12	2.04442	Positive	-	-	-
		MSTRG.1490	-4.62571	Negative	-	Cellular Response To Stimulus (GO:0051716), Signal Transduction (GO:0007165), Cell Communication (GO:0007154), Regulation of Cellular Process (GO:0050794)	Immune System (Reactome), Hemostasis (Reactome)
		MSTRG.2568	13.8612	Positive	-	-	Sensory Perception (Reactome)
		MSTRG.637	1.61226	Positive	-	Organic Substance Transport (GO:0071702)	Transport of small molecules (Reactome), Metabolism (Reactome)
		MSTRG.732	1.72464	Positive	-	Organic Substance Transport (GO:0071702)	Transport of small molecules (Reactome)
		OC3	1.47186	Positive	-	Cellular Response To Organic Substance (GO:0071310)	Metabolism of proteins (Reactome)
		PODXL	4.00551	Positive	CD34/Podocalyxin family	Cellular Component Assembly (GO:0022607)	Metabolism (Reactome)
		SUN2	-4.32119	Negative	-	-	Cell Cycle (Reactome)
		TFF3	2.76271	Positive	-	Homeostatic Process (GO:0042592), Multicellular Organismal Process (GO:0032501)	Signal Transduction (Reactome)
TCONS_00006032	1.77919	CYP2D6	2.939	Positive	-	Regulation of molecular function (GO:0065009), Regulation of metabolic process (GO:0019222), Regulation of biological quality (GO:0065008), Nitrogen compound metabolic process (GO:0006807), Catabolic process (GO:0009056), Cellular response to stimulus (GO:0051716), Regulation of cellular process (GO:0050794), Negative regulation of cellular process (GO:0048523), Negative regulation of metabolic p…	Metabolism (Reactome)
		DPT	5.42418	Positive	Ribonuclease H protein	Cell population proliferation (GO:0008283), Regulation of cellular process (GO:0050794), Negative regulation of cellular process (GO:0048523), Cellular component organization or biogenesis (GO:0071840)	-
		LOC121106447	-5.27962	Negative	-	Heterocycle biosynthetic process (GO:0018130), Organic cyclic compound biosynthetic process (GO:1901362), Aromatic compound biosynthetic process (GO:0019438), Proteolysis (GO:0006508), nucleobase-containing compound biosynthetic process (GO:0034654), Macromolecule biosynthetic process (GO:0009059), Cellular nitrogen compound biosynthetic process (GO:0044271), Nucleic acid metabolic process (GO:00…	Disease (Reactome)
		LOC121107447	-5.08648	Negative	ribonuclease H activity	Heterocycle biosynthetic process (GO:0018130), Regulation of gene expression (GO:0010468), Organic cyclic compound biosynthetic process (GO:1901362), Regulation of protein metabolic process (GO:0051246), Regulation of macromolecule biosynthetic process (GO:0010556), Aromatic compound biosynthetic process (GO:0019438), Proteolysis (GO:0006508), Regulation of cellular biosynthetic process (GO:00313…	Disease (Reactome)
		LOC121107448	-2.06076	Negative	-	RNA Metabolic Process (GO:0016070)	Disease (Reactome)
		LYG2	1.87464	Positive	Reverse transcriptase (RNA-dependent DNA polymerase)	-	-
		MSTRG.2568	13.8612	Positive	-	-	Sensory Perception (Reactome)
		MSTRG.732	1.72464	Positive	-	Organic Substance Transport (GO:0071702)	Transport of small molecules (Reactome)
		PODXL	4.00551	Positive	CD34/Podocalyxin family	Cellular Component Assembly (GO:0022607)	Metabolism (Reactome)
		SUN2	-4.32119	Negative	-	-	Cell Cycle (Reactome)
TCONS_00006033	3.58058	CYP2D6	2.939	Positive	-	Regulation of molecular function (GO:0065009), Regulation of metabolic process (GO:0019222), Regulation of biological quality (GO:0065008), Nitrogen compound metabolic process (GO:0006807), Catabolic process (GO:0009056), Cellular response to stimulus (GO:0051716), Regulation of cellular process (GO:0050794), Negative regulation of cellular process (GO:0048523), Negative regulation of metabolic p…	Metabolism (Reactome)
		DPT	5.42418	Positive	Ribonuclease H protein	Cell population proliferation (GO:0008283), Regulation of cellular process (GO:0050794), Negative regulation of cellular process (GO:0048523), Cellular component organization or biogenesis (GO:0071840)	-
		ESD	1.36485	Positive	-	-	Metabolism (Reactome)
		LOC121106447	-5.27962	Negative	-	Heterocycle biosynthetic process (GO:0018130), Organic cyclic compound biosynthetic process (GO:1901362), Aromatic compound biosynthetic process (GO:0019438), Proteolysis (GO:0006508), nucleobase-containing compound biosynthetic process (GO:0034654), Macromolecule biosynthetic process (GO:0009059), Cellular nitrogen compound biosynthetic process (GO:0044271), Nucleic acid metabolic process (GO:00…	Disease (Reactome)
		LOC121107447	-5.08648	Negative	ribonuclease H activity	Heterocycle biosynthetic process (GO:0018130), Regulation of gene expression (GO:0010468), Organic cyclic compound biosynthetic process (GO:1901362), Regulation of protein metabolic process (GO:0051246), Regulation of macromolecule biosynthetic process (GO:0010556), Aromatic compound biosynthetic process (GO:0019438), Proteolysis (GO:0006508), Regulation of cellular biosynthetic process (GO:00313…	Disease (Reactome)
		LOC121107448	-2.06076	Negative	-	RNA Metabolic Process (GO:0016070)	Disease (Reactome)
		MPZL1	7.45584	Positive	-	Signal Transduction (GO:0007165), Cell Communication (GO:0007154), Cellular Response To Stimulus (GO:0051716), Regulation of Cellular Process (GO:0050794)	Immune System (Reactome),Hemostasis (Reactome)
		MSTRG.2568	13.8612	Positive	-	-	Sensory Perception (Reactome)
		MSTRG.637	1.61226	Positive	-	Organic Substance Transport (GO:0071702)	Transport of small molecules (Reactome), Metabolism (Reactome)
		MSTRG.732	1.72464	Positive	-	Organic Substance Transport (GO:0071702)	Transport of small molecules (Reactome)
		OC3	1.47186	Positive	-	Cellular Response To Organic Substance (GO:0071310)	Metabolism of proteins (Reactome)
		SUN2	-4.32119	Negative	-	-	Cell Cycle (Reactome)
		TFF3	2.76271	Positive	-	Homeostatic Process (GO:0042592), Multicellular Organismal Process (GO:0032501)	Signal Transduction (Reactome)
TCONS_00006216	1.28112	CYP2D6	2.939	Positive	-	Regulation of molecular function (GO:0065009), Regulation of metabolic process (GO:0019222), Regulation of biological quality (GO:0065008), Nitrogen compound metabolic process (GO:0006807), Catabolic process (GO:0009056), Cellular response to stimulus (GO:0051716), Regulation of cellular process (GO:0050794), Negative regulation of cellular process (GO:0048523), Negative regulation of metabolic p…	Metabolism (Reactome)
		LOC121106447	-5.27962	Negative	-	Heterocycle biosynthetic process (GO:0018130), Organic cyclic compound biosynthetic process (GO:1901362), Aromatic compound biosynthetic process (GO:0019438), Proteolysis (GO:0006508), nucleobase-containing compound biosynthetic process (GO:0034654), Macromolecule biosynthetic process (GO:0009059), Cellular nitrogen compound biosynthetic process (GO:0044271), Nucleic acid metabolic process (GO:00…	Disease (Reactome)
		LOC121107447	-5.08648	Negative	ribonuclease H activity	Heterocycle biosynthetic process (GO:0018130), Regulation of gene expression (GO:0010468), Organic cyclic compound biosynthetic process (GO:1901362), Regulation of protein metabolic process (GO:0051246), Regulation of macromolecule biosynthetic process (GO:0010556), Aromatic compound biosynthetic process (GO:0019438), Proteolysis (GO:0006508), Regulation of cellular biosynthetic process (GO:00313…	Disease (Reactome)
		LOC121107448	-2.06076	Negative	-	RNA Metabolic Process (GO:0016070)	Disease (Reactome)
		LYG2	1.87464	Positive	Reverse transcriptase (RNA-dependent DNA polymerase)	-	-
		MSTRG.2568	13.8612	Positive	-	-	Sensory Perception (Reactome)
		MSTRG.732	1.72464	Positive	-	Organic Substance Transport (GO:0071702)	Transport of small molecules (Reactome)
		PODXL	4.00551	Positive	CD34/Podocalyxin family	Cellular Component Assembly (GO:0022607)	Metabolism (Reactome)
		SUN2	-4.32119	Negative	-	-	Cell Cycle (Reactome)
TCONS_00006217	4.38003	CYP2D6	2.939	Positive	-	Regulation of molecular function (GO:0065009), Regulation of metabolic process (GO:0019222), Regulation of biological quality (GO:0065008), Nitrogen compound metabolic process (GO:0006807), Catabolic process (GO:0009056), Cellular response to stimulus (GO:0051716), Regulation of cellular process (GO:0050794), Negative regulation of cellular process (GO:0048523), Negative regulation of metabolic p…	Metabolism (Reactome)
		DPT	5.42418	Positive	Ribonuclease H protein	Cell population proliferation (GO:0008283), Regulation of cellular process (GO:0050794), Negative regulation of cellular process (GO:0048523), Cellular component organization or biogenesis (GO:0071840)	-
		ESD	1.36485	Positive	-	-	Metabolism (Reactome)
		LOC121106447	-5.27962	Negative	-	Heterocycle biosynthetic process (GO:0018130), Organic cyclic compound biosynthetic process (GO:1901362), Aromatic compound biosynthetic process (GO:0019438), Proteolysis (GO:0006508), nucleobase-containing compound biosynthetic process (GO:0034654), Macromolecule biosynthetic process (GO:0009059), Cellular nitrogen compound biosynthetic process (GO:0044271), Nucleic acid metabolic process (GO:00…	Disease (Reactome)
		LOC121107447	-5.08648	Negative	ribonuclease H activity	Heterocycle biosynthetic process (GO:0018130), Regulation of gene expression (GO:0010468), Organic cyclic compound biosynthetic process (GO:1901362), Regulation of protein metabolic process (GO:0051246), Regulation of macromolecule biosynthetic process (GO:0010556), Aromatic compound biosynthetic process (GO:0019438), Proteolysis (GO:0006508), Regulation of cellular biosynthetic process (GO:00313…	Disease (Reactome)
		LOC121107448	-2.06076	Negative	-	RNA Metabolic Process (GO:0016070)	Disease (Reactome)
		LYG2	1.87464	Positive	Reverse transcriptase (RNA-dependent DNA polymerase)	-	-
		MPZL1	7.45584	Positive	-	Signal Transduction (GO:0007165), Cell Communication (GO:0007154), Cellular Response To Stimulus (GO:0051716), Regulation of Cellular Process (GO:0050794)	Immune System (Reactome),Hemostasis (Reactome)
		MSTRG.12	2.04442	Positive	-	-	-
		MSTRG.2568	13.8612	Positive	-	-	Sensory Perception (Reactome)
		MSTRG.732	1.72464	Positive	-	Organic Substance Transport (GO:0071702)	Transport of small molecules (Reactome)
		PODXL	4.00551	Positive	CD34/Podocalyxin family	Cellular Component Assembly (GO:0022607)	Metabolism (Reactome)
		SUN2	-4.32119	Negative	-	-	Cell Cycle (Reactome)
TCONS_00006218	4.39234	CYP2D6	2.939	Positive	-	Regulation of molecular function (GO:0065009), Regulation of metabolic process (GO:0019222), Regulation of biological quality (GO:0065008), Nitrogen compound metabolic process (GO:0006807), Catabolic process (GO:0009056), Cellular response to stimulus (GO:0051716), Regulation of cellular process (GO:0050794), Negative regulation of cellular process (GO:0048523), Negative regulation of metabolic p…	Metabolism (Reactome)
		DPT	5.42418	Positive	Ribonuclease H protein	Cell population proliferation (GO:0008283), Regulation of cellular process (GO:0050794), Negative regulation of cellular process (GO:0048523), Cellular component organization or biogenesis (GO:0071840)	-
		ESD	1.36485	Positive	-	-	Metabolism (Reactome)
		LOC121106447	-5.27962	Negative	-	Heterocycle biosynthetic process (GO:0018130), Organic cyclic compound biosynthetic process (GO:1901362), Aromatic compound biosynthetic process (GO:0019438), Proteolysis (GO:0006508), nucleobase-containing compound biosynthetic process (GO:0034654), Macromolecule biosynthetic process (GO:0009059), Cellular nitrogen compound biosynthetic process (GO:0044271), Nucleic acid metabolic process (GO:00…	Disease (Reactome)
		LOC121107447	-5.08648	Negative	ribonuclease H activity	Heterocycle biosynthetic process (GO:0018130), Regulation of gene expression (GO:0010468), Organic cyclic compound biosynthetic process (GO:1901362), Regulation of protein metabolic process (GO:0051246), Regulation of macromolecule biosynthetic process (GO:0010556), Aromatic compound biosynthetic process (GO:0019438), Proteolysis (GO:0006508), Regulation of cellular biosynthetic process (GO:00313…	Disease (Reactome)
		LOC121107448	-2.06076	Negative	-	RNA Metabolic Process (GO:0016070)	Disease (Reactome)
		LYG2	1.87464	Positive	Reverse transcriptase (RNA-dependent DNA polymerase)	-	-
		MPZL1	7.45584	Positive	-	Signal Transduction (GO:0007165), Cell Communication (GO:0007154), Cellular Response To Stimulus (GO:0051716), Regulation of Cellular Process (GO:0050794)	Immune System (Reactome),Hemostasis (Reactome)
		MSTRG.12	2.04442	Positive	-	-	-
		MSTRG.1490	-4.62571	Negative	-	Cellular Response To Stimulus (GO:0051716), Signal Transduction (GO:0007165), Cell Communication (GO:0007154), Regulation of Cellular Process (GO:0050794)	Immune System (Reactome), Hemostasis (Reactome)
		MSTRG.2568	13.8612	Positive	-	-	Sensory Perception (Reactome)
		MSTRG.637	1.61226	Positive	-	Organic Substance Transport (GO:0071702)	Transport of small molecules (Reactome), Metabolism (Reactome)
		MSTRG.732	1.72464	Positive	-	Organic Substance Transport (GO:0071702)	Transport of small molecules (Reactome)
		OC3	1.47186	Positive	-	Cellular Response To Organic Substance (GO:0071310)	Metabolism of proteins (Reactome)
		PODXL	4.00551	Positive	CD34/Podocalyxin family	Cellular Component Assembly (GO:0022607)	Metabolism (Reactome)
		SUN2	-4.32119	Negative	-	-	Cell Cycle (Reactome)
		TFF3	2.76271	Positive	-	Homeostatic Process (GO:0042592), Multicellular Organismal Process (GO:0032501)	Signal Transduction (Reactome)
TCONS_00006222	3.5076	MSTRG.637	1.61226	Positive	-	Organic Substance Transport (GO:0071702)	Transport of small molecules (Reactome), Metabolism (Reactome)
TCONS_00006228	3.40884	CYP2D6	2.939	Positive	-	Regulation of molecular function (GO:0065009), Regulation of metabolic process (GO:0019222), Regulation of biological quality (GO:0065008), Nitrogen compound metabolic process (GO:0006807), Catabolic process (GO:0009056), Cellular response to stimulus (GO:0051716), Regulation of cellular process (GO:0050794), Negative regulation of cellular process (GO:0048523), Negative regulation of metabolic p…	Metabolism (Reactome)
		DPT	5.42418	Positive	Ribonuclease H protein	Cell population proliferation (GO:0008283), Regulation of cellular process (GO:0050794), Negative regulation of cellular process (GO:0048523), Cellular component organization or biogenesis (GO:0071840)	-
		ESD	1.36485	Positive	-	-	Metabolism (Reactome)
		LOC121106447	-5.27962	Negative	-	Heterocycle biosynthetic process (GO:0018130), Organic cyclic compound biosynthetic process (GO:1901362), Aromatic compound biosynthetic process (GO:0019438), Proteolysis (GO:0006508), nucleobase-containing compound biosynthetic process (GO:0034654), Macromolecule biosynthetic process (GO:0009059), Cellular nitrogen compound biosynthetic process (GO:0044271), Nucleic acid metabolic process (GO:00…	Disease (Reactome)
		LOC121107447	-5.08648	Negative	ribonuclease H activity	Heterocycle biosynthetic process (GO:0018130), Regulation of gene expression (GO:0010468), Organic cyclic compound biosynthetic process (GO:1901362), Regulation of protein metabolic process (GO:0051246), Regulation of macromolecule biosynthetic process (GO:0010556), Aromatic compound biosynthetic process (GO:0019438), Proteolysis (GO:0006508), Regulation of cellular biosynthetic process (GO:00313…	Disease (Reactome)
		LOC121107448	-2.06076	Negative	-	RNA Metabolic Process (GO:0016070)	Disease (Reactome)
		LYG2	1.87464	Positive	Reverse transcriptase (RNA-dependent DNA polymerase)	-	-
		MPZL1	7.45584	Positive	-	Signal Transduction (GO:0007165), Cell Communication (GO:0007154), Cellular Response To Stimulus (GO:0051716), Regulation of Cellular Process (GO:0050794)	Immune System (Reactome),Hemostasis (Reactome)
		MSTRG.12	2.04442	Positive	-	-	-
		MSTRG.2568	13.8612	Positive	-	-	Sensory Perception (Reactome)
		MSTRG.637	1.61226	Positive	-	Organic Substance Transport (GO:0071702)	Transport of small molecules (Reactome), Metabolism (Reactome)
		MSTRG.732	1.72464	Positive	-	Organic Substance Transport (GO:0071702)	Transport of small molecules (Reactome)
		PODXL	4.00551	Positive	CD34/Podocalyxin family	Cellular Component Assembly (GO:0022607)	Metabolism (Reactome)
		SUN2	-4.32119	Negative	-	-	Cell Cycle (Reactome)
		TFF3	2.76271	Positive	-	Homeostatic Process (GO:0042592), Multicellular Organismal Process (GO:0032501)	Signal Transduction (Reactome)
TCONS_00007433	1.47807	CYP2D6	2.939	Positive	-	Regulation of molecular function (GO:0065009), Regulation of metabolic process (GO:0019222), Regulation of biological quality (GO:0065008), Nitrogen compound metabolic process (GO:0006807), Catabolic process (GO:0009056), Cellular response to stimulus (GO:0051716), Regulation of cellular process (GO:0050794), Negative regulation of cellular process (GO:0048523), Negative regulation of metabolic p…	Metabolism (Reactome)
		LOC121106447	-5.27962	Negative	-	Heterocycle biosynthetic process (GO:0018130), Organic cyclic compound biosynthetic process (GO:1901362), Aromatic compound biosynthetic process (GO:0019438), Proteolysis (GO:0006508), nucleobase-containing compound biosynthetic process (GO:0034654), Macromolecule biosynthetic process (GO:0009059), Cellular nitrogen compound biosynthetic process (GO:0044271), Nucleic acid metabolic process (GO:00…	Disease (Reactome)
		LOC121107447	-5.08648	Negative	ribonuclease H activity	Heterocycle biosynthetic process (GO:0018130), Regulation of gene expression (GO:0010468), Organic cyclic compound biosynthetic process (GO:1901362), Regulation of protein metabolic process (GO:0051246), Regulation of macromolecule biosynthetic process (GO:0010556), Aromatic compound biosynthetic process (GO:0019438), Proteolysis (GO:0006508), Regulation of cellular biosynthetic process (GO:00313…	Disease (Reactome)
		LOC121107448	-2.06076	Negative	-	RNA Metabolic Process (GO:0016070)	Disease (Reactome)
		MSTRG.2568	13.8612	Positive	-	-	Sensory Perception (Reactome)
		MSTRG.732	1.72464	Positive	-	Organic Substance Transport (GO:0071702)	Transport of small molecules (Reactome)
		PODXL	4.00551	Positive	CD34/Podocalyxin family	Cellular Component Assembly (GO:0022607)	Metabolism (Reactome)
		SUN2	-4.32119	Negative	-	-	Cell Cycle (Reactome)
TCONS_00008273	4.10854	CYP2D6	2.939	Positive	-	Regulation of molecular function (GO:0065009), Regulation of metabolic process (GO:0019222), Regulation of biological quality (GO:0065008), Nitrogen compound metabolic process (GO:0006807), Catabolic process (GO:0009056), Cellular response to stimulus (GO:0051716), Regulation of cellular process (GO:0050794), Negative regulation of cellular process (GO:0048523), Negative regulation of metabolic p…	Metabolism (Reactome)
		DPT	5.42418	Positive	Ribonuclease H protein	Cell population proliferation (GO:0008283), Regulation of cellular process (GO:0050794), Negative regulation of cellular process (GO:0048523), Cellular component organization or biogenesis (GO:0071840)	-
		LOC121106447	-5.27962	Negative	-	Heterocycle biosynthetic process (GO:0018130), Organic cyclic compound biosynthetic process (GO:1901362), Aromatic compound biosynthetic process (GO:0019438), Proteolysis (GO:0006508), nucleobase-containing compound biosynthetic process (GO:0034654), Macromolecule biosynthetic process (GO:0009059), Cellular nitrogen compound biosynthetic process (GO:0044271), Nucleic acid metabolic process (GO:00…	Disease (Reactome)
		LOC121107447	-5.08648	Negative	ribonuclease H activity	Heterocycle biosynthetic process (GO:0018130), Regulation of gene expression (GO:0010468), Organic cyclic compound biosynthetic process (GO:1901362), Regulation of protein metabolic process (GO:0051246), Regulation of macromolecule biosynthetic process (GO:0010556), Aromatic compound biosynthetic process (GO:0019438), Proteolysis (GO:0006508), Regulation of cellular biosynthetic process (GO:00313…	Disease (Reactome)
		LOC121107448	-2.06076	Negative	-	RNA Metabolic Process (GO:0016070)	Disease (Reactome)
		MSTRG.2568	13.8612	Positive	-	-	Sensory Perception (Reactome)
		PODXL	4.00551	Positive	CD34/Podocalyxin family	Cellular Component Assembly (GO:0022607)	Metabolism (Reactome)
		SUN2	-4.32119	Negative	-	-	Cell Cycle (Reactome)
TCONS_00010074	1.32461	CYP2D6	2.939	Positive	-	Regulation of molecular function (GO:0065009), Regulation of metabolic process (GO:0019222), Regulation of biological quality (GO:0065008), Nitrogen compound metabolic process (GO:0006807), Catabolic process (GO:0009056), Cellular response to stimulus (GO:0051716), Regulation of cellular process (GO:0050794), Negative regulation of cellular process (GO:0048523), Negative regulation of metabolic p…	Metabolism (Reactome)
		DPT	5.42418	Positive	Ribonuclease H protein	Cell population proliferation (GO:0008283), Regulation of cellular process (GO:0050794), Negative regulation of cellular process (GO:0048523), Cellular component organization or biogenesis (GO:0071840)	-
		ESD	1.36485	Positive	-	-	Metabolism (Reactome)
		LOC121106447	-5.27962	Negative	-	Heterocycle biosynthetic process (GO:0018130), Organic cyclic compound biosynthetic process (GO:1901362), Aromatic compound biosynthetic process (GO:0019438), Proteolysis (GO:0006508), nucleobase-containing compound biosynthetic process (GO:0034654), Macromolecule biosynthetic process (GO:0009059), Cellular nitrogen compound biosynthetic process (GO:0044271), Nucleic acid metabolic process (GO:00…	Disease (Reactome)
		LOC121107447	-5.08648	Negative	ribonuclease H activity	Heterocycle biosynthetic process (GO:0018130), Regulation of gene expression (GO:0010468), Organic cyclic compound biosynthetic process (GO:1901362), Regulation of protein metabolic process (GO:0051246), Regulation of macromolecule biosynthetic process (GO:0010556), Aromatic compound biosynthetic process (GO:0019438), Proteolysis (GO:0006508), Regulation of cellular biosynthetic process (GO:00313…	Disease (Reactome)
		LOC121107448	-2.06076	Negative	-	RNA Metabolic Process (GO:0016070)	Disease (Reactome)
		LYG2	1.87464	Positive	Reverse transcriptase (RNA-dependent DNA polymerase)	-	-
		MPZL1	7.45584	Positive	-	Signal Transduction (GO:0007165), Cell Communication (GO:0007154), Cellular Response To Stimulus (GO:0051716), Regulation of Cellular Process (GO:0050794)	Immune System (Reactome),Hemostasis (Reactome)
		MSTRG.12	2.04442	Positive	-	-	-
		MSTRG.1490	-4.62571	Negative	-	Cellular Response To Stimulus (GO:0051716), Signal Transduction (GO:0007165), Cell Communication (GO:0007154), Regulation of Cellular Process (GO:0050794)	Immune System (Reactome), Hemostasis (Reactome)
		MSTRG.2568	13.8612	Positive	-	-	Sensory Perception (Reactome)
		MSTRG.637	1.61226	Positive	-	Organic Substance Transport (GO:0071702)	Transport of small molecules (Reactome), Metabolism (Reactome)
		MSTRG.732	1.72464	Positive	-	Organic Substance Transport (GO:0071702)	Transport of small molecules (Reactome)
		OC3	1.47186	Positive	-	Cellular Response To Organic Substance (GO:0071310)	Metabolism of proteins (Reactome)
		SUN2	-4.32119	Negative	-	-	Cell Cycle (Reactome)
		TFF3	2.76271	Positive	-	Homeostatic Process (GO:0042592), Multicellular Organismal Process (GO:0032501)	Signal Transduction (Reactome)
TCONS_00010083	4.81225	CYP2D6	2.939	Positive	-	Regulation of molecular function (GO:0065009), Regulation of metabolic process (GO:0019222), Regulation of biological quality (GO:0065008), Nitrogen compound metabolic process (GO:0006807), Catabolic process (GO:0009056), Cellular response to stimulus (GO:0051716), Regulation of cellular process (GO:0050794), Negative regulation of cellular process (GO:0048523), Negative regulation of metabolic p…	Metabolism (Reactome)
		DPT	5.42418	Positive	Ribonuclease H protein	Cell population proliferation (GO:0008283), Regulation of cellular process (GO:0050794), Negative regulation of cellular process (GO:0048523), Cellular component organization or biogenesis (GO:0071840)	-
		ESD	1.36485	Positive	-	-	Metabolism (Reactome)
		LOC121106447	-5.27962	Negative	-	Heterocycle biosynthetic process (GO:0018130), Organic cyclic compound biosynthetic process (GO:1901362), Aromatic compound biosynthetic process (GO:0019438), Proteolysis (GO:0006508), nucleobase-containing compound biosynthetic process (GO:0034654), Macromolecule biosynthetic process (GO:0009059), Cellular nitrogen compound biosynthetic process (GO:0044271), Nucleic acid metabolic process (GO:00…	Disease (Reactome)
		LOC121107447	-5.08648	Negative	ribonuclease H activity	Heterocycle biosynthetic process (GO:0018130), Regulation of gene expression (GO:0010468), Organic cyclic compound biosynthetic process (GO:1901362), Regulation of protein metabolic process (GO:0051246), Regulation of macromolecule biosynthetic process (GO:0010556), Aromatic compound biosynthetic process (GO:0019438), Proteolysis (GO:0006508), Regulation of cellular biosynthetic process (GO:00313…	Disease (Reactome)
		LOC121107448	-2.06076	Negative	-	RNA Metabolic Process (GO:0016070)	Disease (Reactome)
		LYG2	1.87464	Positive	Reverse transcriptase (RNA-dependent DNA polymerase)	-	-
		MPZL1	7.45584	Positive	-	Signal Transduction (GO:0007165), Cell Communication (GO:0007154), Cellular Response To Stimulus (GO:0051716), Regulation of Cellular Process (GO:0050794)	Immune System (Reactome),Hemostasis (Reactome)
		MSTRG.2568	13.8612	Positive	-	-	Sensory Perception (Reactome)
		MSTRG.732	1.72464	Positive	-	Organic Substance Transport (GO:0071702)	Transport of small molecules (Reactome)
		OC3	1.47186	Positive	-	Cellular Response To Organic Substance (GO:0071310)	Metabolism of proteins (Reactome)
		SUN2	-4.32119	Negative	-	-	Cell Cycle (Reactome)
		TFF3	2.76271	Positive	-	Homeostatic Process (GO:0042592), Multicellular Organismal Process (GO:0032501)	Signal Transduction (Reactome)
TCONS_00010239	3.39512	CYP2D6	2.939	Positive	-	Regulation of molecular function (GO:0065009), Regulation of metabolic process (GO:0019222), Regulation of biological quality (GO:0065008), Nitrogen compound metabolic process (GO:0006807), Catabolic process (GO:0009056), Cellular response to stimulus (GO:0051716), Regulation of cellular process (GO:0050794), Negative regulation of cellular process (GO:0048523), Negative regulation of metabolic p…	Metabolism (Reactome)
		DPT	5.42418	Positive	Ribonuclease H protein	Cell population proliferation (GO:0008283), Regulation of cellular process (GO:0050794), Negative regulation of cellular process (GO:0048523), Cellular component organization or biogenesis (GO:0071840)	-
		LOC121106447	-5.27962	Negative	-	Heterocycle biosynthetic process (GO:0018130), Organic cyclic compound biosynthetic process (GO:1901362), Aromatic compound biosynthetic process (GO:0019438), Proteolysis (GO:0006508), nucleobase-containing compound biosynthetic process (GO:0034654), Macromolecule biosynthetic process (GO:0009059), Cellular nitrogen compound biosynthetic process (GO:0044271), Nucleic acid metabolic process (GO:00…	Disease (Reactome)
		LOC121107447	-5.08648	Negative	ribonuclease H activity	Heterocycle biosynthetic process (GO:0018130), Regulation of gene expression (GO:0010468), Organic cyclic compound biosynthetic process (GO:1901362), Regulation of protein metabolic process (GO:0051246), Regulation of macromolecule biosynthetic process (GO:0010556), Aromatic compound biosynthetic process (GO:0019438), Proteolysis (GO:0006508), Regulation of cellular biosynthetic process (GO:00313…	Disease (Reactome)
		LOC121107448	-2.06076	Negative	-	RNA Metabolic Process (GO:0016070)	Disease (Reactome)
		LYG2	1.87464	Positive	Reverse transcriptase (RNA-dependent DNA polymerase)	-	-
		MSTRG.12	2.04442	Positive	-	-	-
		MSTRG.2568	13.8612	Positive	-	-	Sensory Perception (Reactome)
		MSTRG.732	1.72464	Positive	-	Organic Substance Transport (GO:0071702)	Transport of small molecules (Reactome)
		PODXL	4.00551	Positive	CD34/Podocalyxin family	Cellular Component Assembly (GO:0022607)	Metabolism (Reactome)
		SUN2	-4.32119	Negative	-	-	Cell Cycle (Reactome)
TCONS_00010751	1.76497	CYP2D6	2.939	Positive	-	Regulation of molecular function (GO:0065009), Regulation of metabolic process (GO:0019222), Regulation of biological quality (GO:0065008), Nitrogen compound metabolic process (GO:0006807), Catabolic process (GO:0009056), Cellular response to stimulus (GO:0051716), Regulation of cellular process (GO:0050794), Negative regulation of cellular process (GO:0048523), Negative regulation of metabolic p…	Metabolism (Reactome)
		DPT	5.42418	Positive	Ribonuclease H protein	Cell population proliferation (GO:0008283), Regulation of cellular process (GO:0050794), Negative regulation of cellular process (GO:0048523), Cellular component organization or biogenesis (GO:0071840)	-
		ESD	1.36485	Positive	-	-	Metabolism (Reactome)
		LOC121106447	-5.27962	Negative	-	Heterocycle biosynthetic process (GO:0018130), Organic cyclic compound biosynthetic process (GO:1901362), Aromatic compound biosynthetic process (GO:0019438), Proteolysis (GO:0006508), nucleobase-containing compound biosynthetic process (GO:0034654), Macromolecule biosynthetic process (GO:0009059), Cellular nitrogen compound biosynthetic process (GO:0044271), Nucleic acid metabolic process (GO:00…	Disease (Reactome)
		LOC121107447	-5.08648	Negative	ribonuclease H activity	Heterocycle biosynthetic process (GO:0018130), Regulation of gene expression (GO:0010468), Organic cyclic compound biosynthetic process (GO:1901362), Regulation of protein metabolic process (GO:0051246), Regulation of macromolecule biosynthetic process (GO:0010556), Aromatic compound biosynthetic process (GO:0019438), Proteolysis (GO:0006508), Regulation of cellular biosynthetic process (GO:00313…	Disease (Reactome)
		LOC121107448	-2.06076	Negative	-	RNA Metabolic Process (GO:0016070)	Disease (Reactome)
		MPZL1	7.45584	Positive	-	Signal Transduction (GO:0007165), Cell Communication (GO:0007154), Cellular Response To Stimulus (GO:0051716), Regulation of Cellular Process (GO:0050794)	Immune System (Reactome),Hemostasis (Reactome)
		MSTRG.2568	13.8612	Positive	-	-	Sensory Perception (Reactome)
		MSTRG.637	1.61226	Positive	-	Organic Substance Transport (GO:0071702)	Transport of small molecules (Reactome), Metabolism (Reactome)
		MSTRG.732	1.72464	Positive	-	Organic Substance Transport (GO:0071702)	Transport of small molecules (Reactome)
		OC3	1.47186	Positive	-	Cellular Response To Organic Substance (GO:0071310)	Metabolism of proteins (Reactome)
		SUN2	-4.32119	Negative	-	-	Cell Cycle (Reactome)
		TFF3	2.76271	Positive	-	Homeostatic Process (GO:0042592), Multicellular Organismal Process (GO:0032501)	Signal Transduction (Reactome)
TCONS_00011756	4.13551	CYP2D6	2.939	Positive	-	Regulation of molecular function (GO:0065009), Regulation of metabolic process (GO:0019222), Regulation of biological quality (GO:0065008), Nitrogen compound metabolic process (GO:0006807), Catabolic process (GO:0009056), Cellular response to stimulus (GO:0051716), Regulation of cellular process (GO:0050794), Negative regulation of cellular process (GO:0048523), Negative regulation of metabolic p…	Metabolism (Reactome)
		DPT	5.42418	Positive	Ribonuclease H protein	Cell population proliferation (GO:0008283), Regulation of cellular process (GO:0050794), Negative regulation of cellular process (GO:0048523), Cellular component organization or biogenesis (GO:0071840)	-
		LOC121106447	-5.27962	Negative	-	Heterocycle biosynthetic process (GO:0018130), Organic cyclic compound biosynthetic process (GO:1901362), Aromatic compound biosynthetic process (GO:0019438), Proteolysis (GO:0006508), nucleobase-containing compound biosynthetic process (GO:0034654), Macromolecule biosynthetic process (GO:0009059), Cellular nitrogen compound biosynthetic process (GO:0044271), Nucleic acid metabolic process (GO:00…	Disease (Reactome)
		LOC121107447	-5.08648	Negative	ribonuclease H activity	Heterocycle biosynthetic process (GO:0018130), Regulation of gene expression (GO:0010468), Organic cyclic compound biosynthetic process (GO:1901362), Regulation of protein metabolic process (GO:0051246), Regulation of macromolecule biosynthetic process (GO:0010556), Aromatic compound biosynthetic process (GO:0019438), Proteolysis (GO:0006508), Regulation of cellular biosynthetic process (GO:00313…	Disease (Reactome)
		LOC121107448	-2.06076	Negative	-	RNA Metabolic Process (GO:0016070)	Disease (Reactome)
		LYG2	1.87464	Positive	Reverse transcriptase (RNA-dependent DNA polymerase)	-	-
		MPZL1	7.45584	Positive	-	Signal Transduction (GO:0007165), Cell Communication (GO:0007154), Cellular Response To Stimulus (GO:0051716), Regulation of Cellular Process (GO:0050794)	Immune System (Reactome),Hemostasis (Reactome)
		MSTRG.12	2.04442	Positive	-	-	-
		MSTRG.2568	13.8612	Positive	-	-	Sensory Perception (Reactome)
		MSTRG.732	1.72464	Positive	-	Organic Substance Transport (GO:0071702)	Transport of small molecules (Reactome)
		PODXL	4.00551	Positive	CD34/Podocalyxin family	Cellular Component Assembly (GO:0022607)	Metabolism (Reactome)
		SUN2	-4.32119	Negative	-	-	Cell Cycle (Reactome)
TCONS_00011757	5.56301	CYP2D6	2.939	Positive	-	Regulation of molecular function (GO:0065009), Regulation of metabolic process (GO:0019222), Regulation of biological quality (GO:0065008), Nitrogen compound metabolic process (GO:0006807), Catabolic process (GO:0009056), Cellular response to stimulus (GO:0051716), Regulation of cellular process (GO:0050794), Negative regulation of cellular process (GO:0048523), Negative regulation of metabolic p…	Metabolism (Reactome)
		DPT	5.42418	Positive	Ribonuclease H protein	Cell population proliferation (GO:0008283), Regulation of cellular process (GO:0050794), Negative regulation of cellular process (GO:0048523), Cellular component organization or biogenesis (GO:0071840)	-
		ESD	1.36485	Positive	-	-	Metabolism (Reactome)
		LOC121106447	-5.27962	Negative	-	Heterocycle biosynthetic process (GO:0018130), Organic cyclic compound biosynthetic process (GO:1901362), Aromatic compound biosynthetic process (GO:0019438), Proteolysis (GO:0006508), nucleobase-containing compound biosynthetic process (GO:0034654), Macromolecule biosynthetic process (GO:0009059), Cellular nitrogen compound biosynthetic process (GO:0044271), Nucleic acid metabolic process (GO:00…	Disease (Reactome)
		LOC121107447	-5.08648	Negative	ribonuclease H activity	Heterocycle biosynthetic process (GO:0018130), Regulation of gene expression (GO:0010468), Organic cyclic compound biosynthetic process (GO:1901362), Regulation of protein metabolic process (GO:0051246), Regulation of macromolecule biosynthetic process (GO:0010556), Aromatic compound biosynthetic process (GO:0019438), Proteolysis (GO:0006508), Regulation of cellular biosynthetic process (GO:00313…	Disease (Reactome)
		LOC121107448	-2.06076	Negative	-	RNA Metabolic Process (GO:0016070)	Disease (Reactome)
		LYG2	1.87464	Positive	Reverse transcriptase (RNA-dependent DNA polymerase)	-	-
		MPZL1	7.45584	Positive	-	Signal Transduction (GO:0007165), Cell Communication (GO:0007154), Cellular Response To Stimulus (GO:0051716), Regulation of Cellular Process (GO:0050794)	Immune System (Reactome),Hemostasis (Reactome)
		MSTRG.12	2.04442	Positive	-	-	-
		MSTRG.2568	13.8612	Positive	-	-	Sensory Perception (Reactome)
		MSTRG.732	1.72464	Positive	-	Organic Substance Transport (GO:0071702)	Transport of small molecules (Reactome)
		PODXL	4.00551	Positive	CD34/Podocalyxin family	Cellular Component Assembly (GO:0022607)	Metabolism (Reactome)
		SUN2	-4.32119	Negative	-	-	Cell Cycle (Reactome)
TCONS_00014025	4.75395	CYP2D6	2.939	Positive	-	Regulation of molecular function (GO:0065009), Regulation of metabolic process (GO:0019222), Regulation of biological quality (GO:0065008), Nitrogen compound metabolic process (GO:0006807), Catabolic process (GO:0009056), Cellular response to stimulus (GO:0051716), Regulation of cellular process (GO:0050794), Negative regulation of cellular process (GO:0048523), Negative regulation of metabolic p…	Metabolism (Reactome)
		DPT	5.42418	Positive	Ribonuclease H protein	Cell population proliferation (GO:0008283), Regulation of cellular process (GO:0050794), Negative regulation of cellular process (GO:0048523), Cellular component organization or biogenesis (GO:0071840)	-
		ESD	1.36485	Positive	-	-	Metabolism (Reactome)
		LOC121106447	-5.27962	Negative	-	Heterocycle biosynthetic process (GO:0018130), Organic cyclic compound biosynthetic process (GO:1901362), Aromatic compound biosynthetic process (GO:0019438), Proteolysis (GO:0006508), nucleobase-containing compound biosynthetic process (GO:0034654), Macromolecule biosynthetic process (GO:0009059), Cellular nitrogen compound biosynthetic process (GO:0044271), Nucleic acid metabolic process (GO:00…	Disease (Reactome)
		LOC121107447	-5.08648	Negative	ribonuclease H activity	Heterocycle biosynthetic process (GO:0018130), Regulation of gene expression (GO:0010468), Organic cyclic compound biosynthetic process (GO:1901362), Regulation of protein metabolic process (GO:0051246), Regulation of macromolecule biosynthetic process (GO:0010556), Aromatic compound biosynthetic process (GO:0019438), Proteolysis (GO:0006508), Regulation of cellular biosynthetic process (GO:00313…	Disease (Reactome)
		LOC121107448	-2.06076	Negative	-	RNA Metabolic Process (GO:0016070)	Disease (Reactome)
		LYG2	1.87464	Positive	Reverse transcriptase (RNA-dependent DNA polymerase)	-	-
		MPZL1	7.45584	Positive	-	Signal Transduction (GO:0007165), Cell Communication (GO:0007154), Cellular Response To Stimulus (GO:0051716), Regulation of Cellular Process (GO:0050794)	Immune System (Reactome),Hemostasis (Reactome)
		MSTRG.12	2.04442	Positive	-	-	-
		MSTRG.1490	-4.62571	Negative	-	Cellular Response To Stimulus (GO:0051716), Signal Transduction (GO:0007165), Cell Communication (GO:0007154), Regulation of Cellular Process (GO:0050794)	Immune System (Reactome), Hemostasis (Reactome)
		MSTRG.2568	13.8612	Positive	-	-	Sensory Perception (Reactome)
		MSTRG.637	1.61226	Positive	-	Organic Substance Transport (GO:0071702)	Transport of small molecules (Reactome), Metabolism (Reactome)
		MSTRG.732	1.72464	Positive	-	Organic Substance Transport (GO:0071702)	Transport of small molecules (Reactome)
		OC3	1.47186	Positive	-	Cellular Response To Organic Substance (GO:0071310)	Metabolism of proteins (Reactome)
		SUN2	-4.32119	Negative	-	-	Cell Cycle (Reactome)
		TFF3	2.76271	Positive	-	Homeostatic Process (GO:0042592), Multicellular Organismal Process (GO:0032501)	Signal Transduction (Reactome)
TCONS_00014305	1.90627	CYP2D6	2.939	Positive	-	Regulation of molecular function (GO:0065009), Regulation of metabolic process (GO:0019222), Regulation of biological quality (GO:0065008), Nitrogen compound metabolic process (GO:0006807), Catabolic process (GO:0009056), Cellular response to stimulus (GO:0051716), Regulation of cellular process (GO:0050794), Negative regulation of cellular process (GO:0048523), Negative regulation of metabolic p…	Metabolism (Reactome)
		DPT	5.42418	Positive	Ribonuclease H protein	Cell population proliferation (GO:0008283), Regulation of cellular process (GO:0050794), Negative regulation of cellular process (GO:0048523), Cellular component organization or biogenesis (GO:0071840)	-
		ESD	1.36485	Positive	-	-	Metabolism (Reactome)
		LOC121106447	-5.27962	Negative	-	Heterocycle biosynthetic process (GO:0018130), Organic cyclic compound biosynthetic process (GO:1901362), Aromatic compound biosynthetic process (GO:0019438), Proteolysis (GO:0006508), nucleobase-containing compound biosynthetic process (GO:0034654), Macromolecule biosynthetic process (GO:0009059), Cellular nitrogen compound biosynthetic process (GO:0044271), Nucleic acid metabolic process (GO:00…	Disease (Reactome)
		LOC121107447	-5.08648	Negative	ribonuclease H activity	Heterocycle biosynthetic process (GO:0018130), Regulation of gene expression (GO:0010468), Organic cyclic compound biosynthetic process (GO:1901362), Regulation of protein metabolic process (GO:0051246), Regulation of macromolecule biosynthetic process (GO:0010556), Aromatic compound biosynthetic process (GO:0019438), Proteolysis (GO:0006508), Regulation of cellular biosynthetic process (GO:00313…	Disease (Reactome)
		LOC121107448	-2.06076	Negative	-	RNA Metabolic Process (GO:0016070)	Disease (Reactome)
		MSTRG.2568	13.8612	Positive	-	-	Sensory Perception (Reactome)
		OC3	1.47186	Positive	-	Cellular Response To Organic Substance (GO:0071310)	Metabolism of proteins (Reactome)
		SUN2	-4.32119	Negative	-	-	Cell Cycle (Reactome)
		TFF3	2.76271	Positive	-	Homeostatic Process (GO:0042592), Multicellular Organismal Process (GO:0032501)	Signal Transduction (Reactome)
TCONS_00014624	5.62158	CYP2D6	2.939	Positive	-	Regulation of molecular function (GO:0065009), Regulation of metabolic process (GO:0019222), Regulation of biological quality (GO:0065008), Nitrogen compound metabolic process (GO:0006807), Catabolic process (GO:0009056), Cellular response to stimulus (GO:0051716), Regulation of cellular process (GO:0050794), Negative regulation of cellular process (GO:0048523), Negative regulation of metabolic p…	Metabolism (Reactome)
		DPT	5.42418	Positive	Ribonuclease H protein	Cell population proliferation (GO:0008283), Regulation of cellular process (GO:0050794), Negative regulation of cellular process (GO:0048523), Cellular component organization or biogenesis (GO:0071840)	-
		ESD	1.36485	Positive	-	-	Metabolism (Reactome)
		LOC121106447	-5.27962	Negative	-	Heterocycle biosynthetic process (GO:0018130), Organic cyclic compound biosynthetic process (GO:1901362), Aromatic compound biosynthetic process (GO:0019438), Proteolysis (GO:0006508), nucleobase-containing compound biosynthetic process (GO:0034654), Macromolecule biosynthetic process (GO:0009059), Cellular nitrogen compound biosynthetic process (GO:0044271), Nucleic acid metabolic process (GO:00…	Disease (Reactome)
		LOC121107447	-5.08648	Negative	ribonuclease H activity	Heterocycle biosynthetic process (GO:0018130), Regulation of gene expression (GO:0010468), Organic cyclic compound biosynthetic process (GO:1901362), Regulation of protein metabolic process (GO:0051246), Regulation of macromolecule biosynthetic process (GO:0010556), Aromatic compound biosynthetic process (GO:0019438), Proteolysis (GO:0006508), Regulation of cellular biosynthetic process (GO:00313…	Disease (Reactome)
		LOC121107448	-2.06076	Negative	-	RNA Metabolic Process (GO:0016070)	Disease (Reactome)
		LYG2	1.87464	Positive	Reverse transcriptase (RNA-dependent DNA polymerase)	-	-
		MPZL1	7.45584	Positive	-	Signal Transduction (GO:0007165), Cell Communication (GO:0007154), Cellular Response To Stimulus (GO:0051716), Regulation of Cellular Process (GO:0050794)	Immune System (Reactome),Hemostasis (Reactome)
		MSTRG.12	2.04442	Positive	-	-	-
		MSTRG.1490	-4.62571	Negative	-	Cellular Response To Stimulus (GO:0051716), Signal Transduction (GO:0007165), Cell Communication (GO:0007154), Regulation of Cellular Process (GO:0050794)	Immune System (Reactome), Hemostasis (Reactome)
		MSTRG.2568	13.8612	Positive	-	-	Sensory Perception (Reactome)
		MSTRG.637	1.61226	Positive	-	Organic Substance Transport (GO:0071702)	Transport of small molecules (Reactome), Metabolism (Reactome)
		MSTRG.732	1.72464	Positive	-	Organic Substance Transport (GO:0071702)	Transport of small molecules (Reactome)
		OC3	1.47186	Positive	-	Cellular Response To Organic Substance (GO:0071310)	Metabolism of proteins (Reactome)
		SUN2	-4.32119	Negative	-	-	Cell Cycle (Reactome)
		TFF3	2.76271	Positive	-	Homeostatic Process (GO:0042592), Multicellular Organismal Process (GO:0032501)	Signal Transduction (Reactome)
TCONS_00016027	1.4744	CYP2D6	2.939	Positive	-	Regulation of molecular function (GO:0065009), Regulation of metabolic process (GO:0019222), Regulation of biological quality (GO:0065008), Nitrogen compound metabolic process (GO:0006807), Catabolic process (GO:0009056), Cellular response to stimulus (GO:0051716), Regulation of cellular process (GO:0050794), Negative regulation of cellular process (GO:0048523), Negative regulation of metabolic p…	Metabolism (Reactome)
		DPT	5.42418	Positive	Ribonuclease H protein	Cell population proliferation (GO:0008283), Regulation of cellular process (GO:0050794), Negative regulation of cellular process (GO:0048523), Cellular component organization or biogenesis (GO:0071840)	-
		LOC121106447	-5.27962	Negative	-	Heterocycle biosynthetic process (GO:0018130), Organic cyclic compound biosynthetic process (GO:1901362), Aromatic compound biosynthetic process (GO:0019438), Proteolysis (GO:0006508), nucleobase-containing compound biosynthetic process (GO:0034654), Macromolecule biosynthetic process (GO:0009059), Cellular nitrogen compound biosynthetic process (GO:0044271), Nucleic acid metabolic process (GO:00…	Disease (Reactome)
		LOC121107447	-5.08648	Negative	ribonuclease H activity	Heterocycle biosynthetic process (GO:0018130), Regulation of gene expression (GO:0010468), Organic cyclic compound biosynthetic process (GO:1901362), Regulation of protein metabolic process (GO:0051246), Regulation of macromolecule biosynthetic process (GO:0010556), Aromatic compound biosynthetic process (GO:0019438), Proteolysis (GO:0006508), Regulation of cellular biosynthetic process (GO:00313…	Disease (Reactome)
		LOC121107448	-2.06076	Negative	-	RNA Metabolic Process (GO:0016070)	Disease (Reactome)
		LYG2	1.87464	Positive	Reverse transcriptase (RNA-dependent DNA polymerase)	-	-
		MPZL1	7.45584	Positive	-	Signal Transduction (GO:0007165), Cell Communication (GO:0007154), Cellular Response To Stimulus (GO:0051716), Regulation of Cellular Process (GO:0050794)	Immune System (Reactome),Hemostasis (Reactome)
		MSTRG.12	2.04442	Positive	-	-	-
		MSTRG.2568	13.8612	Positive	-	-	Sensory Perception (Reactome)
		MSTRG.732	1.72464	Positive	-	Organic Substance Transport (GO:0071702)	Transport of small molecules (Reactome)
		PODXL	4.00551	Positive	CD34/Podocalyxin family	Cellular Component Assembly (GO:0022607)	Metabolism (Reactome)
		SUN2	-4.32119	Negative	-	-	Cell Cycle (Reactome)
TCONS_00016038	4.06359	CYP2D6	2.939	Positive	-	Regulation of molecular function (GO:0065009), Regulation of metabolic process (GO:0019222), Regulation of biological quality (GO:0065008), Nitrogen compound metabolic process (GO:0006807), Catabolic process (GO:0009056), Cellular response to stimulus (GO:0051716), Regulation of cellular process (GO:0050794), Negative regulation of cellular process (GO:0048523), Negative regulation of metabolic p…	Metabolism (Reactome)
		DPT	5.42418	Positive	Ribonuclease H protein	Cell population proliferation (GO:0008283), Regulation of cellular process (GO:0050794), Negative regulation of cellular process (GO:0048523), Cellular component organization or biogenesis (GO:0071840)	-
		ESD	1.36485	Positive	-	-	Metabolism (Reactome)
		LOC121106447	-5.27962	Negative	-	Heterocycle biosynthetic process (GO:0018130), Organic cyclic compound biosynthetic process (GO:1901362), Aromatic compound biosynthetic process (GO:0019438), Proteolysis (GO:0006508), nucleobase-containing compound biosynthetic process (GO:0034654), Macromolecule biosynthetic process (GO:0009059), Cellular nitrogen compound biosynthetic process (GO:0044271), Nucleic acid metabolic process (GO:00…	Disease (Reactome)
		LOC121107447	-5.08648	Negative	ribonuclease H activity	Heterocycle biosynthetic process (GO:0018130), Regulation of gene expression (GO:0010468), Organic cyclic compound biosynthetic process (GO:1901362), Regulation of protein metabolic process (GO:0051246), Regulation of macromolecule biosynthetic process (GO:0010556), Aromatic compound biosynthetic process (GO:0019438), Proteolysis (GO:0006508), Regulation of cellular biosynthetic process (GO:00313…	Disease (Reactome)
		LOC121107448	-2.06076	Negative	-	RNA Metabolic Process (GO:0016070)	Disease (Reactome)
		LYG2	1.87464	Positive	Reverse transcriptase (RNA-dependent DNA polymerase)	-	-
		MPZL1	7.45584	Positive	-	Signal Transduction (GO:0007165), Cell Communication (GO:0007154), Cellular Response To Stimulus (GO:0051716), Regulation of Cellular Process (GO:0050794)	Immune System (Reactome),Hemostasis (Reactome)
		MSTRG.12	2.04442	Positive	-	-	-
		MSTRG.1490	-4.62571	Negative	-	Cellular Response To Stimulus (GO:0051716), Signal Transduction (GO:0007165), Cell Communication (GO:0007154), Regulation of Cellular Process (GO:0050794)	Immune System (Reactome), Hemostasis (Reactome)
		MSTRG.2568	13.8612	Positive	-	-	Sensory Perception (Reactome)
		MSTRG.732	1.72464	Positive	-	Organic Substance Transport (GO:0071702)	Transport of small molecules (Reactome)
		PODXL	4.00551	Positive	CD34/Podocalyxin family	Cellular Component Assembly (GO:0022607)	Metabolism (Reactome)
		SUN2	-4.32119	Negative	-	-	Cell Cycle (Reactome)
TCONS_00016153	3.90449	CYP2D6	2.939	Positive	-	Regulation of molecular function (GO:0065009), Regulation of metabolic process (GO:0019222), Regulation of biological quality (GO:0065008), Nitrogen compound metabolic process (GO:0006807), Catabolic process (GO:0009056), Cellular response to stimulus (GO:0051716), Regulation of cellular process (GO:0050794), Negative regulation of cellular process (GO:0048523), Negative regulation of metabolic p…	Metabolism (Reactome)
		LOC121106447	-5.27962	Negative	-	Heterocycle biosynthetic process (GO:0018130), Organic cyclic compound biosynthetic process (GO:1901362), Aromatic compound biosynthetic process (GO:0019438), Proteolysis (GO:0006508), nucleobase-containing compound biosynthetic process (GO:0034654), Macromolecule biosynthetic process (GO:0009059), Cellular nitrogen compound biosynthetic process (GO:0044271), Nucleic acid metabolic process (GO:00…	Disease (Reactome)
		LOC121107447	-5.08648	Negative	ribonuclease H activity	Heterocycle biosynthetic process (GO:0018130), Regulation of gene expression (GO:0010468), Organic cyclic compound biosynthetic process (GO:1901362), Regulation of protein metabolic process (GO:0051246), Regulation of macromolecule biosynthetic process (GO:0010556), Aromatic compound biosynthetic process (GO:0019438), Proteolysis (GO:0006508), Regulation of cellular biosynthetic process (GO:00313…	Disease (Reactome)
		LOC121107448	-2.06076	Negative	-	RNA Metabolic Process (GO:0016070)	Disease (Reactome)
		MSTRG.2568	13.8612	Positive	-	-	Sensory Perception (Reactome)
		MSTRG.732	1.72464	Positive	-	Organic Substance Transport (GO:0071702)	Transport of small molecules (Reactome)
		PODXL	4.00551	Positive	CD34/Podocalyxin family	Cellular Component Assembly (GO:0022607)	Metabolism (Reactome)
		SUN2	-4.32119	Negative	-	-	Cell Cycle (Reactome)
TCONS_00016827	2.20426	CYP2D6	2.939	Positive	-	Regulation of molecular function (GO:0065009), Regulation of metabolic process (GO:0019222), Regulation of biological quality (GO:0065008), Nitrogen compound metabolic process (GO:0006807), Catabolic process (GO:0009056), Cellular response to stimulus (GO:0051716), Regulation of cellular process (GO:0050794), Negative regulation of cellular process (GO:0048523), Negative regulation of metabolic p…	Metabolism (Reactome)
		DPT	5.42418	Positive	Ribonuclease H protein	Cell population proliferation (GO:0008283), Regulation of cellular process (GO:0050794), Negative regulation of cellular process (GO:0048523), Cellular component organization or biogenesis (GO:0071840)	-
		ESD	1.36485	Positive	-	-	Metabolism (Reactome)
		LOC121106447	-5.27962	Negative	-	Heterocycle biosynthetic process (GO:0018130), Organic cyclic compound biosynthetic process (GO:1901362), Aromatic compound biosynthetic process (GO:0019438), Proteolysis (GO:0006508), nucleobase-containing compound biosynthetic process (GO:0034654), Macromolecule biosynthetic process (GO:0009059), Cellular nitrogen compound biosynthetic process (GO:0044271), Nucleic acid metabolic process (GO:00…	Disease (Reactome)
		LOC121107447	-5.08648	Negative	ribonuclease H activity	Heterocycle biosynthetic process (GO:0018130), Regulation of gene expression (GO:0010468), Organic cyclic compound biosynthetic process (GO:1901362), Regulation of protein metabolic process (GO:0051246), Regulation of macromolecule biosynthetic process (GO:0010556), Aromatic compound biosynthetic process (GO:0019438), Proteolysis (GO:0006508), Regulation of cellular biosynthetic process (GO:00313…	Disease (Reactome)
		LOC121107448	-2.06076	Negative	-	RNA Metabolic Process (GO:0016070)	Disease (Reactome)
		LYG2	1.87464	Positive	Reverse transcriptase (RNA-dependent DNA polymerase)	-	-
		MPZL1	7.45584	Positive	-	Signal Transduction (GO:0007165), Cell Communication (GO:0007154), Cellular Response To Stimulus (GO:0051716), Regulation of Cellular Process (GO:0050794)	Immune System (Reactome),Hemostasis (Reactome)
		MSTRG.2568	13.8612	Positive	-	-	Sensory Perception (Reactome)
		MSTRG.637	1.61226	Positive	-	Organic Substance Transport (GO:0071702)	Transport of small molecules (Reactome), Metabolism (Reactome)
		MSTRG.732	1.72464	Positive	-	Organic Substance Transport (GO:0071702)	Transport of small molecules (Reactome)
		OC3	1.47186	Positive	-	Cellular Response To Organic Substance (GO:0071310)	Metabolism of proteins (Reactome)
		SUN2	-4.32119	Negative	-	-	Cell Cycle (Reactome)
		TFF3	2.76271	Positive	-	Homeostatic Process (GO:0042592), Multicellular Organismal Process (GO:0032501)	Signal Transduction (Reactome)
TCONS_00017473	2.20376	CYP2D6	2.939	Positive	-	Regulation of molecular function (GO:0065009), Regulation of metabolic process (GO:0019222), Regulation of biological quality (GO:0065008), Nitrogen compound metabolic process (GO:0006807), Catabolic process (GO:0009056), Cellular response to stimulus (GO:0051716), Regulation of cellular process (GO:0050794), Negative regulation of cellular process (GO:0048523), Negative regulation of metabolic p…	Metabolism (Reactome)
		DPT	5.42418	Positive	Ribonuclease H protein	Cell population proliferation (GO:0008283), Regulation of cellular process (GO:0050794), Negative regulation of cellular process (GO:0048523), Cellular component organization or biogenesis (GO:0071840)	-
		LOC121106447	-5.27962	Negative	-	Heterocycle biosynthetic process (GO:0018130), Organic cyclic compound biosynthetic process (GO:1901362), Aromatic compound biosynthetic process (GO:0019438), Proteolysis (GO:0006508), nucleobase-containing compound biosynthetic process (GO:0034654), Macromolecule biosynthetic process (GO:0009059), Cellular nitrogen compound biosynthetic process (GO:0044271), Nucleic acid metabolic process (GO:00…	Disease (Reactome)
		LOC121107447	-5.08648	Negative	ribonuclease H activity	Heterocycle biosynthetic process (GO:0018130), Regulation of gene expression (GO:0010468), Organic cyclic compound biosynthetic process (GO:1901362), Regulation of protein metabolic process (GO:0051246), Regulation of macromolecule biosynthetic process (GO:0010556), Aromatic compound biosynthetic process (GO:0019438), Proteolysis (GO:0006508), Regulation of cellular biosynthetic process (GO:00313…	Disease (Reactome)
		LOC121107448	-2.06076	Negative	-	RNA Metabolic Process (GO:0016070)	Disease (Reactome)
		MSTRG.12	2.04442	Positive	-	-	-
		MSTRG.2568	13.8612	Positive	-	-	Sensory Perception (Reactome)
		MSTRG.732	1.72464	Positive	-	Organic Substance Transport (GO:0071702)	Transport of small molecules (Reactome)
		PODXL	4.00551	Positive	CD34/Podocalyxin family	Cellular Component Assembly (GO:0022607)	Metabolism (Reactome)
		SUN2	-4.32119	Negative	-	-	Cell Cycle (Reactome)
TCONS_00018028	1.82065	CYP2D6	2.939	Positive	-	Regulation of molecular function (GO:0065009), Regulation of metabolic process (GO:0019222), Regulation of biological quality (GO:0065008), Nitrogen compound metabolic process (GO:0006807), Catabolic process (GO:0009056), Cellular response to stimulus (GO:0051716), Regulation of cellular process (GO:0050794), Negative regulation of cellular process (GO:0048523), Negative regulation of metabolic p…	Metabolism (Reactome)
		DPT	5.42418	Positive	Ribonuclease H protein	Cell population proliferation (GO:0008283), Regulation of cellular process (GO:0050794), Negative regulation of cellular process (GO:0048523), Cellular component organization or biogenesis (GO:0071840)	-
		ESD	1.36485	Positive	-	-	Metabolism (Reactome)
		LOC121106447	-5.27962	Negative	-	Heterocycle biosynthetic process (GO:0018130), Organic cyclic compound biosynthetic process (GO:1901362), Aromatic compound biosynthetic process (GO:0019438), Proteolysis (GO:0006508), nucleobase-containing compound biosynthetic process (GO:0034654), Macromolecule biosynthetic process (GO:0009059), Cellular nitrogen compound biosynthetic process (GO:0044271), Nucleic acid metabolic process (GO:00…	Disease (Reactome)
		LOC121107447	-5.08648	Negative	ribonuclease H activity	Heterocycle biosynthetic process (GO:0018130), Regulation of gene expression (GO:0010468), Organic cyclic compound biosynthetic process (GO:1901362), Regulation of protein metabolic process (GO:0051246), Regulation of macromolecule biosynthetic process (GO:0010556), Aromatic compound biosynthetic process (GO:0019438), Proteolysis (GO:0006508), Regulation of cellular biosynthetic process (GO:00313…	Disease (Reactome)
		LOC121107448	-2.06076	Negative	-	RNA Metabolic Process (GO:0016070)	Disease (Reactome)
		LYG2	1.87464	Positive	Reverse transcriptase (RNA-dependent DNA polymerase)	-	-
		MPZL1	7.45584	Positive	-	Signal Transduction (GO:0007165), Cell Communication (GO:0007154), Cellular Response To Stimulus (GO:0051716), Regulation of Cellular Process (GO:0050794)	Immune System (Reactome),Hemostasis (Reactome)
		MSTRG.2568	13.8612	Positive	-	-	Sensory Perception (Reactome)
		MSTRG.732	1.72464	Positive	-	Organic Substance Transport (GO:0071702)	Transport of small molecules (Reactome)
		SUN2	-4.32119	Negative	-	-	Cell Cycle (Reactome)
TCONS_00018185	3.10274	CYP2D6	2.939	Positive	-	Regulation of molecular function (GO:0065009), Regulation of metabolic process (GO:0019222), Regulation of biological quality (GO:0065008), Nitrogen compound metabolic process (GO:0006807), Catabolic process (GO:0009056), Cellular response to stimulus (GO:0051716), Regulation of cellular process (GO:0050794), Negative regulation of cellular process (GO:0048523), Negative regulation of metabolic p…	Metabolism (Reactome)
		DPT	5.42418	Positive	Ribonuclease H protein	Cell population proliferation (GO:0008283), Regulation of cellular process (GO:0050794), Negative regulation of cellular process (GO:0048523), Cellular component organization or biogenesis (GO:0071840)	-
		ESD	1.36485	Positive	-	-	Metabolism (Reactome)
		LOC121106447	-5.27962	Negative	-	Heterocycle biosynthetic process (GO:0018130), Organic cyclic compound biosynthetic process (GO:1901362), Aromatic compound biosynthetic process (GO:0019438), Proteolysis (GO:0006508), nucleobase-containing compound biosynthetic process (GO:0034654), Macromolecule biosynthetic process (GO:0009059), Cellular nitrogen compound biosynthetic process (GO:0044271), Nucleic acid metabolic process (GO:00…	Disease (Reactome)
		LOC121107447	-5.08648	Negative	ribonuclease H activity	Heterocycle biosynthetic process (GO:0018130), Regulation of gene expression (GO:0010468), Organic cyclic compound biosynthetic process (GO:1901362), Regulation of protein metabolic process (GO:0051246), Regulation of macromolecule biosynthetic process (GO:0010556), Aromatic compound biosynthetic process (GO:0019438), Proteolysis (GO:0006508), Regulation of cellular biosynthetic process (GO:00313…	Disease (Reactome)
		LOC121107448	-2.06076	Negative	-	RNA Metabolic Process (GO:0016070)	Disease (Reactome)
		MPZL1	7.45584	Positive	-	Signal Transduction (GO:0007165), Cell Communication (GO:0007154), Cellular Response To Stimulus (GO:0051716), Regulation of Cellular Process (GO:0050794)	Immune System (Reactome),Hemostasis (Reactome)
		MSTRG.2568	13.8612	Positive	-	-	Sensory Perception (Reactome)
		MSTRG.637	1.61226	Positive	-	Organic Substance Transport (GO:0071702)	Transport of small molecules (Reactome), Metabolism (Reactome)
		MSTRG.732	1.72464	Positive	-	Organic Substance Transport (GO:0071702)	Transport of small molecules (Reactome)
		OC3	1.47186	Positive	-	Cellular Response To Organic Substance (GO:0071310)	Metabolism of proteins (Reactome)
		PODXL	4.00551	Positive	CD34/Podocalyxin family	Cellular Component Assembly (GO:0022607)	Metabolism (Reactome)
		SUN2	-4.32119	Negative	-	-	Cell Cycle (Reactome)
		TFF3	2.76271	Positive	-	Homeostatic Process (GO:0042592), Multicellular Organismal Process (GO:0032501)	Signal Transduction (Reactome)
TCONS_00018803	4.57074	CYP2D6	2.939	Positive	-	Regulation of molecular function (GO:0065009), Regulation of metabolic process (GO:0019222), Regulation of biological quality (GO:0065008), Nitrogen compound metabolic process (GO:0006807), Catabolic process (GO:0009056), Cellular response to stimulus (GO:0051716), Regulation of cellular process (GO:0050794), Negative regulation of cellular process (GO:0048523), Negative regulation of metabolic p…	Metabolism (Reactome)
		DPT	5.42418	Positive	Ribonuclease H protein	Cell population proliferation (GO:0008283), Regulation of cellular process (GO:0050794), Negative regulation of cellular process (GO:0048523), Cellular component organization or biogenesis (GO:0071840)	-
		ESD	1.36485	Positive	-	-	Metabolism (Reactome)
		LOC121106447	-5.27962	Negative	-	Heterocycle biosynthetic process (GO:0018130), Organic cyclic compound biosynthetic process (GO:1901362), Aromatic compound biosynthetic process (GO:0019438), Proteolysis (GO:0006508), nucleobase-containing compound biosynthetic process (GO:0034654), Macromolecule biosynthetic process (GO:0009059), Cellular nitrogen compound biosynthetic process (GO:0044271), Nucleic acid metabolic process (GO:00…	Disease (Reactome)
		LOC121107447	-5.08648	Negative	ribonuclease H activity	Heterocycle biosynthetic process (GO:0018130), Regulation of gene expression (GO:0010468), Organic cyclic compound biosynthetic process (GO:1901362), Regulation of protein metabolic process (GO:0051246), Regulation of macromolecule biosynthetic process (GO:0010556), Aromatic compound biosynthetic process (GO:0019438), Proteolysis (GO:0006508), Regulation of cellular biosynthetic process (GO:00313…	Disease (Reactome)
		LOC121107448	-2.06076	Negative	-	RNA Metabolic Process (GO:0016070)	Disease (Reactome)
		LYG2	1.87464	Positive	Reverse transcriptase (RNA-dependent DNA polymerase)	-	-
		MPZL1	7.45584	Positive	-	Signal Transduction (GO:0007165), Cell Communication (GO:0007154), Cellular Response To Stimulus (GO:0051716), Regulation of Cellular Process (GO:0050794)	Immune System (Reactome),Hemostasis (Reactome)
		MSTRG.12	2.04442	Positive	-	-	-
		MSTRG.1490	-4.62571	Negative	-	Cellular Response To Stimulus (GO:0051716), Signal Transduction (GO:0007165), Cell Communication (GO:0007154), Regulation of Cellular Process (GO:0050794)	Immune System (Reactome), Hemostasis (Reactome)
		MSTRG.2568	13.8612	Positive	-	-	Sensory Perception (Reactome)
		MSTRG.732	1.72464	Positive	-	Organic Substance Transport (GO:0071702)	Transport of small molecules (Reactome)
		PODXL	4.00551	Positive	CD34/Podocalyxin family	Cellular Component Assembly (GO:0022607)	Metabolism (Reactome)
		SUN2	-4.32119	Negative	-	-	Cell Cycle (Reactome)
TCONS_00018805	4.34425	CYP2D6	2.939	Positive	-	Regulation of molecular function (GO:0065009), Regulation of metabolic process (GO:0019222), Regulation of biological quality (GO:0065008), Nitrogen compound metabolic process (GO:0006807), Catabolic process (GO:0009056), Cellular response to stimulus (GO:0051716), Regulation of cellular process (GO:0050794), Negative regulation of cellular process (GO:0048523), Negative regulation of metabolic p…	Metabolism (Reactome)
		DPT	5.42418	Positive	Ribonuclease H protein	Cell population proliferation (GO:0008283), Regulation of cellular process (GO:0050794), Negative regulation of cellular process (GO:0048523), Cellular component organization or biogenesis (GO:0071840)	-
		LOC121106447	-5.27962	Negative	-	Heterocycle biosynthetic process (GO:0018130), Organic cyclic compound biosynthetic process (GO:1901362), Aromatic compound biosynthetic process (GO:0019438), Proteolysis (GO:0006508), nucleobase-containing compound biosynthetic process (GO:0034654), Macromolecule biosynthetic process (GO:0009059), Cellular nitrogen compound biosynthetic process (GO:0044271), Nucleic acid metabolic process (GO:00…	Disease (Reactome)
		LOC121107447	-5.08648	Negative	ribonuclease H activity	Heterocycle biosynthetic process (GO:0018130), Regulation of gene expression (GO:0010468), Organic cyclic compound biosynthetic process (GO:1901362), Regulation of protein metabolic process (GO:0051246), Regulation of macromolecule biosynthetic process (GO:0010556), Aromatic compound biosynthetic process (GO:0019438), Proteolysis (GO:0006508), Regulation of cellular biosynthetic process (GO:00313…	Disease (Reactome)
		LOC121107448	-2.06076	Negative	-	RNA Metabolic Process (GO:0016070)	Disease (Reactome)
		MSTRG.2568	13.8612	Positive	-	-	Sensory Perception (Reactome)
		PODXL	4.00551	Positive	CD34/Podocalyxin family	Cellular Component Assembly (GO:0022607)	Metabolism (Reactome)
		SUN2	-4.32119	Negative	-	-	Cell Cycle (Reactome)
TCONS_00018806	0.986187	CYP2D6	2.939	Positive	-	Regulation of molecular function (GO:0065009), Regulation of metabolic process (GO:0019222), Regulation of biological quality (GO:0065008), Nitrogen compound metabolic process (GO:0006807), Catabolic process (GO:0009056), Cellular response to stimulus (GO:0051716), Regulation of cellular process (GO:0050794), Negative regulation of cellular process (GO:0048523), Negative regulation of metabolic p…	Metabolism (Reactome)
		DPT	5.42418	Positive	Ribonuclease H protein	Cell population proliferation (GO:0008283), Regulation of cellular process (GO:0050794), Negative regulation of cellular process (GO:0048523), Cellular component organization or biogenesis (GO:0071840)	-
		ESD	1.36485	Positive	-	-	Metabolism (Reactome)
		LOC121106447	-5.27962	Negative	-	Heterocycle biosynthetic process (GO:0018130), Organic cyclic compound biosynthetic process (GO:1901362), Aromatic compound biosynthetic process (GO:0019438), Proteolysis (GO:0006508), nucleobase-containing compound biosynthetic process (GO:0034654), Macromolecule biosynthetic process (GO:0009059), Cellular nitrogen compound biosynthetic process (GO:0044271), Nucleic acid metabolic process (GO:00…	Disease (Reactome)
		LOC121107447	-5.08648	Negative	ribonuclease H activity	Heterocycle biosynthetic process (GO:0018130), Regulation of gene expression (GO:0010468), Organic cyclic compound biosynthetic process (GO:1901362), Regulation of protein metabolic process (GO:0051246), Regulation of macromolecule biosynthetic process (GO:0010556), Aromatic compound biosynthetic process (GO:0019438), Proteolysis (GO:0006508), Regulation of cellular biosynthetic process (GO:00313…	Disease (Reactome)
		LOC121107448	-2.06076	Negative	-	RNA Metabolic Process (GO:0016070)	Disease (Reactome)
		MPZL1	7.45584	Positive	-	Signal Transduction (GO:0007165), Cell Communication (GO:0007154), Cellular Response To Stimulus (GO:0051716), Regulation of Cellular Process (GO:0050794)	Immune System (Reactome),Hemostasis (Reactome)
		MSTRG.2568	13.8612	Positive	-	-	Sensory Perception (Reactome)
		MSTRG.637	1.61226	Positive	-	Organic Substance Transport (GO:0071702)	Transport of small molecules (Reactome), Metabolism (Reactome)
		MSTRG.732	1.72464	Positive	-	Organic Substance Transport (GO:0071702)	Transport of small molecules (Reactome)
		OC3	1.47186	Positive	-	Cellular Response To Organic Substance (GO:0071310)	Metabolism of proteins (Reactome)
		SUN2	-4.32119	Negative	-	-	Cell Cycle (Reactome)
		TFF3	2.76271	Positive	-	Homeostatic Process (GO:0042592), Multicellular Organismal Process (GO:0032501)	Signal Transduction (Reactome)
TCONS_00019492	1.65412	CYP2D6	2.939	Positive	-	Regulation of molecular function (GO:0065009), Regulation of metabolic process (GO:0019222), Regulation of biological quality (GO:0065008), Nitrogen compound metabolic process (GO:0006807), Catabolic process (GO:0009056), Cellular response to stimulus (GO:0051716), Regulation of cellular process (GO:0050794), Negative regulation of cellular process (GO:0048523), Negative regulation of metabolic p…	Metabolism (Reactome)
		DPT	5.42418	Positive	Ribonuclease H protein	Cell population proliferation (GO:0008283), Regulation of cellular process (GO:0050794), Negative regulation of cellular process (GO:0048523), Cellular component organization or biogenesis (GO:0071840)	-
		ESD	1.36485	Positive	-	-	Metabolism (Reactome)
		LOC121106447	-5.27962	Negative	-	Heterocycle biosynthetic process (GO:0018130), Organic cyclic compound biosynthetic process (GO:1901362), Aromatic compound biosynthetic process (GO:0019438), Proteolysis (GO:0006508), nucleobase-containing compound biosynthetic process (GO:0034654), Macromolecule biosynthetic process (GO:0009059), Cellular nitrogen compound biosynthetic process (GO:0044271), Nucleic acid metabolic process (GO:00…	Disease (Reactome)
		LOC121107447	-5.08648	Negative	ribonuclease H activity	Heterocycle biosynthetic process (GO:0018130), Regulation of gene expression (GO:0010468), Organic cyclic compound biosynthetic process (GO:1901362), Regulation of protein metabolic process (GO:0051246), Regulation of macromolecule biosynthetic process (GO:0010556), Aromatic compound biosynthetic process (GO:0019438), Proteolysis (GO:0006508), Regulation of cellular biosynthetic process (GO:00313…	Disease (Reactome)
		LOC121107448	-2.06076	Negative	-	RNA Metabolic Process (GO:0016070)	Disease (Reactome)
		LYG2	1.87464	Positive	Reverse transcriptase (RNA-dependent DNA polymerase)	-	-
		MPZL1	7.45584	Positive	-	Signal Transduction (GO:0007165), Cell Communication (GO:0007154), Cellular Response To Stimulus (GO:0051716), Regulation of Cellular Process (GO:0050794)	Immune System (Reactome),Hemostasis (Reactome)
		MSTRG.12	2.04442	Positive	-	-	-
		MSTRG.1490	-4.62571	Negative	-	Cellular Response To Stimulus (GO:0051716), Signal Transduction (GO:0007165), Cell Communication (GO:0007154), Regulation of Cellular Process (GO:0050794)	Immune System (Reactome), Hemostasis (Reactome)
		MSTRG.2568	13.8612	Positive	-	-	Sensory Perception (Reactome)
		MSTRG.732	1.72464	Positive	-	Organic Substance Transport (GO:0071702)	Transport of small molecules (Reactome)
		PODXL	4.00551	Positive	CD34/Podocalyxin family	Cellular Component Assembly (GO:0022607)	Metabolism (Reactome)
		SUN2	-4.32119	Negative	-	-	Cell Cycle (Reactome)
TCONS_00021585	2.31468	CYP2D6	2.939	Positive	-	Regulation of molecular function (GO:0065009), Regulation of metabolic process (GO:0019222), Regulation of biological quality (GO:0065008), Nitrogen compound metabolic process (GO:0006807), Catabolic process (GO:0009056), Cellular response to stimulus (GO:0051716), Regulation of cellular process (GO:0050794), Negative regulation of cellular process (GO:0048523), Negative regulation of metabolic p…	Metabolism (Reactome)
		DPT	5.42418	Positive	Ribonuclease H protein	Cell population proliferation (GO:0008283), Regulation of cellular process (GO:0050794), Negative regulation of cellular process (GO:0048523), Cellular component organization or biogenesis (GO:0071840)	-
		ESD	1.36485	Positive	-	-	Metabolism (Reactome)
		LOC121106447	-5.27962	Negative	-	Heterocycle biosynthetic process (GO:0018130), Organic cyclic compound biosynthetic process (GO:1901362), Aromatic compound biosynthetic process (GO:0019438), Proteolysis (GO:0006508), nucleobase-containing compound biosynthetic process (GO:0034654), Macromolecule biosynthetic process (GO:0009059), Cellular nitrogen compound biosynthetic process (GO:0044271), Nucleic acid metabolic process (GO:00…	Disease (Reactome)
		LOC121107447	-5.08648	Negative	ribonuclease H activity	Heterocycle biosynthetic process (GO:0018130), Regulation of gene expression (GO:0010468), Organic cyclic compound biosynthetic process (GO:1901362), Regulation of protein metabolic process (GO:0051246), Regulation of macromolecule biosynthetic process (GO:0010556), Aromatic compound biosynthetic process (GO:0019438), Proteolysis (GO:0006508), Regulation of cellular biosynthetic process (GO:00313…	Disease (Reactome)
		LOC121107448	-2.06076	Negative	-	RNA Metabolic Process (GO:0016070)	Disease (Reactome)
		MPZL1	7.45584	Positive	-	Signal Transduction (GO:0007165), Cell Communication (GO:0007154), Cellular Response To Stimulus (GO:0051716), Regulation of Cellular Process (GO:0050794)	Immune System (Reactome),Hemostasis (Reactome)
		MSTRG.2568	13.8612	Positive	-	-	Sensory Perception (Reactome)
		MSTRG.637	1.61226	Positive	-	Organic Substance Transport (GO:0071702)	Transport of small molecules (Reactome), Metabolism (Reactome)
		MSTRG.732	1.72464	Positive	-	Organic Substance Transport (GO:0071702)	Transport of small molecules (Reactome)
		OC3	1.47186	Positive	-	Cellular Response To Organic Substance (GO:0071310)	Metabolism of proteins (Reactome)
		SUN2	-4.32119	Negative	-	-	Cell Cycle (Reactome)
		TFF3	2.76271	Positive	-	Homeostatic Process (GO:0042592), Multicellular Organismal Process (GO:0032501)	Signal Transduction (Reactome)
TCONS_00021595	3.09029	DPT	5.42418	Positive	Ribonuclease H protein	Cell population proliferation (GO:0008283), Regulation of cellular process (GO:0050794), Negative regulation of cellular process (GO:0048523), Cellular component organization or biogenesis (GO:0071840)	-
		ESD	1.36485	Positive	-	-	Metabolism (Reactome)
		LOC121106447	-5.27962	Negative	-	Heterocycle biosynthetic process (GO:0018130), Organic cyclic compound biosynthetic process (GO:1901362), Aromatic compound biosynthetic process (GO:0019438), Proteolysis (GO:0006508), nucleobase-containing compound biosynthetic process (GO:0034654), Macromolecule biosynthetic process (GO:0009059), Cellular nitrogen compound biosynthetic process (GO:0044271), Nucleic acid metabolic process (GO:00…	Disease (Reactome)
		LOC121107447	-5.08648	Negative	ribonuclease H activity	Heterocycle biosynthetic process (GO:0018130), Regulation of gene expression (GO:0010468), Organic cyclic compound biosynthetic process (GO:1901362), Regulation of protein metabolic process (GO:0051246), Regulation of macromolecule biosynthetic process (GO:0010556), Aromatic compound biosynthetic process (GO:0019438), Proteolysis (GO:0006508), Regulation of cellular biosynthetic process (GO:00313…	Disease (Reactome)
		LOC121107448	-2.06076	Negative	-	RNA Metabolic Process (GO:0016070)	Disease (Reactome)
		MPZL1	7.45584	Positive	-	Signal Transduction (GO:0007165), Cell Communication (GO:0007154), Cellular Response To Stimulus (GO:0051716), Regulation of Cellular Process (GO:0050794)	Immune System (Reactome),Hemostasis (Reactome)
		MSTRG.637	1.61226	Positive	-	Organic Substance Transport (GO:0071702)	Transport of small molecules (Reactome), Metabolism (Reactome)
		SUN2	-4.32119	Negative	-	-	Cell Cycle (Reactome)
		TFF3	2.76271	Positive	-	Homeostatic Process (GO:0042592), Multicellular Organismal Process (GO:0032501)	Signal Transduction (Reactome)
TCONS_00022451	3.47423	CYP2D6	2.939	Positive	-	Regulation of molecular function (GO:0065009), Regulation of metabolic process (GO:0019222), Regulation of biological quality (GO:0065008), Nitrogen compound metabolic process (GO:0006807), Catabolic process (GO:0009056), Cellular response to stimulus (GO:0051716), Regulation of cellular process (GO:0050794), Negative regulation of cellular process (GO:0048523), Negative regulation of metabolic p…	Metabolism (Reactome)
		DPT	5.42418	Positive	Ribonuclease H protein	Cell population proliferation (GO:0008283), Regulation of cellular process (GO:0050794), Negative regulation of cellular process (GO:0048523), Cellular component organization or biogenesis (GO:0071840)	-
		ESD	1.36485	Positive	-	-	Metabolism (Reactome)
		LOC121106447	-5.27962	Negative	-	Heterocycle biosynthetic process (GO:0018130), Organic cyclic compound biosynthetic process (GO:1901362), Aromatic compound biosynthetic process (GO:0019438), Proteolysis (GO:0006508), nucleobase-containing compound biosynthetic process (GO:0034654), Macromolecule biosynthetic process (GO:0009059), Cellular nitrogen compound biosynthetic process (GO:0044271), Nucleic acid metabolic process (GO:00…	Disease (Reactome)
		LOC121107447	-5.08648	Negative	ribonuclease H activity	Heterocycle biosynthetic process (GO:0018130), Regulation of gene expression (GO:0010468), Organic cyclic compound biosynthetic process (GO:1901362), Regulation of protein metabolic process (GO:0051246), Regulation of macromolecule biosynthetic process (GO:0010556), Aromatic compound biosynthetic process (GO:0019438), Proteolysis (GO:0006508), Regulation of cellular biosynthetic process (GO:00313…	Disease (Reactome)
		LOC121107448	-2.06076	Negative	-	RNA Metabolic Process (GO:0016070)	Disease (Reactome)
		MSTRG.2568	13.8612	Positive	-	-	Sensory Perception (Reactome)
		OC3	1.47186	Positive	-	Cellular Response To Organic Substance (GO:0071310)	Metabolism of proteins (Reactome)
		SUN2	-4.32119	Negative	-	-	Cell Cycle (Reactome)
		TFF3	2.76271	Positive	-	Homeostatic Process (GO:0042592), Multicellular Organismal Process (GO:0032501)	Signal Transduction (Reactome)
TCONS_00022683	1.99872	CYP2D6	2.939	Positive	-	Regulation of molecular function (GO:0065009), Regulation of metabolic process (GO:0019222), Regulation of biological quality (GO:0065008), Nitrogen compound metabolic process (GO:0006807), Catabolic process (GO:0009056), Cellular response to stimulus (GO:0051716), Regulation of cellular process (GO:0050794), Negative regulation of cellular process (GO:0048523), Negative regulation of metabolic p…	Metabolism (Reactome)
		DPT	5.42418	Positive	Ribonuclease H protein	Cell population proliferation (GO:0008283), Regulation of cellular process (GO:0050794), Negative regulation of cellular process (GO:0048523), Cellular component organization or biogenesis (GO:0071840)	-
		LOC121106447	-5.27962	Negative	-	Heterocycle biosynthetic process (GO:0018130), Organic cyclic compound biosynthetic process (GO:1901362), Aromatic compound biosynthetic process (GO:0019438), Proteolysis (GO:0006508), nucleobase-containing compound biosynthetic process (GO:0034654), Macromolecule biosynthetic process (GO:0009059), Cellular nitrogen compound biosynthetic process (GO:0044271), Nucleic acid metabolic process (GO:00…	Disease (Reactome)
		LOC121107447	-5.08648	Negative	ribonuclease H activity	Heterocycle biosynthetic process (GO:0018130), Regulation of gene expression (GO:0010468), Organic cyclic compound biosynthetic process (GO:1901362), Regulation of protein metabolic process (GO:0051246), Regulation of macromolecule biosynthetic process (GO:0010556), Aromatic compound biosynthetic process (GO:0019438), Proteolysis (GO:0006508), Regulation of cellular biosynthetic process (GO:00313…	Disease (Reactome)
		LOC121107448	-2.06076	Negative	-	RNA Metabolic Process (GO:0016070)	Disease (Reactome)
		MSTRG.2568	13.8612	Positive	-	-	Sensory Perception (Reactome)
		MSTRG.637	1.61226	Positive	-	Organic Substance Transport (GO:0071702)	Transport of small molecules (Reactome), Metabolism (Reactome)
		SUN2	-4.32119	Negative	-	-	Cell Cycle (Reactome)
TCONS_00024868	7.97111	CYP2D6	2.939	Positive	-	Regulation of molecular function (GO:0065009), Regulation of metabolic process (GO:0019222), Regulation of biological quality (GO:0065008), Nitrogen compound metabolic process (GO:0006807), Catabolic process (GO:0009056), Cellular response to stimulus (GO:0051716), Regulation of cellular process (GO:0050794), Negative regulation of cellular process (GO:0048523), Negative regulation of metabolic p…	Metabolism (Reactome)
		DPT	5.42418	Positive	Ribonuclease H protein	Cell population proliferation (GO:0008283), Regulation of cellular process (GO:0050794), Negative regulation of cellular process (GO:0048523), Cellular component organization or biogenesis (GO:0071840)	-
		ESD	1.36485	Positive	-	-	Metabolism (Reactome)
		LOC121106447	-5.27962	Negative	-	Heterocycle biosynthetic process (GO:0018130), Organic cyclic compound biosynthetic process (GO:1901362), Aromatic compound biosynthetic process (GO:0019438), Proteolysis (GO:0006508), nucleobase-containing compound biosynthetic process (GO:0034654), Macromolecule biosynthetic process (GO:0009059), Cellular nitrogen compound biosynthetic process (GO:0044271), Nucleic acid metabolic process (GO:00…	Disease (Reactome)
		LOC121107447	-5.08648	Negative	ribonuclease H activity	Heterocycle biosynthetic process (GO:0018130), Regulation of gene expression (GO:0010468), Organic cyclic compound biosynthetic process (GO:1901362), Regulation of protein metabolic process (GO:0051246), Regulation of macromolecule biosynthetic process (GO:0010556), Aromatic compound biosynthetic process (GO:0019438), Proteolysis (GO:0006508), Regulation of cellular biosynthetic process (GO:00313…	Disease (Reactome)
		LOC121107448	-2.06076	Negative	-	RNA Metabolic Process (GO:0016070)	Disease (Reactome)
		LYG2	1.87464	Positive	Reverse transcriptase (RNA-dependent DNA polymerase)	-	-
		MPZL1	7.45584	Positive	-	Signal Transduction (GO:0007165), Cell Communication (GO:0007154), Cellular Response To Stimulus (GO:0051716), Regulation of Cellular Process (GO:0050794)	Immune System (Reactome),Hemostasis (Reactome)
		MSTRG.12	2.04442	Positive	-	-	-
		MSTRG.1490	-4.62571	Negative	-	Cellular Response To Stimulus (GO:0051716), Signal Transduction (GO:0007165), Cell Communication (GO:0007154), Regulation of Cellular Process (GO:0050794)	Immune System (Reactome), Hemostasis (Reactome)
		MSTRG.2568	13.8612	Positive	-	-	Sensory Perception (Reactome)
		MSTRG.637	1.61226	Positive	-	Organic Substance Transport (GO:0071702)	Transport of small molecules (Reactome), Metabolism (Reactome)
		MSTRG.732	1.72464	Positive	-	Organic Substance Transport (GO:0071702)	Transport of small molecules (Reactome)
		OC3	1.47186	Positive	-	Cellular Response To Organic Substance (GO:0071310)	Metabolism of proteins (Reactome)
		PODXL	4.00551	Positive	CD34/Podocalyxin family	Cellular Component Assembly (GO:0022607)	Metabolism (Reactome)
		SUN2	-4.32119	Negative	-	-	Cell Cycle (Reactome)
		TFF3	2.76271	Positive	-	Homeostatic Process (GO:0042592), Multicellular Organismal Process (GO:0032501)	Signal Transduction (Reactome)
TCONS_00025287	-2.57669	CYP2D6	2.939	Negative	-	Regulation of molecular function (GO:0065009), Regulation of metabolic process (GO:0019222), Regulation of biological quality (GO:0065008), Nitrogen compound metabolic process (GO:0006807), Catabolic process (GO:0009056), Cellular response to stimulus (GO:0051716), Regulation of cellular process (GO:0050794), Negative regulation of cellular process (GO:0048523), Negative regulation of metabolic p…	Metabolism (Reactome)
		DPT	5.42418	Negative	Ribonuclease H protein	Cell population proliferation (GO:0008283), Regulation of cellular process (GO:0050794), Negative regulation of cellular process (GO:0048523), Cellular component organization or biogenesis (GO:0071840)	-
		LOC121106447	-5.27962	Positive	-	Heterocycle biosynthetic process (GO:0018130), Organic cyclic compound biosynthetic process (GO:1901362), Aromatic compound biosynthetic process (GO:0019438), Proteolysis (GO:0006508), nucleobase-containing compound biosynthetic process (GO:0034654), Macromolecule biosynthetic process (GO:0009059), Cellular nitrogen compound biosynthetic process (GO:0044271), Nucleic acid metabolic process (GO:00…	Disease (Reactome)
		LOC121107447	-5.08648	Positive	ribonuclease H activity	Heterocycle biosynthetic process (GO:0018130), Regulation of gene expression (GO:0010468), Organic cyclic compound biosynthetic process (GO:1901362), Regulation of protein metabolic process (GO:0051246), Regulation of macromolecule biosynthetic process (GO:0010556), Aromatic compound biosynthetic process (GO:0019438), Proteolysis (GO:0006508), Regulation of cellular biosynthetic process (GO:00313…	Disease (Reactome)
		LOC121107448	-2.06076	Positive	-	RNA Metabolic Process (GO:0016070)	Disease (Reactome)
		MPZL1	7.45584	Negative	-	Signal Transduction (GO:0007165), Cell Communication (GO:0007154), Cellular Response To Stimulus (GO:0051716), Regulation of Cellular Process (GO:0050794)	Immune System (Reactome),Hemostasis (Reactome)
		MSTRG.1018	1.55921	Negative	-	-	Metabolism (Reactome)
		MSTRG.2568	13.8612	Negative	-	-	Sensory Perception (Reactome)
		MSTRG.732	1.72464	Negative	-	Organic Substance Transport (GO:0071702)	Transport of small molecules (Reactome)
		SUN2	-4.32119	Positive	-	-	Cell Cycle (Reactome)
TCONS_00027093	-2.41206	CYP2D6	2.939	Negative	-	Regulation of molecular function (GO:0065009), Regulation of metabolic process (GO:0019222), Regulation of biological quality (GO:0065008), Nitrogen compound metabolic process (GO:0006807), Catabolic process (GO:0009056), Cellular response to stimulus (GO:0051716), Regulation of cellular process (GO:0050794), Negative regulation of cellular process (GO:0048523), Negative regulation of metabolic p…	Metabolism (Reactome)
		DPT	5.42418	Negative	Ribonuclease H protein	Cell population proliferation (GO:0008283), Regulation of cellular process (GO:0050794), Negative regulation of cellular process (GO:0048523), Cellular component organization or biogenesis (GO:0071840)	-
		LOC121106447	-5.27962	Positive	-	Heterocycle biosynthetic process (GO:0018130), Organic cyclic compound biosynthetic process (GO:1901362), Aromatic compound biosynthetic process (GO:0019438), Proteolysis (GO:0006508), nucleobase-containing compound biosynthetic process (GO:0034654), Macromolecule biosynthetic process (GO:0009059), Cellular nitrogen compound biosynthetic process (GO:0044271), Nucleic acid metabolic process (GO:00…	Disease (Reactome)
		LOC121107447	-5.08648	Positive	ribonuclease H activity	Heterocycle biosynthetic process (GO:0018130), Regulation of gene expression (GO:0010468), Organic cyclic compound biosynthetic process (GO:1901362), Regulation of protein metabolic process (GO:0051246), Regulation of macromolecule biosynthetic process (GO:0010556), Aromatic compound biosynthetic process (GO:0019438), Proteolysis (GO:0006508), Regulation of cellular biosynthetic process (GO:00313…	Disease (Reactome)
		LOC121107448	-2.06076	Positive	-	RNA Metabolic Process (GO:0016070)	Disease (Reactome)
		MSTRG.2568	13.8612	Negative	-	-	Sensory Perception (Reactome)
		MSTRG.732	1.72464	Negative	-	Organic Substance Transport (GO:0071702)	Transport of small molecules (Reactome)
		SUN2	-4.32119	Positive	-	-	Cell Cycle (Reactome)
TCONS_00028397	1.03276	CYP2D6	2.939	Positive	-	Regulation of molecular function (GO:0065009), Regulation of metabolic process (GO:0019222), Regulation of biological quality (GO:0065008), Nitrogen compound metabolic process (GO:0006807), Catabolic process (GO:0009056), Cellular response to stimulus (GO:0051716), Regulation of cellular process (GO:0050794), Negative regulation of cellular process (GO:0048523), Negative regulation of metabolic p…	Metabolism (Reactome)
		DPT	5.42418	Positive	Ribonuclease H protein	Cell population proliferation (GO:0008283), Regulation of cellular process (GO:0050794), Negative regulation of cellular process (GO:0048523), Cellular component organization or biogenesis (GO:0071840)	-
		ESD	1.36485	Positive	-	-	Metabolism (Reactome)
		LOC121106447	-5.27962	Negative	-	Heterocycle biosynthetic process (GO:0018130), Organic cyclic compound biosynthetic process (GO:1901362), Aromatic compound biosynthetic process (GO:0019438), Proteolysis (GO:0006508), nucleobase-containing compound biosynthetic process (GO:0034654), Macromolecule biosynthetic process (GO:0009059), Cellular nitrogen compound biosynthetic process (GO:0044271), Nucleic acid metabolic process (GO:00…	Disease (Reactome)
		LOC121107447	-5.08648	Negative	ribonuclease H activity	Heterocycle biosynthetic process (GO:0018130), Regulation of gene expression (GO:0010468), Organic cyclic compound biosynthetic process (GO:1901362), Regulation of protein metabolic process (GO:0051246), Regulation of macromolecule biosynthetic process (GO:0010556), Aromatic compound biosynthetic process (GO:0019438), Proteolysis (GO:0006508), Regulation of cellular biosynthetic process (GO:00313…	Disease (Reactome)
		LOC121107448	-2.06076	Negative	-	RNA Metabolic Process (GO:0016070)	Disease (Reactome)
		MPZL1	7.45584	Positive	-	Signal Transduction (GO:0007165), Cell Communication (GO:0007154), Cellular Response To Stimulus (GO:0051716), Regulation of Cellular Process (GO:0050794)	Immune System (Reactome),Hemostasis (Reactome)
		MSTRG.2568	13.8612	Positive	-	-	Sensory Perception (Reactome)
		MSTRG.637	1.61226	Positive	-	Organic Substance Transport (GO:0071702)	Transport of small molecules (Reactome), Metabolism (Reactome)
		MSTRG.732	1.72464	Positive	-	Organic Substance Transport (GO:0071702)	Transport of small molecules (Reactome)
		OC3	1.47186	Positive	-	Cellular Response To Organic Substance (GO:0071310)	Metabolism of proteins (Reactome)
		SUN2	-4.32119	Negative	-	-	Cell Cycle (Reactome)
		TFF3	2.76271	Positive	-	Homeostatic Process (GO:0042592), Multicellular Organismal Process (GO:0032501)	Signal Transduction (Reactome)
TCONS_00028437	1.29993	CYP2D6	2.939	Positive	-	Regulation of molecular function (GO:0065009), Regulation of metabolic process (GO:0019222), Regulation of biological quality (GO:0065008), Nitrogen compound metabolic process (GO:0006807), Catabolic process (GO:0009056), Cellular response to stimulus (GO:0051716), Regulation of cellular process (GO:0050794), Negative regulation of cellular process (GO:0048523), Negative regulation of metabolic p…	Metabolism (Reactome)
		DPT	5.42418	Positive	Ribonuclease H protein	Cell population proliferation (GO:0008283), Regulation of cellular process (GO:0050794), Negative regulation of cellular process (GO:0048523), Cellular component organization or biogenesis (GO:0071840)	-
		ESD	1.36485	Positive	-	-	Metabolism (Reactome)
		LOC121106447	-5.27962	Negative	-	Heterocycle biosynthetic process (GO:0018130), Organic cyclic compound biosynthetic process (GO:1901362), Aromatic compound biosynthetic process (GO:0019438), Proteolysis (GO:0006508), nucleobase-containing compound biosynthetic process (GO:0034654), Macromolecule biosynthetic process (GO:0009059), Cellular nitrogen compound biosynthetic process (GO:0044271), Nucleic acid metabolic process (GO:00…	Disease (Reactome)
		LOC121107447	-5.08648	Negative	ribonuclease H activity	Heterocycle biosynthetic process (GO:0018130), Regulation of gene expression (GO:0010468), Organic cyclic compound biosynthetic process (GO:1901362), Regulation of protein metabolic process (GO:0051246), Regulation of macromolecule biosynthetic process (GO:0010556), Aromatic compound biosynthetic process (GO:0019438), Proteolysis (GO:0006508), Regulation of cellular biosynthetic process (GO:00313…	Disease (Reactome)
		LOC121107448	-2.06076	Negative	-	RNA Metabolic Process (GO:0016070)	Disease (Reactome)
		LYG2	1.87464	Positive	Reverse transcriptase (RNA-dependent DNA polymerase)	-	-
		MPZL1	7.45584	Positive	-	Signal Transduction (GO:0007165), Cell Communication (GO:0007154), Cellular Response To Stimulus (GO:0051716), Regulation of Cellular Process (GO:0050794)	Immune System (Reactome),Hemostasis (Reactome)
		MSTRG.12	2.04442	Positive	-	-	-
		MSTRG.1490	-4.62571	Negative	-	Cellular Response To Stimulus (GO:0051716), Signal Transduction (GO:0007165), Cell Communication (GO:0007154), Regulation of Cellular Process (GO:0050794)	Immune System (Reactome), Hemostasis (Reactome)
		MSTRG.2568	13.8612	Positive	-	-	Sensory Perception (Reactome)
		MSTRG.637	1.61226	Positive	-	Organic Substance Transport (GO:0071702)	Transport of small molecules (Reactome), Metabolism (Reactome)
		MSTRG.732	1.72464	Positive	-	Organic Substance Transport (GO:0071702)	Transport of small molecules (Reactome)
		OC3	1.47186	Positive	-	Cellular Response To Organic Substance (GO:0071310)	Metabolism of proteins (Reactome)
		PODXL	4.00551	Positive	CD34/Podocalyxin family	Cellular Component Assembly (GO:0022607)	Metabolism (Reactome)
		SUN2	-4.32119	Negative	-	-	Cell Cycle (Reactome)
		TFF3	2.76271	Positive	-	Homeostatic Process (GO:0042592), Multicellular Organismal Process (GO:0032501)	Signal Transduction (Reactome)
TCONS_00029570	-1.04764	CYP2D6	2.939	Negative	-	Regulation of molecular function (GO:0065009), Regulation of metabolic process (GO:0019222), Regulation of biological quality (GO:0065008), Nitrogen compound metabolic process (GO:0006807), Catabolic process (GO:0009056), Cellular response to stimulus (GO:0051716), Regulation of cellular process (GO:0050794), Negative regulation of cellular process (GO:0048523), Negative regulation of metabolic p…	Metabolism (Reactome)
		DPT	5.42418	Negative	Ribonuclease H protein	Cell population proliferation (GO:0008283), Regulation of cellular process (GO:0050794), Negative regulation of cellular process (GO:0048523), Cellular component organization or biogenesis (GO:0071840)	-
		ESD	1.36485	Negative	-	-	Metabolism (Reactome)
		LOC121106447	-5.27962	Positive	-	Heterocycle biosynthetic process (GO:0018130), Organic cyclic compound biosynthetic process (GO:1901362), Aromatic compound biosynthetic process (GO:0019438), Proteolysis (GO:0006508), nucleobase-containing compound biosynthetic process (GO:0034654), Macromolecule biosynthetic process (GO:0009059), Cellular nitrogen compound biosynthetic process (GO:0044271), Nucleic acid metabolic process (GO:00…	Disease (Reactome)
		LOC121107447	-5.08648	Positive	ribonuclease H activity	Heterocycle biosynthetic process (GO:0018130), Regulation of gene expression (GO:0010468), Organic cyclic compound biosynthetic process (GO:1901362), Regulation of protein metabolic process (GO:0051246), Regulation of macromolecule biosynthetic process (GO:0010556), Aromatic compound biosynthetic process (GO:0019438), Proteolysis (GO:0006508), Regulation of cellular biosynthetic process (GO:00313…	Disease (Reactome)
		LOC121107448	-2.06076	Positive	-	RNA Metabolic Process (GO:0016070)	Disease (Reactome)
		LYG2	1.87464	Negative	Reverse transcriptase (RNA-dependent DNA polymerase)	-	-
		MPZL1	7.45584	Negative	-	Signal Transduction (GO:0007165), Cell Communication (GO:0007154), Cellular Response To Stimulus (GO:0051716), Regulation of Cellular Process (GO:0050794)	Immune System (Reactome),Hemostasis (Reactome)
		MSTRG.12	2.04442	Negative	-	-	-
		MSTRG.1490	-4.62571	Positive	-	Cellular Response To Stimulus (GO:0051716), Signal Transduction (GO:0007165), Cell Communication (GO:0007154), Regulation of Cellular Process (GO:0050794)	Immune System (Reactome), Hemostasis (Reactome)
		MSTRG.2568	13.8612	Negative	-	-	Sensory Perception (Reactome)
		MSTRG.732	1.72464	Negative	-	Organic Substance Transport (GO:0071702)	Transport of small molecules (Reactome)
		PODXL	4.00551	Negative	CD34/Podocalyxin family	Cellular Component Assembly (GO:0022607)	Metabolism (Reactome)
		SUN2	-4.32119	Positive	-	-	Cell Cycle (Reactome)
TCONS_00029917	4.33244	CYP2D6	2.939	Positive	-	Regulation of molecular function (GO:0065009), Regulation of metabolic process (GO:0019222), Regulation of biological quality (GO:0065008), Nitrogen compound metabolic process (GO:0006807), Catabolic process (GO:0009056), Cellular response to stimulus (GO:0051716), Regulation of cellular process (GO:0050794), Negative regulation of cellular process (GO:0048523), Negative regulation of metabolic p…	Metabolism (Reactome)
		DPT	5.42418	Positive	Ribonuclease H protein	Cell population proliferation (GO:0008283), Regulation of cellular process (GO:0050794), Negative regulation of cellular process (GO:0048523), Cellular component organization or biogenesis (GO:0071840)	-
		ESD	1.36485	Positive	-	-	Metabolism (Reactome)
		LOC121106447	-5.27962	Negative	-	Heterocycle biosynthetic process (GO:0018130), Organic cyclic compound biosynthetic process (GO:1901362), Aromatic compound biosynthetic process (GO:0019438), Proteolysis (GO:0006508), nucleobase-containing compound biosynthetic process (GO:0034654), Macromolecule biosynthetic process (GO:0009059), Cellular nitrogen compound biosynthetic process (GO:0044271), Nucleic acid metabolic process (GO:00…	Disease (Reactome)
		LOC121107447	-5.08648	Negative	ribonuclease H activity	Heterocycle biosynthetic process (GO:0018130), Regulation of gene expression (GO:0010468), Organic cyclic compound biosynthetic process (GO:1901362), Regulation of protein metabolic process (GO:0051246), Regulation of macromolecule biosynthetic process (GO:0010556), Aromatic compound biosynthetic process (GO:0019438), Proteolysis (GO:0006508), Regulation of cellular biosynthetic process (GO:00313…	Disease (Reactome)
		LOC121107448	-2.06076	Negative	-	RNA Metabolic Process (GO:0016070)	Disease (Reactome)
		LYG2	1.87464	Positive	Reverse transcriptase (RNA-dependent DNA polymerase)	-	-
		MPZL1	7.45584	Positive	-	Signal Transduction (GO:0007165), Cell Communication (GO:0007154), Cellular Response To Stimulus (GO:0051716), Regulation of Cellular Process (GO:0050794)	Immune System (Reactome),Hemostasis (Reactome)
		MSTRG.12	2.04442	Positive	-	-	-
		MSTRG.1490	-4.62571	Negative	-	Cellular Response To Stimulus (GO:0051716), Signal Transduction (GO:0007165), Cell Communication (GO:0007154), Regulation of Cellular Process (GO:0050794)	Immune System (Reactome), Hemostasis (Reactome)
		MSTRG.2568	13.8612	Positive	-	-	Sensory Perception (Reactome)
		MSTRG.637	1.61226	Positive	-	Organic Substance Transport (GO:0071702)	Transport of small molecules (Reactome), Metabolism (Reactome)
		MSTRG.732	1.72464	Positive	-	Organic Substance Transport (GO:0071702)	Transport of small molecules (Reactome)
		OC3	1.47186	Positive	-	Cellular Response To Organic Substance (GO:0071310)	Metabolism of proteins (Reactome)
		SUN2	-4.32119	Negative	-	-	Cell Cycle (Reactome)
		TFF3	2.76271	Positive	-	Homeostatic Process (GO:0042592), Multicellular Organismal Process (GO:0032501)	Signal Transduction (Reactome)
TCONS_00030527	-1.3604	CYP2D6	2.939	Negative	-	Regulation of molecular function (GO:0065009), Regulation of metabolic process (GO:0019222), Regulation of biological quality (GO:0065008), Nitrogen compound metabolic process (GO:0006807), Catabolic process (GO:0009056), Cellular response to stimulus (GO:0051716), Regulation of cellular process (GO:0050794), Negative regulation of cellular process (GO:0048523), Negative regulation of metabolic p…	Metabolism (Reactome)
		DPT	5.42418	Negative	Ribonuclease H protein	Cell population proliferation (GO:0008283), Regulation of cellular process (GO:0050794), Negative regulation of cellular process (GO:0048523), Cellular component organization or biogenesis (GO:0071840)	-
		ESD	1.36485	Negative	-	-	Metabolism (Reactome)
		LOC121106447	-5.27962	Positive	-	Heterocycle biosynthetic process (GO:0018130), Organic cyclic compound biosynthetic process (GO:1901362), Aromatic compound biosynthetic process (GO:0019438), Proteolysis (GO:0006508), nucleobase-containing compound biosynthetic process (GO:0034654), Macromolecule biosynthetic process (GO:0009059), Cellular nitrogen compound biosynthetic process (GO:0044271), Nucleic acid metabolic process (GO:00…	Disease (Reactome)
		LOC121107447	-5.08648	Positive	ribonuclease H activity	Heterocycle biosynthetic process (GO:0018130), Regulation of gene expression (GO:0010468), Organic cyclic compound biosynthetic process (GO:1901362), Regulation of protein metabolic process (GO:0051246), Regulation of macromolecule biosynthetic process (GO:0010556), Aromatic compound biosynthetic process (GO:0019438), Proteolysis (GO:0006508), Regulation of cellular biosynthetic process (GO:00313…	Disease (Reactome)
		LOC121107448	-2.06076	Positive	-	RNA Metabolic Process (GO:0016070)	Disease (Reactome)
		LYG2	1.87464	Negative	Reverse transcriptase (RNA-dependent DNA polymerase)	-	-
		MPZL1	7.45584	Negative	-	Signal Transduction (GO:0007165), Cell Communication (GO:0007154), Cellular Response To Stimulus (GO:0051716), Regulation of Cellular Process (GO:0050794)	Immune System (Reactome),Hemostasis (Reactome)
		MSTRG.2568	13.8612	Negative	-	-	Sensory Perception (Reactome)
		MSTRG.637	1.61226	Negative	-	Organic Substance Transport (GO:0071702)	Transport of small molecules (Reactome), Metabolism (Reactome)
		MSTRG.732	1.72464	Negative	-	Organic Substance Transport (GO:0071702)	Transport of small molecules (Reactome)
		OC3	1.47186	Negative	-	Cellular Response To Organic Substance (GO:0071310)	Metabolism of proteins (Reactome)
		SUN2	-4.32119	Positive	-	-	Cell Cycle (Reactome)
		TFF3	2.76271	Negative	-	Homeostatic Process (GO:0042592), Multicellular Organismal Process (GO:0032501)	Signal Transduction (Reactome)
TCONS_00030814	4.02807	CYP2D6	2.939	Positive	-	Regulation of molecular function (GO:0065009), Regulation of metabolic process (GO:0019222), Regulation of biological quality (GO:0065008), Nitrogen compound metabolic process (GO:0006807), Catabolic process (GO:0009056), Cellular response to stimulus (GO:0051716), Regulation of cellular process (GO:0050794), Negative regulation of cellular process (GO:0048523), Negative regulation of metabolic p…	Metabolism (Reactome)
		DPT	5.42418	Positive	Ribonuclease H protein	Cell population proliferation (GO:0008283), Regulation of cellular process (GO:0050794), Negative regulation of cellular process (GO:0048523), Cellular component organization or biogenesis (GO:0071840)	-
		LOC121106447	-5.27962	Negative	-	Heterocycle biosynthetic process (GO:0018130), Organic cyclic compound biosynthetic process (GO:1901362), Aromatic compound biosynthetic process (GO:0019438), Proteolysis (GO:0006508), nucleobase-containing compound biosynthetic process (GO:0034654), Macromolecule biosynthetic process (GO:0009059), Cellular nitrogen compound biosynthetic process (GO:0044271), Nucleic acid metabolic process (GO:00…	Disease (Reactome)
		LOC121107447	-5.08648	Negative	ribonuclease H activity	Heterocycle biosynthetic process (GO:0018130), Regulation of gene expression (GO:0010468), Organic cyclic compound biosynthetic process (GO:1901362), Regulation of protein metabolic process (GO:0051246), Regulation of macromolecule biosynthetic process (GO:0010556), Aromatic compound biosynthetic process (GO:0019438), Proteolysis (GO:0006508), Regulation of cellular biosynthetic process (GO:00313…	Disease (Reactome)
		LOC121107448	-2.06076	Negative	-	RNA Metabolic Process (GO:0016070)	Disease (Reactome)
		MSTRG.2568	13.8612	Positive	-	-	Sensory Perception (Reactome)
		MSTRG.732	1.72464	Positive	-	Organic Substance Transport (GO:0071702)	Transport of small molecules (Reactome)
		PODXL	4.00551	Positive	CD34/Podocalyxin family	Cellular Component Assembly (GO:0022607)	Metabolism (Reactome)
		SUN2	-4.32119	Negative	-	-	Cell Cycle (Reactome)
TCONS_00030815	3.93482	CYP2D6	2.939	Positive	-	Regulation of molecular function (GO:0065009), Regulation of metabolic process (GO:0019222), Regulation of biological quality (GO:0065008), Nitrogen compound metabolic process (GO:0006807), Catabolic process (GO:0009056), Cellular response to stimulus (GO:0051716), Regulation of cellular process (GO:0050794), Negative regulation of cellular process (GO:0048523), Negative regulation of metabolic p…	Metabolism (Reactome)
		DPT	5.42418	Positive	Ribonuclease H protein	Cell population proliferation (GO:0008283), Regulation of cellular process (GO:0050794), Negative regulation of cellular process (GO:0048523), Cellular component organization or biogenesis (GO:0071840)	-
		LOC121106447	-5.27962	Negative	-	Heterocycle biosynthetic process (GO:0018130), Organic cyclic compound biosynthetic process (GO:1901362), Aromatic compound biosynthetic process (GO:0019438), Proteolysis (GO:0006508), nucleobase-containing compound biosynthetic process (GO:0034654), Macromolecule biosynthetic process (GO:0009059), Cellular nitrogen compound biosynthetic process (GO:0044271), Nucleic acid metabolic process (GO:00…	Disease (Reactome)
		LOC121107447	-5.08648	Negative	ribonuclease H activity	Heterocycle biosynthetic process (GO:0018130), Regulation of gene expression (GO:0010468), Organic cyclic compound biosynthetic process (GO:1901362), Regulation of protein metabolic process (GO:0051246), Regulation of macromolecule biosynthetic process (GO:0010556), Aromatic compound biosynthetic process (GO:0019438), Proteolysis (GO:0006508), Regulation of cellular biosynthetic process (GO:00313…	Disease (Reactome)
		LOC121107448	-2.06076	Negative	-	RNA Metabolic Process (GO:0016070)	Disease (Reactome)
		LYG2	1.87464	Positive	Reverse transcriptase (RNA-dependent DNA polymerase)	-	-
		MSTRG.12	2.04442	Positive	-	-	-
		MSTRG.2568	13.8612	Positive	-	-	Sensory Perception (Reactome)
		MSTRG.732	1.72464	Positive	-	Organic Substance Transport (GO:0071702)	Transport of small molecules (Reactome)
		PODXL	4.00551	Positive	CD34/Podocalyxin family	Cellular Component Assembly (GO:0022607)	Metabolism (Reactome)
		SUN2	-4.32119	Negative	-	-	Cell Cycle (Reactome)
TCONS_00032627	-1.07709	CYP2D6	2.939	Negative	-	Regulation of molecular function (GO:0065009), Regulation of metabolic process (GO:0019222), Regulation of biological quality (GO:0065008), Nitrogen compound metabolic process (GO:0006807), Catabolic process (GO:0009056), Cellular response to stimulus (GO:0051716), Regulation of cellular process (GO:0050794), Negative regulation of cellular process (GO:0048523), Negative regulation of metabolic p…	Metabolism (Reactome)
		DPT	5.42418	Negative	Ribonuclease H protein	Cell population proliferation (GO:0008283), Regulation of cellular process (GO:0050794), Negative regulation of cellular process (GO:0048523), Cellular component organization or biogenesis (GO:0071840)	-
		ESD	1.36485	Negative	-	-	Metabolism (Reactome)
		LOC121106447	-5.27962	Positive	-	Heterocycle biosynthetic process (GO:0018130), Organic cyclic compound biosynthetic process (GO:1901362), Aromatic compound biosynthetic process (GO:0019438), Proteolysis (GO:0006508), nucleobase-containing compound biosynthetic process (GO:0034654), Macromolecule biosynthetic process (GO:0009059), Cellular nitrogen compound biosynthetic process (GO:0044271), Nucleic acid metabolic process (GO:00…	Disease (Reactome)
		LOC121107447	-5.08648	Positive	ribonuclease H activity	Heterocycle biosynthetic process (GO:0018130), Regulation of gene expression (GO:0010468), Organic cyclic compound biosynthetic process (GO:1901362), Regulation of protein metabolic process (GO:0051246), Regulation of macromolecule biosynthetic process (GO:0010556), Aromatic compound biosynthetic process (GO:0019438), Proteolysis (GO:0006508), Regulation of cellular biosynthetic process (GO:00313…	Disease (Reactome)
		LOC121107448	-2.06076	Positive	-	RNA Metabolic Process (GO:0016070)	Disease (Reactome)
		LYG2	1.87464	Negative	Reverse transcriptase (RNA-dependent DNA polymerase)	-	-
		MPZL1	7.45584	Negative	-	Signal Transduction (GO:0007165), Cell Communication (GO:0007154), Cellular Response To Stimulus (GO:0051716), Regulation of Cellular Process (GO:0050794)	Immune System (Reactome),Hemostasis (Reactome)
		MSTRG.12	2.04442	Negative	-	-	-
		MSTRG.1490	-4.62571	Positive	-	Cellular Response To Stimulus (GO:0051716), Signal Transduction (GO:0007165), Cell Communication (GO:0007154), Regulation of Cellular Process (GO:0050794)	Immune System (Reactome), Hemostasis (Reactome)
		MSTRG.2568	13.8612	Negative	-	-	Sensory Perception (Reactome)
		MSTRG.637	1.61226	Negative	-	Organic Substance Transport (GO:0071702)	Transport of small molecules (Reactome), Metabolism (Reactome)
		MSTRG.732	1.72464	Negative	-	Organic Substance Transport (GO:0071702)	Transport of small molecules (Reactome)
		OC3	1.47186	Negative	-	Cellular Response To Organic Substance (GO:0071310)	Metabolism of proteins (Reactome)
		SUN2	-4.32119	Positive	-	-	Cell Cycle (Reactome)
		TFF3	2.76271	Negative	-	Homeostatic Process (GO:0042592), Multicellular Organismal Process (GO:0032501)	Signal Transduction (Reactome)
TCONS_00032734	3.14559	CYP2D6	2.939	Positive	-	Regulation of molecular function (GO:0065009), Regulation of metabolic process (GO:0019222), Regulation of biological quality (GO:0065008), Nitrogen compound metabolic process (GO:0006807), Catabolic process (GO:0009056), Cellular response to stimulus (GO:0051716), Regulation of cellular process (GO:0050794), Negative regulation of cellular process (GO:0048523), Negative regulation of metabolic p…	Metabolism (Reactome)
		DPT	5.42418	Positive	Ribonuclease H protein	Cell population proliferation (GO:0008283), Regulation of cellular process (GO:0050794), Negative regulation of cellular process (GO:0048523), Cellular component organization or biogenesis (GO:0071840)	-
		LOC121106447	-5.27962	Negative	-	Heterocycle biosynthetic process (GO:0018130), Organic cyclic compound biosynthetic process (GO:1901362), Aromatic compound biosynthetic process (GO:0019438), Proteolysis (GO:0006508), nucleobase-containing compound biosynthetic process (GO:0034654), Macromolecule biosynthetic process (GO:0009059), Cellular nitrogen compound biosynthetic process (GO:0044271), Nucleic acid metabolic process (GO:00…	Disease (Reactome)
		LOC121107447	-5.08648	Negative	ribonuclease H activity	Heterocycle biosynthetic process (GO:0018130), Regulation of gene expression (GO:0010468), Organic cyclic compound biosynthetic process (GO:1901362), Regulation of protein metabolic process (GO:0051246), Regulation of macromolecule biosynthetic process (GO:0010556), Aromatic compound biosynthetic process (GO:0019438), Proteolysis (GO:0006508), Regulation of cellular biosynthetic process (GO:00313…	Disease (Reactome)
		LOC121107448	-2.06076	Negative	-	RNA Metabolic Process (GO:0016070)	Disease (Reactome)
		LYG2	1.87464	Positive	Reverse transcriptase (RNA-dependent DNA polymerase)	-	-
		MSTRG.2568	13.8612	Positive	-	-	Sensory Perception (Reactome)
		MSTRG.732	1.72464	Positive	-	Organic Substance Transport (GO:0071702)	Transport of small molecules (Reactome)
		PODXL	4.00551	Positive	CD34/Podocalyxin family	Cellular Component Assembly (GO:0022607)	Metabolism (Reactome)
		SUN2	-4.32119	Negative	-	-	Cell Cycle (Reactome)
TCONS_00032854	-3.00072	CYP2D6	2.939	Negative	-	Regulation of molecular function (GO:0065009), Regulation of metabolic process (GO:0019222), Regulation of biological quality (GO:0065008), Nitrogen compound metabolic process (GO:0006807), Catabolic process (GO:0009056), Cellular response to stimulus (GO:0051716), Regulation of cellular process (GO:0050794), Negative regulation of cellular process (GO:0048523), Negative regulation of metabolic p…	Metabolism (Reactome)
		DPT	5.42418	Negative	Ribonuclease H protein	Cell population proliferation (GO:0008283), Regulation of cellular process (GO:0050794), Negative regulation of cellular process (GO:0048523), Cellular component organization or biogenesis (GO:0071840)	-
		ESD	1.36485	Negative	-	-	Metabolism (Reactome)
		LOC121106447	-5.27962	Positive	-	Heterocycle biosynthetic process (GO:0018130), Organic cyclic compound biosynthetic process (GO:1901362), Aromatic compound biosynthetic process (GO:0019438), Proteolysis (GO:0006508), nucleobase-containing compound biosynthetic process (GO:0034654), Macromolecule biosynthetic process (GO:0009059), Cellular nitrogen compound biosynthetic process (GO:0044271), Nucleic acid metabolic process (GO:00…	Disease (Reactome)
		LOC121107447	-5.08648	Positive	ribonuclease H activity	Heterocycle biosynthetic process (GO:0018130), Regulation of gene expression (GO:0010468), Organic cyclic compound biosynthetic process (GO:1901362), Regulation of protein metabolic process (GO:0051246), Regulation of macromolecule biosynthetic process (GO:0010556), Aromatic compound biosynthetic process (GO:0019438), Proteolysis (GO:0006508), Regulation of cellular biosynthetic process (GO:00313…	Disease (Reactome)
		LOC121107448	-2.06076	Positive	-	RNA Metabolic Process (GO:0016070)	Disease (Reactome)
		LYG2	1.87464	Negative	Reverse transcriptase (RNA-dependent DNA polymerase)	-	-
		MPZL1	7.45584	Negative	-	Signal Transduction (GO:0007165), Cell Communication (GO:0007154), Cellular Response To Stimulus (GO:0051716), Regulation of Cellular Process (GO:0050794)	Immune System (Reactome),Hemostasis (Reactome)
		MSTRG.1018	1.55921	Negative	-	-	Metabolism (Reactome)
		MSTRG.2568	13.8612	Negative	-	-	Sensory Perception (Reactome)
		MSTRG.637	1.61226	Negative	-	Organic Substance Transport (GO:0071702)	Transport of small molecules (Reactome), Metabolism (Reactome)
		MSTRG.732	1.72464	Negative	-	Organic Substance Transport (GO:0071702)	Transport of small molecules (Reactome)
		OC3	1.47186	Negative	-	Cellular Response To Organic Substance (GO:0071310)	Metabolism of proteins (Reactome)
		PODXL	4.00551	Negative	CD34/Podocalyxin family	Cellular Component Assembly (GO:0022607)	Metabolism (Reactome)
		SUN2	-4.32119	Positive	-	-	Cell Cycle (Reactome)
		TFF3	2.76271	Negative	-	Homeostatic Process (GO:0042592), Multicellular Organismal Process (GO:0032501)	Signal Transduction (Reactome)
TCONS_00035681	-7.16114	CYP2D6	2.939	Negative	-	Regulation of molecular function (GO:0065009), Regulation of metabolic process (GO:0019222), Regulation of biological quality (GO:0065008), Nitrogen compound metabolic process (GO:0006807), Catabolic process (GO:0009056), Cellular response to stimulus (GO:0051716), Regulation of cellular process (GO:0050794), Negative regulation of cellular process (GO:0048523), Negative regulation of metabolic p…	Metabolism (Reactome)
		DPT	5.42418	Negative	Ribonuclease H protein	Cell population proliferation (GO:0008283), Regulation of cellular process (GO:0050794), Negative regulation of cellular process (GO:0048523), Cellular component organization or biogenesis (GO:0071840)	-
		ESD	1.36485	Negative	-	-	Metabolism (Reactome)
		LOC121106447	-5.27962	Positive	-	Heterocycle biosynthetic process (GO:0018130), Organic cyclic compound biosynthetic process (GO:1901362), Aromatic compound biosynthetic process (GO:0019438), Proteolysis (GO:0006508), nucleobase-containing compound biosynthetic process (GO:0034654), Macromolecule biosynthetic process (GO:0009059), Cellular nitrogen compound biosynthetic process (GO:0044271), Nucleic acid metabolic process (GO:00…	Disease (Reactome)
		LOC121107447	-5.08648	Positive	ribonuclease H activity	Heterocycle biosynthetic process (GO:0018130), Regulation of gene expression (GO:0010468), Organic cyclic compound biosynthetic process (GO:1901362), Regulation of protein metabolic process (GO:0051246), Regulation of macromolecule biosynthetic process (GO:0010556), Aromatic compound biosynthetic process (GO:0019438), Proteolysis (GO:0006508), Regulation of cellular biosynthetic process (GO:00313…	Disease (Reactome)
		LOC121107448	-2.06076	Positive	-	RNA Metabolic Process (GO:0016070)	Disease (Reactome)
		LYG2	1.87464	Negative	Reverse transcriptase (RNA-dependent DNA polymerase)	-	-
		MPZL1	7.45584	Negative	-	Signal Transduction (GO:0007165), Cell Communication (GO:0007154), Cellular Response To Stimulus (GO:0051716), Regulation of Cellular Process (GO:0050794)	Immune System (Reactome),Hemostasis (Reactome)
		MSTRG.12	2.04442	Negative	-	-	-
		MSTRG.2568	13.8612	Negative	-	-	Sensory Perception (Reactome)
		MSTRG.637	1.61226	Negative	-	Organic Substance Transport (GO:0071702)	Transport of small molecules (Reactome), Metabolism (Reactome)
		MSTRG.732	1.72464	Negative	-	Organic Substance Transport (GO:0071702)	Transport of small molecules (Reactome)
		OC3	1.47186	Negative	-	Cellular Response To Organic Substance (GO:0071310)	Metabolism of proteins (Reactome)
		PODXL	4.00551	Negative	CD34/Podocalyxin family	Cellular Component Assembly (GO:0022607)	Metabolism (Reactome)
		SUN2	-4.32119	Positive	-	-	Cell Cycle (Reactome)
		TFF3	2.76271	Negative	-	Homeostatic Process (GO:0042592), Multicellular Organismal Process (GO:0032501)	Signal Transduction (Reactome)
TCONS_00036789	-2.79299	CYP2D6	2.939	Negative	-	Regulation of molecular function (GO:0065009), Regulation of metabolic process (GO:0019222), Regulation of biological quality (GO:0065008), Nitrogen compound metabolic process (GO:0006807), Catabolic process (GO:0009056), Cellular response to stimulus (GO:0051716), Regulation of cellular process (GO:0050794), Negative regulation of cellular process (GO:0048523), Negative regulation of metabolic p…	Metabolism (Reactome)
		DPT	5.42418	Negative	Ribonuclease H protein	Cell population proliferation (GO:0008283), Regulation of cellular process (GO:0050794), Negative regulation of cellular process (GO:0048523), Cellular component organization or biogenesis (GO:0071840)	-
		ESD	1.36485	Negative	-	-	Metabolism (Reactome)
		LOC121106447	-5.27962	Positive	-	Heterocycle biosynthetic process (GO:0018130), Organic cyclic compound biosynthetic process (GO:1901362), Aromatic compound biosynthetic process (GO:0019438), Proteolysis (GO:0006508), nucleobase-containing compound biosynthetic process (GO:0034654), Macromolecule biosynthetic process (GO:0009059), Cellular nitrogen compound biosynthetic process (GO:0044271), Nucleic acid metabolic process (GO:00…	Disease (Reactome)
		LOC121107447	-5.08648	Positive	ribonuclease H activity	Heterocycle biosynthetic process (GO:0018130), Regulation of gene expression (GO:0010468), Organic cyclic compound biosynthetic process (GO:1901362), Regulation of protein metabolic process (GO:0051246), Regulation of macromolecule biosynthetic process (GO:0010556), Aromatic compound biosynthetic process (GO:0019438), Proteolysis (GO:0006508), Regulation of cellular biosynthetic process (GO:00313…	Disease (Reactome)
		LOC121107448	-2.06076	Positive	-	RNA Metabolic Process (GO:0016070)	Disease (Reactome)
		LYG2	1.87464	Negative	Reverse transcriptase (RNA-dependent DNA polymerase)	-	-
		MPZL1	7.45584	Negative	-	Signal Transduction (GO:0007165), Cell Communication (GO:0007154), Cellular Response To Stimulus (GO:0051716), Regulation of Cellular Process (GO:0050794)	Immune System (Reactome),Hemostasis (Reactome)
		MSTRG.12	2.04442	Negative	-	-	-
		MSTRG.1490	-4.62571	Positive	-	Cellular Response To Stimulus (GO:0051716), Signal Transduction (GO:0007165), Cell Communication (GO:0007154), Regulation of Cellular Process (GO:0050794)	Immune System (Reactome), Hemostasis (Reactome)
		MSTRG.2568	13.8612	Negative	-	-	Sensory Perception (Reactome)
		MSTRG.637	1.61226	Negative	-	Organic Substance Transport (GO:0071702)	Transport of small molecules (Reactome), Metabolism (Reactome)
		MSTRG.732	1.72464	Negative	-	Organic Substance Transport (GO:0071702)	Transport of small molecules (Reactome)
		OC3	1.47186	Negative	-	Cellular Response To Organic Substance (GO:0071310)	Metabolism of proteins (Reactome)
		PODXL	4.00551	Negative	CD34/Podocalyxin family	Cellular Component Assembly (GO:0022607)	Metabolism (Reactome)
		SUN2	-4.32119	Positive	-	-	Cell Cycle (Reactome)
		TFF3	2.76271	Negative	-	Homeostatic Process (GO:0042592), Multicellular Organismal Process (GO:0032501)	Signal Transduction (Reactome)
TCONS_00036853	-5.61882	CYP2D6	2.939	Negative	-	Regulation of molecular function (GO:0065009), Regulation of metabolic process (GO:0019222), Regulation of biological quality (GO:0065008), Nitrogen compound metabolic process (GO:0006807), Catabolic process (GO:0009056), Cellular response to stimulus (GO:0051716), Regulation of cellular process (GO:0050794), Negative regulation of cellular process (GO:0048523), Negative regulation of metabolic p…	Metabolism (Reactome)
		DPT	5.42418	Negative	Ribonuclease H protein	Cell population proliferation (GO:0008283), Regulation of cellular process (GO:0050794), Negative regulation of cellular process (GO:0048523), Cellular component organization or biogenesis (GO:0071840)	-
		ESD	1.36485	Negative	-	-	Metabolism (Reactome)
		LOC121106447	-5.27962	Positive	-	Heterocycle biosynthetic process (GO:0018130), Organic cyclic compound biosynthetic process (GO:1901362), Aromatic compound biosynthetic process (GO:0019438), Proteolysis (GO:0006508), nucleobase-containing compound biosynthetic process (GO:0034654), Macromolecule biosynthetic process (GO:0009059), Cellular nitrogen compound biosynthetic process (GO:0044271), Nucleic acid metabolic process (GO:00…	Disease (Reactome)
		LOC121107447	-5.08648	Positive	ribonuclease H activity	Heterocycle biosynthetic process (GO:0018130), Regulation of gene expression (GO:0010468), Organic cyclic compound biosynthetic process (GO:1901362), Regulation of protein metabolic process (GO:0051246), Regulation of macromolecule biosynthetic process (GO:0010556), Aromatic compound biosynthetic process (GO:0019438), Proteolysis (GO:0006508), Regulation of cellular biosynthetic process (GO:00313…	Disease (Reactome)
		LOC121107448	-2.06076	Positive	-	RNA Metabolic Process (GO:0016070)	Disease (Reactome)
		MPZL1	7.45584	Negative	-	Signal Transduction (GO:0007165), Cell Communication (GO:0007154), Cellular Response To Stimulus (GO:0051716), Regulation of Cellular Process (GO:0050794)	Immune System (Reactome),Hemostasis (Reactome)
		MSTRG.12	2.04442	Negative	-	-	-
		MSTRG.1490	-4.62571	Positive	-	Cellular Response To Stimulus (GO:0051716), Signal Transduction (GO:0007165), Cell Communication (GO:0007154), Regulation of Cellular Process (GO:0050794)	Immune System (Reactome), Hemostasis (Reactome)
		MSTRG.2568	13.8612	Negative	-	-	Sensory Perception (Reactome)
		MSTRG.732	1.72464	Negative	-	Organic Substance Transport (GO:0071702)	Transport of small molecules (Reactome)
		SUN2	-4.32119	Positive	-	-	Cell Cycle (Reactome)
TCONS_00037286	-1.413	CYP2D6	2.939	Negative	-	Regulation of molecular function (GO:0065009), Regulation of metabolic process (GO:0019222), Regulation of biological quality (GO:0065008), Nitrogen compound metabolic process (GO:0006807), Catabolic process (GO:0009056), Cellular response to stimulus (GO:0051716), Regulation of cellular process (GO:0050794), Negative regulation of cellular process (GO:0048523), Negative regulation of metabolic p…	Metabolism (Reactome)
		DPT	5.42418	Negative	Ribonuclease H protein	Cell population proliferation (GO:0008283), Regulation of cellular process (GO:0050794), Negative regulation of cellular process (GO:0048523), Cellular component organization or biogenesis (GO:0071840)	-
		ESD	1.36485	Negative	-	-	Metabolism (Reactome)
		LOC121106447	-5.27962	Positive	-	Heterocycle biosynthetic process (GO:0018130), Organic cyclic compound biosynthetic process (GO:1901362), Aromatic compound biosynthetic process (GO:0019438), Proteolysis (GO:0006508), nucleobase-containing compound biosynthetic process (GO:0034654), Macromolecule biosynthetic process (GO:0009059), Cellular nitrogen compound biosynthetic process (GO:0044271), Nucleic acid metabolic process (GO:00…	Disease (Reactome)
		LOC121107447	-5.08648	Positive	ribonuclease H activity	Heterocycle biosynthetic process (GO:0018130), Regulation of gene expression (GO:0010468), Organic cyclic compound biosynthetic process (GO:1901362), Regulation of protein metabolic process (GO:0051246), Regulation of macromolecule biosynthetic process (GO:0010556), Aromatic compound biosynthetic process (GO:0019438), Proteolysis (GO:0006508), Regulation of cellular biosynthetic process (GO:00313…	Disease (Reactome)
		LOC121107448	-2.06076	Positive	-	RNA Metabolic Process (GO:0016070)	Disease (Reactome)
		LYG2	1.87464	Negative	Reverse transcriptase (RNA-dependent DNA polymerase)	-	-
		MPZL1	7.45584	Negative	-	Signal Transduction (GO:0007165), Cell Communication (GO:0007154), Cellular Response To Stimulus (GO:0051716), Regulation of Cellular Process (GO:0050794)	Immune System (Reactome),Hemostasis (Reactome)
		MSTRG.12	2.04442	Negative	-	-	-
		MSTRG.1490	-4.62571	Positive	-	Cellular Response To Stimulus (GO:0051716), Signal Transduction (GO:0007165), Cell Communication (GO:0007154), Regulation of Cellular Process (GO:0050794)	Immune System (Reactome), Hemostasis (Reactome)
		MSTRG.2568	13.8612	Negative	-	-	Sensory Perception (Reactome)
		MSTRG.637	1.61226	Negative	-	Organic Substance Transport (GO:0071702)	Transport of small molecules (Reactome), Metabolism (Reactome)
		MSTRG.732	1.72464	Negative	-	Organic Substance Transport (GO:0071702)	Transport of small molecules (Reactome)
		OC3	1.47186	Negative	-	Cellular Response To Organic Substance (GO:0071310)	Metabolism of proteins (Reactome)
		PODXL	4.00551	Negative	CD34/Podocalyxin family	Cellular Component Assembly (GO:0022607)	Metabolism (Reactome)
		SUN2	-4.32119	Positive	-	-	Cell Cycle (Reactome)
		TFF3	2.76271	Negative	-	Homeostatic Process (GO:0042592), Multicellular Organismal Process (GO:0032501)	Signal Transduction (Reactome)
TCONS_00038893	1.29061	CYP2D6	2.939	Positive	-	Regulation of molecular function (GO:0065009), Regulation of metabolic process (GO:0019222), Regulation of biological quality (GO:0065008), Nitrogen compound metabolic process (GO:0006807), Catabolic process (GO:0009056), Cellular response to stimulus (GO:0051716), Regulation of cellular process (GO:0050794), Negative regulation of cellular process (GO:0048523), Negative regulation of metabolic p…	Metabolism (Reactome)
		LOC121106447	-5.27962	Negative	-	Heterocycle biosynthetic process (GO:0018130), Organic cyclic compound biosynthetic process (GO:1901362), Aromatic compound biosynthetic process (GO:0019438), Proteolysis (GO:0006508), nucleobase-containing compound biosynthetic process (GO:0034654), Macromolecule biosynthetic process (GO:0009059), Cellular nitrogen compound biosynthetic process (GO:0044271), Nucleic acid metabolic process (GO:00…	Disease (Reactome)
		LOC121107447	-5.08648	Negative	ribonuclease H activity	Heterocycle biosynthetic process (GO:0018130), Regulation of gene expression (GO:0010468), Organic cyclic compound biosynthetic process (GO:1901362), Regulation of protein metabolic process (GO:0051246), Regulation of macromolecule biosynthetic process (GO:0010556), Aromatic compound biosynthetic process (GO:0019438), Proteolysis (GO:0006508), Regulation of cellular biosynthetic process (GO:00313…	Disease (Reactome)
		LOC121107448	-2.06076	Negative	-	RNA Metabolic Process (GO:0016070)	Disease (Reactome)
		MSTRG.2568	13.8612	Positive	-	-	Sensory Perception (Reactome)
		PODXL	4.00551	Positive	CD34/Podocalyxin family	Cellular Component Assembly (GO:0022607)	Metabolism (Reactome)
		SUN2	-4.32119	Negative	-	-	Cell Cycle (Reactome)
TCONS_00038915	-2.68142	CYP2D6	2.939	Negative	-	Regulation of molecular function (GO:0065009), Regulation of metabolic process (GO:0019222), Regulation of biological quality (GO:0065008), Nitrogen compound metabolic process (GO:0006807), Catabolic process (GO:0009056), Cellular response to stimulus (GO:0051716), Regulation of cellular process (GO:0050794), Negative regulation of cellular process (GO:0048523), Negative regulation of metabolic p…	Metabolism (Reactome)
		DPT	5.42418	Negative	Ribonuclease H protein	Cell population proliferation (GO:0008283), Regulation of cellular process (GO:0050794), Negative regulation of cellular process (GO:0048523), Cellular component organization or biogenesis (GO:0071840)	-
		ESD	1.36485	Negative	-	-	Metabolism (Reactome)
		LOC121106447	-5.27962	Positive	-	Heterocycle biosynthetic process (GO:0018130), Organic cyclic compound biosynthetic process (GO:1901362), Aromatic compound biosynthetic process (GO:0019438), Proteolysis (GO:0006508), nucleobase-containing compound biosynthetic process (GO:0034654), Macromolecule biosynthetic process (GO:0009059), Cellular nitrogen compound biosynthetic process (GO:0044271), Nucleic acid metabolic process (GO:00…	Disease (Reactome)
		LOC121107447	-5.08648	Positive	ribonuclease H activity	Heterocycle biosynthetic process (GO:0018130), Regulation of gene expression (GO:0010468), Organic cyclic compound biosynthetic process (GO:1901362), Regulation of protein metabolic process (GO:0051246), Regulation of macromolecule biosynthetic process (GO:0010556), Aromatic compound biosynthetic process (GO:0019438), Proteolysis (GO:0006508), Regulation of cellular biosynthetic process (GO:00313…	Disease (Reactome)
		LOC121107448	-2.06076	Positive	-	RNA Metabolic Process (GO:0016070)	Disease (Reactome)
		LYG2	1.87464	Negative	Reverse transcriptase (RNA-dependent DNA polymerase)	-	-
		MPZL1	7.45584	Negative	-	Signal Transduction (GO:0007165), Cell Communication (GO:0007154), Cellular Response To Stimulus (GO:0051716), Regulation of Cellular Process (GO:0050794)	Immune System (Reactome),Hemostasis (Reactome)
		MSTRG.12	2.04442	Negative	-	-	-
		MSTRG.1490	-4.62571	Positive	-	Cellular Response To Stimulus (GO:0051716), Signal Transduction (GO:0007165), Cell Communication (GO:0007154), Regulation of Cellular Process (GO:0050794)	Immune System (Reactome), Hemostasis (Reactome)
		MSTRG.2568	13.8612	Negative	-	-	Sensory Perception (Reactome)
		MSTRG.637	1.61226	Negative	-	Organic Substance Transport (GO:0071702)	Transport of small molecules (Reactome), Metabolism (Reactome)
		MSTRG.732	1.72464	Negative	-	Organic Substance Transport (GO:0071702)	Transport of small molecules (Reactome)
		OC3	1.47186	Negative	-	Cellular Response To Organic Substance (GO:0071310)	Metabolism of proteins (Reactome)
		PODXL	4.00551	Negative	CD34/Podocalyxin family	Cellular Component Assembly (GO:0022607)	Metabolism (Reactome)
		SUN2	-4.32119	Positive	-	-	Cell Cycle (Reactome)
		TFF3	2.76271	Negative	-	Homeostatic Process (GO:0042592), Multicellular Organismal Process (GO:0032501)	Signal Transduction (Reactome)
TCONS_00038916	2.09832	PODXL	4.00551	Positive	CD34/Podocalyxin family	Cellular Component Assembly (GO:0022607)	Metabolism (Reactome)
TCONS_00039381	-1.80975	CYP2D6	2.939	Negative	-	Regulation of molecular function (GO:0065009), Regulation of metabolic process (GO:0019222), Regulation of biological quality (GO:0065008), Nitrogen compound metabolic process (GO:0006807), Catabolic process (GO:0009056), Cellular response to stimulus (GO:0051716), Regulation of cellular process (GO:0050794), Negative regulation of cellular process (GO:0048523), Negative regulation of metabolic p…	Metabolism (Reactome)
		DPT	5.42418	Negative	Ribonuclease H protein	Cell population proliferation (GO:0008283), Regulation of cellular process (GO:0050794), Negative regulation of cellular process (GO:0048523), Cellular component organization or biogenesis (GO:0071840)	-
		ESD	1.36485	Negative	-	-	Metabolism (Reactome)
		LOC121106447	-5.27962	Positive	-	Heterocycle biosynthetic process (GO:0018130), Organic cyclic compound biosynthetic process (GO:1901362), Aromatic compound biosynthetic process (GO:0019438), Proteolysis (GO:0006508), nucleobase-containing compound biosynthetic process (GO:0034654), Macromolecule biosynthetic process (GO:0009059), Cellular nitrogen compound biosynthetic process (GO:0044271), Nucleic acid metabolic process (GO:00…	Disease (Reactome)
		LOC121107447	-5.08648	Positive	ribonuclease H activity	Heterocycle biosynthetic process (GO:0018130), Regulation of gene expression (GO:0010468), Organic cyclic compound biosynthetic process (GO:1901362), Regulation of protein metabolic process (GO:0051246), Regulation of macromolecule biosynthetic process (GO:0010556), Aromatic compound biosynthetic process (GO:0019438), Proteolysis (GO:0006508), Regulation of cellular biosynthetic process (GO:00313…	Disease (Reactome)
		LOC121107448	-2.06076	Positive	-	RNA Metabolic Process (GO:0016070)	Disease (Reactome)
		LYG2	1.87464	Negative	Reverse transcriptase (RNA-dependent DNA polymerase)	-	-
		MPZL1	7.45584	Negative	-	Signal Transduction (GO:0007165), Cell Communication (GO:0007154), Cellular Response To Stimulus (GO:0051716), Regulation of Cellular Process (GO:0050794)	Immune System (Reactome),Hemostasis (Reactome)
		MSTRG.2568	13.8612	Negative	-	-	Sensory Perception (Reactome)
		MSTRG.732	1.72464	Negative	-	Organic Substance Transport (GO:0071702)	Transport of small molecules (Reactome)
		OC3	1.47186	Negative	-	Cellular Response To Organic Substance (GO:0071310)	Metabolism of proteins (Reactome)
		SUN2	-4.32119	Positive	-	-	Cell Cycle (Reactome)
		TFF3	2.76271	Negative	-	Homeostatic Process (GO:0042592), Multicellular Organismal Process (GO:0032501)	Signal Transduction (Reactome)
TCONS_00040135	2.35433	CYP2D6	2.939	Positive	-	Regulation of molecular function (GO:0065009), Regulation of metabolic process (GO:0019222), Regulation of biological quality (GO:0065008), Nitrogen compound metabolic process (GO:0006807), Catabolic process (GO:0009056), Cellular response to stimulus (GO:0051716), Regulation of cellular process (GO:0050794), Negative regulation of cellular process (GO:0048523), Negative regulation of metabolic p…	Metabolism (Reactome)
		DPT	5.42418	Positive	Ribonuclease H protein	Cell population proliferation (GO:0008283), Regulation of cellular process (GO:0050794), Negative regulation of cellular process (GO:0048523), Cellular component organization or biogenesis (GO:0071840)	-
		ESD	1.36485	Positive	-	-	Metabolism (Reactome)
		LOC121106447	-5.27962	Negative	-	Heterocycle biosynthetic process (GO:0018130), Organic cyclic compound biosynthetic process (GO:1901362), Aromatic compound biosynthetic process (GO:0019438), Proteolysis (GO:0006508), nucleobase-containing compound biosynthetic process (GO:0034654), Macromolecule biosynthetic process (GO:0009059), Cellular nitrogen compound biosynthetic process (GO:0044271), Nucleic acid metabolic process (GO:00…	Disease (Reactome)
		LOC121107447	-5.08648	Negative	ribonuclease H activity	Heterocycle biosynthetic process (GO:0018130), Regulation of gene expression (GO:0010468), Organic cyclic compound biosynthetic process (GO:1901362), Regulation of protein metabolic process (GO:0051246), Regulation of macromolecule biosynthetic process (GO:0010556), Aromatic compound biosynthetic process (GO:0019438), Proteolysis (GO:0006508), Regulation of cellular biosynthetic process (GO:00313…	Disease (Reactome)
		LOC121107448	-2.06076	Negative	-	RNA Metabolic Process (GO:0016070)	Disease (Reactome)
		LYG2	1.87464	Positive	Reverse transcriptase (RNA-dependent DNA polymerase)	-	-
		MPZL1	7.45584	Positive	-	Signal Transduction (GO:0007165), Cell Communication (GO:0007154), Cellular Response To Stimulus (GO:0051716), Regulation of Cellular Process (GO:0050794)	Immune System (Reactome),Hemostasis (Reactome)
		MSTRG.12	2.04442	Positive	-	-	-
		MSTRG.1490	-4.62571	Negative	-	Cellular Response To Stimulus (GO:0051716), Signal Transduction (GO:0007165), Cell Communication (GO:0007154), Regulation of Cellular Process (GO:0050794)	Immune System (Reactome), Hemostasis (Reactome)
		MSTRG.2568	13.8612	Positive	-	-	Sensory Perception (Reactome)
		MSTRG.637	1.61226	Positive	-	Organic Substance Transport (GO:0071702)	Transport of small molecules (Reactome), Metabolism (Reactome)
		MSTRG.732	1.72464	Positive	-	Organic Substance Transport (GO:0071702)	Transport of small molecules (Reactome)
		OC3	1.47186	Positive	-	Cellular Response To Organic Substance (GO:0071310)	Metabolism of proteins (Reactome)
		SUN2	-4.32119	Negative	-	-	Cell Cycle (Reactome)
		TFF3	2.76271	Positive	-	Homeostatic Process (GO:0042592), Multicellular Organismal Process (GO:0032501)	Signal Transduction (Reactome)
TCONS_00040553	-7.1342	CYP2D6	2.939	Negative	-	Regulation of molecular function (GO:0065009), Regulation of metabolic process (GO:0019222), Regulation of biological quality (GO:0065008), Nitrogen compound metabolic process (GO:0006807), Catabolic process (GO:0009056), Cellular response to stimulus (GO:0051716), Regulation of cellular process (GO:0050794), Negative regulation of cellular process (GO:0048523), Negative regulation of metabolic p…	Metabolism (Reactome)
		DPT	5.42418	Negative	Ribonuclease H protein	Cell population proliferation (GO:0008283), Regulation of cellular process (GO:0050794), Negative regulation of cellular process (GO:0048523), Cellular component organization or biogenesis (GO:0071840)	-
		ESD	1.36485	Negative	-	-	Metabolism (Reactome)
		LOC121106447	-5.27962	Positive	-	Heterocycle biosynthetic process (GO:0018130), Organic cyclic compound biosynthetic process (GO:1901362), Aromatic compound biosynthetic process (GO:0019438), Proteolysis (GO:0006508), nucleobase-containing compound biosynthetic process (GO:0034654), Macromolecule biosynthetic process (GO:0009059), Cellular nitrogen compound biosynthetic process (GO:0044271), Nucleic acid metabolic process (GO:00…	Disease (Reactome)
		LOC121107447	-5.08648	Positive	ribonuclease H activity	Heterocycle biosynthetic process (GO:0018130), Regulation of gene expression (GO:0010468), Organic cyclic compound biosynthetic process (GO:1901362), Regulation of protein metabolic process (GO:0051246), Regulation of macromolecule biosynthetic process (GO:0010556), Aromatic compound biosynthetic process (GO:0019438), Proteolysis (GO:0006508), Regulation of cellular biosynthetic process (GO:00313…	Disease (Reactome)
		LOC121107448	-2.06076	Positive	-	RNA Metabolic Process (GO:0016070)	Disease (Reactome)
		MPZL1	7.45584	Negative	-	Signal Transduction (GO:0007165), Cell Communication (GO:0007154), Cellular Response To Stimulus (GO:0051716), Regulation of Cellular Process (GO:0050794)	Immune System (Reactome),Hemostasis (Reactome)
		MSTRG.2568	13.8612	Negative	-	-	Sensory Perception (Reactome)
		MSTRG.732	1.72464	Negative	-	Organic Substance Transport (GO:0071702)	Transport of small molecules (Reactome)
		SUN2	-4.32119	Positive	-	-	Cell Cycle (Reactome)
TCONS_00040926	-1.34603	CYP2D6	2.939	Negative	-	Regulation of molecular function (GO:0065009), Regulation of metabolic process (GO:0019222), Regulation of biological quality (GO:0065008), Nitrogen compound metabolic process (GO:0006807), Catabolic process (GO:0009056), Cellular response to stimulus (GO:0051716), Regulation of cellular process (GO:0050794), Negative regulation of cellular process (GO:0048523), Negative regulation of metabolic p…	Metabolism (Reactome)
		DPT	5.42418	Negative	Ribonuclease H protein	Cell population proliferation (GO:0008283), Regulation of cellular process (GO:0050794), Negative regulation of cellular process (GO:0048523), Cellular component organization or biogenesis (GO:0071840)	-
		ESD	1.36485	Negative	-	-	Metabolism (Reactome)
		LOC121106447	-5.27962	Positive	-	Heterocycle biosynthetic process (GO:0018130), Organic cyclic compound biosynthetic process (GO:1901362), Aromatic compound biosynthetic process (GO:0019438), Proteolysis (GO:0006508), nucleobase-containing compound biosynthetic process (GO:0034654), Macromolecule biosynthetic process (GO:0009059), Cellular nitrogen compound biosynthetic process (GO:0044271), Nucleic acid metabolic process (GO:00…	Disease (Reactome)
		LOC121107447	-5.08648	Positive	ribonuclease H activity	Heterocycle biosynthetic process (GO:0018130), Regulation of gene expression (GO:0010468), Organic cyclic compound biosynthetic process (GO:1901362), Regulation of protein metabolic process (GO:0051246), Regulation of macromolecule biosynthetic process (GO:0010556), Aromatic compound biosynthetic process (GO:0019438), Proteolysis (GO:0006508), Regulation of cellular biosynthetic process (GO:00313…	Disease (Reactome)
		LOC121107448	-2.06076	Positive	-	RNA Metabolic Process (GO:0016070)	Disease (Reactome)
		MPZL1	7.45584	Negative	-	Signal Transduction (GO:0007165), Cell Communication (GO:0007154), Cellular Response To Stimulus (GO:0051716), Regulation of Cellular Process (GO:0050794)	Immune System (Reactome),Hemostasis (Reactome)
		MSTRG.2568	13.8612	Negative	-	-	Sensory Perception (Reactome)
		MSTRG.637	1.61226	Negative	-	Organic Substance Transport (GO:0071702)	Transport of small molecules (Reactome), Metabolism (Reactome)
		MSTRG.732	1.72464	Negative	-	Organic Substance Transport (GO:0071702)	Transport of small molecules (Reactome)
		SUN2	-4.32119	Positive	-	-	Cell Cycle (Reactome)
		TFF3	2.76271	Negative	-	Homeostatic Process (GO:0042592), Multicellular Organismal Process (GO:0032501)	Signal Transduction (Reactome)
TCONS_00040991	2.99197	CYP2D6	2.939	Positive	-	Regulation of molecular function (GO:0065009), Regulation of metabolic process (GO:0019222), Regulation of biological quality (GO:0065008), Nitrogen compound metabolic process (GO:0006807), Catabolic process (GO:0009056), Cellular response to stimulus (GO:0051716), Regulation of cellular process (GO:0050794), Negative regulation of cellular process (GO:0048523), Negative regulation of metabolic p…	Metabolism (Reactome)
		DPT	5.42418	Positive	Ribonuclease H protein	Cell population proliferation (GO:0008283), Regulation of cellular process (GO:0050794), Negative regulation of cellular process (GO:0048523), Cellular component organization or biogenesis (GO:0071840)	-
		ESD	1.36485	Positive	-	-	Metabolism (Reactome)
		LOC121106447	-5.27962	Negative	-	Heterocycle biosynthetic process (GO:0018130), Organic cyclic compound biosynthetic process (GO:1901362), Aromatic compound biosynthetic process (GO:0019438), Proteolysis (GO:0006508), nucleobase-containing compound biosynthetic process (GO:0034654), Macromolecule biosynthetic process (GO:0009059), Cellular nitrogen compound biosynthetic process (GO:0044271), Nucleic acid metabolic process (GO:00…	Disease (Reactome)
		LOC121107447	-5.08648	Negative	ribonuclease H activity	Heterocycle biosynthetic process (GO:0018130), Regulation of gene expression (GO:0010468), Organic cyclic compound biosynthetic process (GO:1901362), Regulation of protein metabolic process (GO:0051246), Regulation of macromolecule biosynthetic process (GO:0010556), Aromatic compound biosynthetic process (GO:0019438), Proteolysis (GO:0006508), Regulation of cellular biosynthetic process (GO:00313…	Disease (Reactome)
		LOC121107448	-2.06076	Negative	-	RNA Metabolic Process (GO:0016070)	Disease (Reactome)
		LYG2	1.87464	Positive	Reverse transcriptase (RNA-dependent DNA polymerase)	-	-
		MPZL1	7.45584	Positive	-	Signal Transduction (GO:0007165), Cell Communication (GO:0007154), Cellular Response To Stimulus (GO:0051716), Regulation of Cellular Process (GO:0050794)	Immune System (Reactome),Hemostasis (Reactome)
		MSTRG.12	2.04442	Positive	-	-	-
		MSTRG.1490	-4.62571	Negative	-	Cellular Response To Stimulus (GO:0051716), Signal Transduction (GO:0007165), Cell Communication (GO:0007154), Regulation of Cellular Process (GO:0050794)	Immune System (Reactome), Hemostasis (Reactome)
		MSTRG.2568	13.8612	Positive	-	-	Sensory Perception (Reactome)
		MSTRG.637	1.61226	Positive	-	Organic Substance Transport (GO:0071702)	Transport of small molecules (Reactome), Metabolism (Reactome)
		MSTRG.732	1.72464	Positive	-	Organic Substance Transport (GO:0071702)	Transport of small molecules (Reactome)
		OC3	1.47186	Positive	-	Cellular Response To Organic Substance (GO:0071310)	Metabolism of proteins (Reactome)
		PODXL	4.00551	Positive	CD34/Podocalyxin family	Cellular Component Assembly (GO:0022607)	Metabolism (Reactome)
		SUN2	-4.32119	Negative	-	-	Cell Cycle (Reactome)
		TFF3	2.76271	Positive	-	Homeostatic Process (GO:0042592), Multicellular Organismal Process (GO:0032501)	Signal Transduction (Reactome)
TCONS_00041422	0.785821	CYP2D6	2.939	Positive	-	Regulation of molecular function (GO:0065009), Regulation of metabolic process (GO:0019222), Regulation of biological quality (GO:0065008), Nitrogen compound metabolic process (GO:0006807), Catabolic process (GO:0009056), Cellular response to stimulus (GO:0051716), Regulation of cellular process (GO:0050794), Negative regulation of cellular process (GO:0048523), Negative regulation of metabolic p…	Metabolism (Reactome)
		LOC121106447	-5.27962	Negative	-	Heterocycle biosynthetic process (GO:0018130), Organic cyclic compound biosynthetic process (GO:1901362), Aromatic compound biosynthetic process (GO:0019438), Proteolysis (GO:0006508), nucleobase-containing compound biosynthetic process (GO:0034654), Macromolecule biosynthetic process (GO:0009059), Cellular nitrogen compound biosynthetic process (GO:0044271), Nucleic acid metabolic process (GO:00…	Disease (Reactome)
		LOC121107447	-5.08648	Negative	ribonuclease H activity	Heterocycle biosynthetic process (GO:0018130), Regulation of gene expression (GO:0010468), Organic cyclic compound biosynthetic process (GO:1901362), Regulation of protein metabolic process (GO:0051246), Regulation of macromolecule biosynthetic process (GO:0010556), Aromatic compound biosynthetic process (GO:0019438), Proteolysis (GO:0006508), Regulation of cellular biosynthetic process (GO:00313…	Disease (Reactome)
		LOC121107448	-2.06076	Negative	-	RNA Metabolic Process (GO:0016070)	Disease (Reactome)
		MSTRG.2568	13.8612	Positive	-	-	Sensory Perception (Reactome)
		PODXL	4.00551	Positive	CD34/Podocalyxin family	Cellular Component Assembly (GO:0022607)	Metabolism (Reactome)
		SUN2	-4.32119	Negative	-	-	Cell Cycle (Reactome)
TCONS_00041484	4.80354	CYP2D6	2.939	Positive	-	Regulation of molecular function (GO:0065009), Regulation of metabolic process (GO:0019222), Regulation of biological quality (GO:0065008), Nitrogen compound metabolic process (GO:0006807), Catabolic process (GO:0009056), Cellular response to stimulus (GO:0051716), Regulation of cellular process (GO:0050794), Negative regulation of cellular process (GO:0048523), Negative regulation of metabolic p…	Metabolism (Reactome)
		DPT	5.42418	Positive	Ribonuclease H protein	Cell population proliferation (GO:0008283), Regulation of cellular process (GO:0050794), Negative regulation of cellular process (GO:0048523), Cellular component organization or biogenesis (GO:0071840)	-
		ESD	1.36485	Positive	-	-	Metabolism (Reactome)
		LOC121106447	-5.27962	Negative	-	Heterocycle biosynthetic process (GO:0018130), Organic cyclic compound biosynthetic process (GO:1901362), Aromatic compound biosynthetic process (GO:0019438), Proteolysis (GO:0006508), nucleobase-containing compound biosynthetic process (GO:0034654), Macromolecule biosynthetic process (GO:0009059), Cellular nitrogen compound biosynthetic process (GO:0044271), Nucleic acid metabolic process (GO:00…	Disease (Reactome)
		LOC121107447	-5.08648	Negative	ribonuclease H activity	Heterocycle biosynthetic process (GO:0018130), Regulation of gene expression (GO:0010468), Organic cyclic compound biosynthetic process (GO:1901362), Regulation of protein metabolic process (GO:0051246), Regulation of macromolecule biosynthetic process (GO:0010556), Aromatic compound biosynthetic process (GO:0019438), Proteolysis (GO:0006508), Regulation of cellular biosynthetic process (GO:00313…	Disease (Reactome)
		LOC121107448	-2.06076	Negative	-	RNA Metabolic Process (GO:0016070)	Disease (Reactome)
		MPZL1	7.45584	Positive	-	Signal Transduction (GO:0007165), Cell Communication (GO:0007154), Cellular Response To Stimulus (GO:0051716), Regulation of Cellular Process (GO:0050794)	Immune System (Reactome),Hemostasis (Reactome)
		MSTRG.2568	13.8612	Positive	-	-	Sensory Perception (Reactome)
		MSTRG.637	1.61226	Positive	-	Organic Substance Transport (GO:0071702)	Transport of small molecules (Reactome), Metabolism (Reactome)
		MSTRG.732	1.72464	Positive	-	Organic Substance Transport (GO:0071702)	Transport of small molecules (Reactome)
		OC3	1.47186	Positive	-	Cellular Response To Organic Substance (GO:0071310)	Metabolism of proteins (Reactome)
		PODXL	4.00551	Positive	CD34/Podocalyxin family	Cellular Component Assembly (GO:0022607)	Metabolism (Reactome)
		SUN2	-4.32119	Negative	-	-	Cell Cycle (Reactome)
		TFF3	2.76271	Positive	-	Homeostatic Process (GO:0042592), Multicellular Organismal Process (GO:0032501)	Signal Transduction (Reactome)
TCONS_00042421	-3.93222	CYP2D6	2.939	Negative	-	Regulation of molecular function (GO:0065009), Regulation of metabolic process (GO:0019222), Regulation of biological quality (GO:0065008), Nitrogen compound metabolic process (GO:0006807), Catabolic process (GO:0009056), Cellular response to stimulus (GO:0051716), Regulation of cellular process (GO:0050794), Negative regulation of cellular process (GO:0048523), Negative regulation of metabolic p…	Metabolism (Reactome)
		DPT	5.42418	Negative	Ribonuclease H protein	Cell population proliferation (GO:0008283), Regulation of cellular process (GO:0050794), Negative regulation of cellular process (GO:0048523), Cellular component organization or biogenesis (GO:0071840)	-
		ESD	1.36485	Negative	-	-	Metabolism (Reactome)
		LOC121106447	-5.27962	Positive	-	Heterocycle biosynthetic process (GO:0018130), Organic cyclic compound biosynthetic process (GO:1901362), Aromatic compound biosynthetic process (GO:0019438), Proteolysis (GO:0006508), nucleobase-containing compound biosynthetic process (GO:0034654), Macromolecule biosynthetic process (GO:0009059), Cellular nitrogen compound biosynthetic process (GO:0044271), Nucleic acid metabolic process (GO:00…	Disease (Reactome)
		LOC121107447	-5.08648	Positive	ribonuclease H activity	Heterocycle biosynthetic process (GO:0018130), Regulation of gene expression (GO:0010468), Organic cyclic compound biosynthetic process (GO:1901362), Regulation of protein metabolic process (GO:0051246), Regulation of macromolecule biosynthetic process (GO:0010556), Aromatic compound biosynthetic process (GO:0019438), Proteolysis (GO:0006508), Regulation of cellular biosynthetic process (GO:00313…	Disease (Reactome)
		LOC121107448	-2.06076	Positive	-	RNA Metabolic Process (GO:0016070)	Disease (Reactome)
		LYG2	1.87464	Negative	Reverse transcriptase (RNA-dependent DNA polymerase)	-	-
		MPZL1	7.45584	Negative	-	Signal Transduction (GO:0007165), Cell Communication (GO:0007154), Cellular Response To Stimulus (GO:0051716), Regulation of Cellular Process (GO:0050794)	Immune System (Reactome),Hemostasis (Reactome)
		MSTRG.12	2.04442	Negative	-	-	-
		MSTRG.1490	-4.62571	Positive	-	Cellular Response To Stimulus (GO:0051716), Signal Transduction (GO:0007165), Cell Communication (GO:0007154), Regulation of Cellular Process (GO:0050794)	Immune System (Reactome), Hemostasis (Reactome)
		MSTRG.2568	13.8612	Negative	-	-	Sensory Perception (Reactome)
		MSTRG.637	1.61226	Negative	-	Organic Substance Transport (GO:0071702)	Transport of small molecules (Reactome), Metabolism (Reactome)
		MSTRG.732	1.72464	Negative	-	Organic Substance Transport (GO:0071702)	Transport of small molecules (Reactome)
		OC3	1.47186	Negative	-	Cellular Response To Organic Substance (GO:0071310)	Metabolism of proteins (Reactome)
		PODXL	4.00551	Negative	CD34/Podocalyxin family	Cellular Component Assembly (GO:0022607)	Metabolism (Reactome)
		SUN2	-4.32119	Positive	-	-	Cell Cycle (Reactome)
		TFF3	2.76271	Negative	-	Homeostatic Process (GO:0042592), Multicellular Organismal Process (GO:0032501)	Signal Transduction (Reactome)
TCONS_00042456	-3.29632	CYP2D6	2.939	Negative	-	Regulation of molecular function (GO:0065009), Regulation of metabolic process (GO:0019222), Regulation of biological quality (GO:0065008), Nitrogen compound metabolic process (GO:0006807), Catabolic process (GO:0009056), Cellular response to stimulus (GO:0051716), Regulation of cellular process (GO:0050794), Negative regulation of cellular process (GO:0048523), Negative regulation of metabolic p…	Metabolism (Reactome)
		DPT	5.42418	Negative	Ribonuclease H protein	Cell population proliferation (GO:0008283), Regulation of cellular process (GO:0050794), Negative regulation of cellular process (GO:0048523), Cellular component organization or biogenesis (GO:0071840)	-
		ESD	1.36485	Negative	-	-	Metabolism (Reactome)
		LOC121106447	-5.27962	Positive	-	Heterocycle biosynthetic process (GO:0018130), Organic cyclic compound biosynthetic process (GO:1901362), Aromatic compound biosynthetic process (GO:0019438), Proteolysis (GO:0006508), nucleobase-containing compound biosynthetic process (GO:0034654), Macromolecule biosynthetic process (GO:0009059), Cellular nitrogen compound biosynthetic process (GO:0044271), Nucleic acid metabolic process (GO:00…	Disease (Reactome)
		LOC121107447	-5.08648	Positive	ribonuclease H activity	Heterocycle biosynthetic process (GO:0018130), Regulation of gene expression (GO:0010468), Organic cyclic compound biosynthetic process (GO:1901362), Regulation of protein metabolic process (GO:0051246), Regulation of macromolecule biosynthetic process (GO:0010556), Aromatic compound biosynthetic process (GO:0019438), Proteolysis (GO:0006508), Regulation of cellular biosynthetic process (GO:00313…	Disease (Reactome)
		LOC121107448	-2.06076	Positive	-	RNA Metabolic Process (GO:0016070)	Disease (Reactome)
		LYG2	1.87464	Negative	Reverse transcriptase (RNA-dependent DNA polymerase)	-	-
		MPZL1	7.45584	Negative	-	Signal Transduction (GO:0007165), Cell Communication (GO:0007154), Cellular Response To Stimulus (GO:0051716), Regulation of Cellular Process (GO:0050794)	Immune System (Reactome),Hemostasis (Reactome)
		MSTRG.12	2.04442	Negative	-	-	-
		MSTRG.1490	-4.62571	Positive	-	Cellular Response To Stimulus (GO:0051716), Signal Transduction (GO:0007165), Cell Communication (GO:0007154), Regulation of Cellular Process (GO:0050794)	Immune System (Reactome), Hemostasis (Reactome)
		MSTRG.2568	13.8612	Negative	-	-	Sensory Perception (Reactome)
		MSTRG.637	1.61226	Negative	-	Organic Substance Transport (GO:0071702)	Transport of small molecules (Reactome), Metabolism (Reactome)
		MSTRG.732	1.72464	Negative	-	Organic Substance Transport (GO:0071702)	Transport of small molecules (Reactome)
		OC3	1.47186	Negative	-	Cellular Response To Organic Substance (GO:0071310)	Metabolism of proteins (Reactome)
		PODXL	4.00551	Negative	CD34/Podocalyxin family	Cellular Component Assembly (GO:0022607)	Metabolism (Reactome)
		SUN2	-4.32119	Positive	-	-	Cell Cycle (Reactome)
		TFF3	2.76271	Negative	-	Homeostatic Process (GO:0042592), Multicellular Organismal Process (GO:0032501)	Signal Transduction (Reactome)
TCONS_00042584	-6.8486	CYP2D6	2.939	Negative	-	Regulation of molecular function (GO:0065009), Regulation of metabolic process (GO:0019222), Regulation of biological quality (GO:0065008), Nitrogen compound metabolic process (GO:0006807), Catabolic process (GO:0009056), Cellular response to stimulus (GO:0051716), Regulation of cellular process (GO:0050794), Negative regulation of cellular process (GO:0048523), Negative regulation of metabolic p…	Metabolism (Reactome)
		DPT	5.42418	Negative	Ribonuclease H protein	Cell population proliferation (GO:0008283), Regulation of cellular process (GO:0050794), Negative regulation of cellular process (GO:0048523), Cellular component organization or biogenesis (GO:0071840)	-
		ESD	1.36485	Negative	-	-	Metabolism (Reactome)
		LOC121106447	-5.27962	Positive	-	Heterocycle biosynthetic process (GO:0018130), Organic cyclic compound biosynthetic process (GO:1901362), Aromatic compound biosynthetic process (GO:0019438), Proteolysis (GO:0006508), nucleobase-containing compound biosynthetic process (GO:0034654), Macromolecule biosynthetic process (GO:0009059), Cellular nitrogen compound biosynthetic process (GO:0044271), Nucleic acid metabolic process (GO:00…	Disease (Reactome)
		LOC121107447	-5.08648	Positive	ribonuclease H activity	Heterocycle biosynthetic process (GO:0018130), Regulation of gene expression (GO:0010468), Organic cyclic compound biosynthetic process (GO:1901362), Regulation of protein metabolic process (GO:0051246), Regulation of macromolecule biosynthetic process (GO:0010556), Aromatic compound biosynthetic process (GO:0019438), Proteolysis (GO:0006508), Regulation of cellular biosynthetic process (GO:00313…	Disease (Reactome)
		LOC121107448	-2.06076	Positive	-	RNA Metabolic Process (GO:0016070)	Disease (Reactome)
		LYG2	1.87464	Negative	Reverse transcriptase (RNA-dependent DNA polymerase)	-	-
		MPZL1	7.45584	Negative	-	Signal Transduction (GO:0007165), Cell Communication (GO:0007154), Cellular Response To Stimulus (GO:0051716), Regulation of Cellular Process (GO:0050794)	Immune System (Reactome),Hemostasis (Reactome)
		MSTRG.12	2.04442	Negative	-	-	-
		MSTRG.1490	-4.62571	Positive	-	Cellular Response To Stimulus (GO:0051716), Signal Transduction (GO:0007165), Cell Communication (GO:0007154), Regulation of Cellular Process (GO:0050794)	Immune System (Reactome), Hemostasis (Reactome)
		MSTRG.2568	13.8612	Negative	-	-	Sensory Perception (Reactome)
		MSTRG.637	1.61226	Negative	-	Organic Substance Transport (GO:0071702)	Transport of small molecules (Reactome), Metabolism (Reactome)
		MSTRG.732	1.72464	Negative	-	Organic Substance Transport (GO:0071702)	Transport of small molecules (Reactome)
		OC3	1.47186	Negative	-	Cellular Response To Organic Substance (GO:0071310)	Metabolism of proteins (Reactome)
		PODXL	4.00551	Negative	CD34/Podocalyxin family	Cellular Component Assembly (GO:0022607)	Metabolism (Reactome)
		SUN2	-4.32119	Positive	-	-	Cell Cycle (Reactome)
		TFF3	2.76271	Negative	-	Homeostatic Process (GO:0042592), Multicellular Organismal Process (GO:0032501)	Signal Transduction (Reactome)
TCONS_00043189	-2.70209	CYP2D6	2.939	Negative	-	Regulation of molecular function (GO:0065009), Regulation of metabolic process (GO:0019222), Regulation of biological quality (GO:0065008), Nitrogen compound metabolic process (GO:0006807), Catabolic process (GO:0009056), Cellular response to stimulus (GO:0051716), Regulation of cellular process (GO:0050794), Negative regulation of cellular process (GO:0048523), Negative regulation of metabolic p…	Metabolism (Reactome)
		DPT	5.42418	Negative	Ribonuclease H protein	Cell population proliferation (GO:0008283), Regulation of cellular process (GO:0050794), Negative regulation of cellular process (GO:0048523), Cellular component organization or biogenesis (GO:0071840)	-
		ESD	1.36485	Negative	-	-	Metabolism (Reactome)
		LOC121106447	-5.27962	Positive	-	Heterocycle biosynthetic process (GO:0018130), Organic cyclic compound biosynthetic process (GO:1901362), Aromatic compound biosynthetic process (GO:0019438), Proteolysis (GO:0006508), nucleobase-containing compound biosynthetic process (GO:0034654), Macromolecule biosynthetic process (GO:0009059), Cellular nitrogen compound biosynthetic process (GO:0044271), Nucleic acid metabolic process (GO:00…	Disease (Reactome)
		LOC121107447	-5.08648	Positive	ribonuclease H activity	Heterocycle biosynthetic process (GO:0018130), Regulation of gene expression (GO:0010468), Organic cyclic compound biosynthetic process (GO:1901362), Regulation of protein metabolic process (GO:0051246), Regulation of macromolecule biosynthetic process (GO:0010556), Aromatic compound biosynthetic process (GO:0019438), Proteolysis (GO:0006508), Regulation of cellular biosynthetic process (GO:00313…	Disease (Reactome)
		LOC121107448	-2.06076	Positive	-	RNA Metabolic Process (GO:0016070)	Disease (Reactome)
		MPZL1	7.45584	Negative	-	Signal Transduction (GO:0007165), Cell Communication (GO:0007154), Cellular Response To Stimulus (GO:0051716), Regulation of Cellular Process (GO:0050794)	Immune System (Reactome),Hemostasis (Reactome)
		MSTRG.1018	1.55921	Negative	-	-	Metabolism (Reactome)
		MSTRG.1490	-4.62571	Positive	-	Cellular Response To Stimulus (GO:0051716), Signal Transduction (GO:0007165), Cell Communication (GO:0007154), Regulation of Cellular Process (GO:0050794)	Immune System (Reactome), Hemostasis (Reactome)
		MSTRG.2568	13.8612	Negative	-	-	Sensory Perception (Reactome)
		MSTRG.732	1.72464	Negative	-	Organic Substance Transport (GO:0071702)	Transport of small molecules (Reactome)
		SUN2	-4.32119	Positive	-	-	Cell Cycle (Reactome)
TCONS_00043776	-3.35147	CYP2D6	2.939	Negative	-	Regulation of molecular function (GO:0065009), Regulation of metabolic process (GO:0019222), Regulation of biological quality (GO:0065008), Nitrogen compound metabolic process (GO:0006807), Catabolic process (GO:0009056), Cellular response to stimulus (GO:0051716), Regulation of cellular process (GO:0050794), Negative regulation of cellular process (GO:0048523), Negative regulation of metabolic p…	Metabolism (Reactome)
		DPT	5.42418	Negative	Ribonuclease H protein	Cell population proliferation (GO:0008283), Regulation of cellular process (GO:0050794), Negative regulation of cellular process (GO:0048523), Cellular component organization or biogenesis (GO:0071840)	-
		ESD	1.36485	Negative	-	-	Metabolism (Reactome)
		LOC121106447	-5.27962	Positive	-	Heterocycle biosynthetic process (GO:0018130), Organic cyclic compound biosynthetic process (GO:1901362), Aromatic compound biosynthetic process (GO:0019438), Proteolysis (GO:0006508), nucleobase-containing compound biosynthetic process (GO:0034654), Macromolecule biosynthetic process (GO:0009059), Cellular nitrogen compound biosynthetic process (GO:0044271), Nucleic acid metabolic process (GO:00…	Disease (Reactome)
		LOC121107447	-5.08648	Positive	ribonuclease H activity	Heterocycle biosynthetic process (GO:0018130), Regulation of gene expression (GO:0010468), Organic cyclic compound biosynthetic process (GO:1901362), Regulation of protein metabolic process (GO:0051246), Regulation of macromolecule biosynthetic process (GO:0010556), Aromatic compound biosynthetic process (GO:0019438), Proteolysis (GO:0006508), Regulation of cellular biosynthetic process (GO:00313…	Disease (Reactome)
		LOC121107448	-2.06076	Positive	-	RNA Metabolic Process (GO:0016070)	Disease (Reactome)
		LYG2	1.87464	Negative	Reverse transcriptase (RNA-dependent DNA polymerase)	-	-
		MPZL1	7.45584	Negative	-	Signal Transduction (GO:0007165), Cell Communication (GO:0007154), Cellular Response To Stimulus (GO:0051716), Regulation of Cellular Process (GO:0050794)	Immune System (Reactome),Hemostasis (Reactome)
		MSTRG.1490	-4.62571	Positive	-	Cellular Response To Stimulus (GO:0051716), Signal Transduction (GO:0007165), Cell Communication (GO:0007154), Regulation of Cellular Process (GO:0050794)	Immune System (Reactome), Hemostasis (Reactome)
		MSTRG.2568	13.8612	Negative	-	-	Sensory Perception (Reactome)
		MSTRG.732	1.72464	Negative	-	Organic Substance Transport (GO:0071702)	Transport of small molecules (Reactome)
		OC3	1.47186	Negative	-	Cellular Response To Organic Substance (GO:0071310)	Metabolism of proteins (Reactome)
		SUN2	-4.32119	Positive	-	-	Cell Cycle (Reactome)
		TFF3	2.76271	Negative	-	Homeostatic Process (GO:0042592), Multicellular Organismal Process (GO:0032501)	Signal Transduction (Reactome)
TCONS_00043826	-2.46539	CYP2D6	2.939	Negative	-	Regulation of molecular function (GO:0065009), Regulation of metabolic process (GO:0019222), Regulation of biological quality (GO:0065008), Nitrogen compound metabolic process (GO:0006807), Catabolic process (GO:0009056), Cellular response to stimulus (GO:0051716), Regulation of cellular process (GO:0050794), Negative regulation of cellular process (GO:0048523), Negative regulation of metabolic p…	Metabolism (Reactome)
		DPT	5.42418	Negative	Ribonuclease H protein	Cell population proliferation (GO:0008283), Regulation of cellular process (GO:0050794), Negative regulation of cellular process (GO:0048523), Cellular component organization or biogenesis (GO:0071840)	-
		ESD	1.36485	Negative	-	-	Metabolism (Reactome)
		LOC121106447	-5.27962	Positive	-	Heterocycle biosynthetic process (GO:0018130), Organic cyclic compound biosynthetic process (GO:1901362), Aromatic compound biosynthetic process (GO:0019438), Proteolysis (GO:0006508), nucleobase-containing compound biosynthetic process (GO:0034654), Macromolecule biosynthetic process (GO:0009059), Cellular nitrogen compound biosynthetic process (GO:0044271), Nucleic acid metabolic process (GO:00…	Disease (Reactome)
		LOC121107447	-5.08648	Positive	ribonuclease H activity	Heterocycle biosynthetic process (GO:0018130), Regulation of gene expression (GO:0010468), Organic cyclic compound biosynthetic process (GO:1901362), Regulation of protein metabolic process (GO:0051246), Regulation of macromolecule biosynthetic process (GO:0010556), Aromatic compound biosynthetic process (GO:0019438), Proteolysis (GO:0006508), Regulation of cellular biosynthetic process (GO:00313…	Disease (Reactome)
		LOC121107448	-2.06076	Positive	-	RNA Metabolic Process (GO:0016070)	Disease (Reactome)
		LYG2	1.87464	Negative	Reverse transcriptase (RNA-dependent DNA polymerase)	-	-
		MPZL1	7.45584	Negative	-	Signal Transduction (GO:0007165), Cell Communication (GO:0007154), Cellular Response To Stimulus (GO:0051716), Regulation of Cellular Process (GO:0050794)	Immune System (Reactome),Hemostasis (Reactome)
		MSTRG.12	2.04442	Negative	-	-	-
		MSTRG.1490	-4.62571	Positive	-	Cellular Response To Stimulus (GO:0051716), Signal Transduction (GO:0007165), Cell Communication (GO:0007154), Regulation of Cellular Process (GO:0050794)	Immune System (Reactome), Hemostasis (Reactome)
		MSTRG.2568	13.8612	Negative	-	-	Sensory Perception (Reactome)
		MSTRG.637	1.61226	Negative	-	Organic Substance Transport (GO:0071702)	Transport of small molecules (Reactome), Metabolism (Reactome)
		MSTRG.732	1.72464	Negative	-	Organic Substance Transport (GO:0071702)	Transport of small molecules (Reactome)
		OC3	1.47186	Negative	-	Cellular Response To Organic Substance (GO:0071310)	Metabolism of proteins (Reactome)
		PODXL	4.00551	Negative	CD34/Podocalyxin family	Cellular Component Assembly (GO:0022607)	Metabolism (Reactome)
		SUN2	-4.32119	Positive	-	-	Cell Cycle (Reactome)
		TFF3	2.76271	Negative	-	Homeostatic Process (GO:0042592), Multicellular Organismal Process (GO:0032501)	Signal Transduction (Reactome)
TCONS_00043981	-2.05145	CYP2D6	2.939	Negative	-	Regulation of molecular function (GO:0065009), Regulation of metabolic process (GO:0019222), Regulation of biological quality (GO:0065008), Nitrogen compound metabolic process (GO:0006807), Catabolic process (GO:0009056), Cellular response to stimulus (GO:0051716), Regulation of cellular process (GO:0050794), Negative regulation of cellular process (GO:0048523), Negative regulation of metabolic p…	Metabolism (Reactome)
		LOC121106447	-5.27962	Positive	-	Heterocycle biosynthetic process (GO:0018130), Organic cyclic compound biosynthetic process (GO:1901362), Aromatic compound biosynthetic process (GO:0019438), Proteolysis (GO:0006508), nucleobase-containing compound biosynthetic process (GO:0034654), Macromolecule biosynthetic process (GO:0009059), Cellular nitrogen compound biosynthetic process (GO:0044271), Nucleic acid metabolic process (GO:00…	Disease (Reactome)
		LOC121107447	-5.08648	Positive	ribonuclease H activity	Heterocycle biosynthetic process (GO:0018130), Regulation of gene expression (GO:0010468), Organic cyclic compound biosynthetic process (GO:1901362), Regulation of protein metabolic process (GO:0051246), Regulation of macromolecule biosynthetic process (GO:0010556), Aromatic compound biosynthetic process (GO:0019438), Proteolysis (GO:0006508), Regulation of cellular biosynthetic process (GO:00313…	Disease (Reactome)
		LOC121107448	-2.06076	Positive	-	RNA Metabolic Process (GO:0016070)	Disease (Reactome)
		MPZL1	7.45584	Negative	-	Signal Transduction (GO:0007165), Cell Communication (GO:0007154), Cellular Response To Stimulus (GO:0051716), Regulation of Cellular Process (GO:0050794)	Immune System (Reactome),Hemostasis (Reactome)
		MSTRG.2568	13.8612	Negative	-	-	Sensory Perception (Reactome)
		MSTRG.732	1.72464	Negative	-	Organic Substance Transport (GO:0071702)	Transport of small molecules (Reactome)
		SUN2	-4.32119	Positive	-	-	Cell Cycle (Reactome)
TCONS_00044027	1.73676	CYP2D6	2.939	Positive	-	Regulation of molecular function (GO:0065009), Regulation of metabolic process (GO:0019222), Regulation of biological quality (GO:0065008), Nitrogen compound metabolic process (GO:0006807), Catabolic process (GO:0009056), Cellular response to stimulus (GO:0051716), Regulation of cellular process (GO:0050794), Negative regulation of cellular process (GO:0048523), Negative regulation of metabolic p…	Metabolism (Reactome)
		DPT	5.42418	Positive	Ribonuclease H protein	Cell population proliferation (GO:0008283), Regulation of cellular process (GO:0050794), Negative regulation of cellular process (GO:0048523), Cellular component organization or biogenesis (GO:0071840)	-
		ESD	1.36485	Positive	-	-	Metabolism (Reactome)
		LOC121106447	-5.27962	Negative	-	Heterocycle biosynthetic process (GO:0018130), Organic cyclic compound biosynthetic process (GO:1901362), Aromatic compound biosynthetic process (GO:0019438), Proteolysis (GO:0006508), nucleobase-containing compound biosynthetic process (GO:0034654), Macromolecule biosynthetic process (GO:0009059), Cellular nitrogen compound biosynthetic process (GO:0044271), Nucleic acid metabolic process (GO:00…	Disease (Reactome)
		LOC121107447	-5.08648	Negative	ribonuclease H activity	Heterocycle biosynthetic process (GO:0018130), Regulation of gene expression (GO:0010468), Organic cyclic compound biosynthetic process (GO:1901362), Regulation of protein metabolic process (GO:0051246), Regulation of macromolecule biosynthetic process (GO:0010556), Aromatic compound biosynthetic process (GO:0019438), Proteolysis (GO:0006508), Regulation of cellular biosynthetic process (GO:00313…	Disease (Reactome)
		LOC121107448	-2.06076	Negative	-	RNA Metabolic Process (GO:0016070)	Disease (Reactome)
		MPZL1	7.45584	Positive	-	Signal Transduction (GO:0007165), Cell Communication (GO:0007154), Cellular Response To Stimulus (GO:0051716), Regulation of Cellular Process (GO:0050794)	Immune System (Reactome),Hemostasis (Reactome)
		MSTRG.2568	13.8612	Positive	-	-	Sensory Perception (Reactome)
		MSTRG.637	1.61226	Positive	-	Organic Substance Transport (GO:0071702)	Transport of small molecules (Reactome), Metabolism (Reactome)
		MSTRG.732	1.72464	Positive	-	Organic Substance Transport (GO:0071702)	Transport of small molecules (Reactome)
		OC3	1.47186	Positive	-	Cellular Response To Organic Substance (GO:0071310)	Metabolism of proteins (Reactome)
		SUN2	-4.32119	Negative	-	-	Cell Cycle (Reactome)
		TFF3	2.76271	Positive	-	Homeostatic Process (GO:0042592), Multicellular Organismal Process (GO:0032501)	Signal Transduction (Reactome)
TCONS_00044146	-1.98327	CYP2D6	2.939	Negative	-	Regulation of molecular function (GO:0065009), Regulation of metabolic process (GO:0019222), Regulation of biological quality (GO:0065008), Nitrogen compound metabolic process (GO:0006807), Catabolic process (GO:0009056), Cellular response to stimulus (GO:0051716), Regulation of cellular process (GO:0050794), Negative regulation of cellular process (GO:0048523), Negative regulation of metabolic p…	Metabolism (Reactome)
		DPT	5.42418	Negative	Ribonuclease H protein	Cell population proliferation (GO:0008283), Regulation of cellular process (GO:0050794), Negative regulation of cellular process (GO:0048523), Cellular component organization or biogenesis (GO:0071840)	-
		ESD	1.36485	Negative	-	-	Metabolism (Reactome)
		LOC121106447	-5.27962	Positive	-	Heterocycle biosynthetic process (GO:0018130), Organic cyclic compound biosynthetic process (GO:1901362), Aromatic compound biosynthetic process (GO:0019438), Proteolysis (GO:0006508), nucleobase-containing compound biosynthetic process (GO:0034654), Macromolecule biosynthetic process (GO:0009059), Cellular nitrogen compound biosynthetic process (GO:0044271), Nucleic acid metabolic process (GO:00…	Disease (Reactome)
		LOC121107447	-5.08648	Positive	ribonuclease H activity	Heterocycle biosynthetic process (GO:0018130), Regulation of gene expression (GO:0010468), Organic cyclic compound biosynthetic process (GO:1901362), Regulation of protein metabolic process (GO:0051246), Regulation of macromolecule biosynthetic process (GO:0010556), Aromatic compound biosynthetic process (GO:0019438), Proteolysis (GO:0006508), Regulation of cellular biosynthetic process (GO:00313…	Disease (Reactome)
		LOC121107448	-2.06076	Positive	-	RNA Metabolic Process (GO:0016070)	Disease (Reactome)
		MPZL1	7.45584	Negative	-	Signal Transduction (GO:0007165), Cell Communication (GO:0007154), Cellular Response To Stimulus (GO:0051716), Regulation of Cellular Process (GO:0050794)	Immune System (Reactome),Hemostasis (Reactome)
		MSTRG.2568	13.8612	Negative	-	-	Sensory Perception (Reactome)
		MSTRG.732	1.72464	Negative	-	Organic Substance Transport (GO:0071702)	Transport of small molecules (Reactome)
		SUN2	-4.32119	Positive	-	-	Cell Cycle (Reactome)
TCONS_00044385	-1.50023	CYP2D6	2.939	Negative	-	Regulation of molecular function (GO:0065009), Regulation of metabolic process (GO:0019222), Regulation of biological quality (GO:0065008), Nitrogen compound metabolic process (GO:0006807), Catabolic process (GO:0009056), Cellular response to stimulus (GO:0051716), Regulation of cellular process (GO:0050794), Negative regulation of cellular process (GO:0048523), Negative regulation of metabolic p…	Metabolism (Reactome)
		DPT	5.42418	Negative	Ribonuclease H protein	Cell population proliferation (GO:0008283), Regulation of cellular process (GO:0050794), Negative regulation of cellular process (GO:0048523), Cellular component organization or biogenesis (GO:0071840)	-
		LOC121106447	-5.27962	Positive	-	Heterocycle biosynthetic process (GO:0018130), Organic cyclic compound biosynthetic process (GO:1901362), Aromatic compound biosynthetic process (GO:0019438), Proteolysis (GO:0006508), nucleobase-containing compound biosynthetic process (GO:0034654), Macromolecule biosynthetic process (GO:0009059), Cellular nitrogen compound biosynthetic process (GO:0044271), Nucleic acid metabolic process (GO:00…	Disease (Reactome)
		LOC121107447	-5.08648	Positive	ribonuclease H activity	Heterocycle biosynthetic process (GO:0018130), Regulation of gene expression (GO:0010468), Organic cyclic compound biosynthetic process (GO:1901362), Regulation of protein metabolic process (GO:0051246), Regulation of macromolecule biosynthetic process (GO:0010556), Aromatic compound biosynthetic process (GO:0019438), Proteolysis (GO:0006508), Regulation of cellular biosynthetic process (GO:00313…	Disease (Reactome)
		LOC121107448	-2.06076	Positive	-	RNA Metabolic Process (GO:0016070)	Disease (Reactome)
		MSTRG.2568	13.8612	Negative	-	-	Sensory Perception (Reactome)
		MSTRG.732	1.72464	Negative	-	Organic Substance Transport (GO:0071702)	Transport of small molecules (Reactome)
		SUN2	-4.32119	Positive	-	-	Cell Cycle (Reactome)
TCONS_00044673	-1.48635	CYP2D6	2.939	Negative	-	Regulation of molecular function (GO:0065009), Regulation of metabolic process (GO:0019222), Regulation of biological quality (GO:0065008), Nitrogen compound metabolic process (GO:0006807), Catabolic process (GO:0009056), Cellular response to stimulus (GO:0051716), Regulation of cellular process (GO:0050794), Negative regulation of cellular process (GO:0048523), Negative regulation of metabolic p…	Metabolism (Reactome)
		DPT	5.42418	Negative	Ribonuclease H protein	Cell population proliferation (GO:0008283), Regulation of cellular process (GO:0050794), Negative regulation of cellular process (GO:0048523), Cellular component organization or biogenesis (GO:0071840)	-
		ESD	1.36485	Negative	-	-	Metabolism (Reactome)
		LOC121106447	-5.27962	Positive	-	Heterocycle biosynthetic process (GO:0018130), Organic cyclic compound biosynthetic process (GO:1901362), Aromatic compound biosynthetic process (GO:0019438), Proteolysis (GO:0006508), nucleobase-containing compound biosynthetic process (GO:0034654), Macromolecule biosynthetic process (GO:0009059), Cellular nitrogen compound biosynthetic process (GO:0044271), Nucleic acid metabolic process (GO:00…	Disease (Reactome)
		LOC121107447	-5.08648	Positive	ribonuclease H activity	Heterocycle biosynthetic process (GO:0018130), Regulation of gene expression (GO:0010468), Organic cyclic compound biosynthetic process (GO:1901362), Regulation of protein metabolic process (GO:0051246), Regulation of macromolecule biosynthetic process (GO:0010556), Aromatic compound biosynthetic process (GO:0019438), Proteolysis (GO:0006508), Regulation of cellular biosynthetic process (GO:00313…	Disease (Reactome)
		LOC121107448	-2.06076	Positive	-	RNA Metabolic Process (GO:0016070)	Disease (Reactome)
		LYG2	1.87464	Negative	Reverse transcriptase (RNA-dependent DNA polymerase)	-	-
		MPZL1	7.45584	Negative	-	Signal Transduction (GO:0007165), Cell Communication (GO:0007154), Cellular Response To Stimulus (GO:0051716), Regulation of Cellular Process (GO:0050794)	Immune System (Reactome),Hemostasis (Reactome)
		MSTRG.12	2.04442	Negative	-	-	-
		MSTRG.1490	-4.62571	Positive	-	Cellular Response To Stimulus (GO:0051716), Signal Transduction (GO:0007165), Cell Communication (GO:0007154), Regulation of Cellular Process (GO:0050794)	Immune System (Reactome), Hemostasis (Reactome)
		MSTRG.2568	13.8612	Negative	-	-	Sensory Perception (Reactome)
		MSTRG.637	1.61226	Negative	-	Organic Substance Transport (GO:0071702)	Transport of small molecules (Reactome), Metabolism (Reactome)
		MSTRG.732	1.72464	Negative	-	Organic Substance Transport (GO:0071702)	Transport of small molecules (Reactome)
		OC3	1.47186	Negative	-	Cellular Response To Organic Substance (GO:0071310)	Metabolism of proteins (Reactome)
		SUN2	-4.32119	Positive	-	-	Cell Cycle (Reactome)
		TFF3	2.76271	Negative	-	Homeostatic Process (GO:0042592), Multicellular Organismal Process (GO:0032501)	Signal Transduction (Reactome)
TCONS_00045262	3.90167	CYP2D6	2.939	Positive	-	Regulation of molecular function (GO:0065009), Regulation of metabolic process (GO:0019222), Regulation of biological quality (GO:0065008), Nitrogen compound metabolic process (GO:0006807), Catabolic process (GO:0009056), Cellular response to stimulus (GO:0051716), Regulation of cellular process (GO:0050794), Negative regulation of cellular process (GO:0048523), Negative regulation of metabolic p…	Metabolism (Reactome)
		DPT	5.42418	Positive	Ribonuclease H protein	Cell population proliferation (GO:0008283), Regulation of cellular process (GO:0050794), Negative regulation of cellular process (GO:0048523), Cellular component organization or biogenesis (GO:0071840)	-
		ESD	1.36485	Positive	-	-	Metabolism (Reactome)
		LOC121106447	-5.27962	Negative	-	Heterocycle biosynthetic process (GO:0018130), Organic cyclic compound biosynthetic process (GO:1901362), Aromatic compound biosynthetic process (GO:0019438), Proteolysis (GO:0006508), nucleobase-containing compound biosynthetic process (GO:0034654), Macromolecule biosynthetic process (GO:0009059), Cellular nitrogen compound biosynthetic process (GO:0044271), Nucleic acid metabolic process (GO:00…	Disease (Reactome)
		LOC121107447	-5.08648	Negative	ribonuclease H activity	Heterocycle biosynthetic process (GO:0018130), Regulation of gene expression (GO:0010468), Organic cyclic compound biosynthetic process (GO:1901362), Regulation of protein metabolic process (GO:0051246), Regulation of macromolecule biosynthetic process (GO:0010556), Aromatic compound biosynthetic process (GO:0019438), Proteolysis (GO:0006508), Regulation of cellular biosynthetic process (GO:00313…	Disease (Reactome)
		LOC121107448	-2.06076	Negative	-	RNA Metabolic Process (GO:0016070)	Disease (Reactome)
		LYG2	1.87464	Positive	Reverse transcriptase (RNA-dependent DNA polymerase)	-	-
		MPZL1	7.45584	Positive	-	Signal Transduction (GO:0007165), Cell Communication (GO:0007154), Cellular Response To Stimulus (GO:0051716), Regulation of Cellular Process (GO:0050794)	Immune System (Reactome),Hemostasis (Reactome)
		MSTRG.12	2.04442	Positive	-	-	-
		MSTRG.1490	-4.62571	Negative	-	Cellular Response To Stimulus (GO:0051716), Signal Transduction (GO:0007165), Cell Communication (GO:0007154), Regulation of Cellular Process (GO:0050794)	Immune System (Reactome), Hemostasis (Reactome)
		MSTRG.2568	13.8612	Positive	-	-	Sensory Perception (Reactome)
		MSTRG.637	1.61226	Positive	-	Organic Substance Transport (GO:0071702)	Transport of small molecules (Reactome), Metabolism (Reactome)
		MSTRG.732	1.72464	Positive	-	Organic Substance Transport (GO:0071702)	Transport of small molecules (Reactome)
		OC3	1.47186	Positive	-	Cellular Response To Organic Substance (GO:0071310)	Metabolism of proteins (Reactome)
		PODXL	4.00551	Positive	CD34/Podocalyxin family	Cellular Component Assembly (GO:0022607)	Metabolism (Reactome)
		SUN2	-4.32119	Negative	-	-	Cell Cycle (Reactome)
		TFF3	2.76271	Positive	-	Homeostatic Process (GO:0042592), Multicellular Organismal Process (GO:0032501)	Signal Transduction (Reactome)
TCONS_00045324	-6.44759	CYP2D6	2.939	Negative	-	Regulation of molecular function (GO:0065009), Regulation of metabolic process (GO:0019222), Regulation of biological quality (GO:0065008), Nitrogen compound metabolic process (GO:0006807), Catabolic process (GO:0009056), Cellular response to stimulus (GO:0051716), Regulation of cellular process (GO:0050794), Negative regulation of cellular process (GO:0048523), Negative regulation of metabolic p…	Metabolism (Reactome)
		DPT	5.42418	Negative	Ribonuclease H protein	Cell population proliferation (GO:0008283), Regulation of cellular process (GO:0050794), Negative regulation of cellular process (GO:0048523), Cellular component organization or biogenesis (GO:0071840)	-
		LOC121106447	-5.27962	Positive	-	Heterocycle biosynthetic process (GO:0018130), Organic cyclic compound biosynthetic process (GO:1901362), Aromatic compound biosynthetic process (GO:0019438), Proteolysis (GO:0006508), nucleobase-containing compound biosynthetic process (GO:0034654), Macromolecule biosynthetic process (GO:0009059), Cellular nitrogen compound biosynthetic process (GO:0044271), Nucleic acid metabolic process (GO:00…	Disease (Reactome)
		LOC121107447	-5.08648	Positive	ribonuclease H activity	Heterocycle biosynthetic process (GO:0018130), Regulation of gene expression (GO:0010468), Organic cyclic compound biosynthetic process (GO:1901362), Regulation of protein metabolic process (GO:0051246), Regulation of macromolecule biosynthetic process (GO:0010556), Aromatic compound biosynthetic process (GO:0019438), Proteolysis (GO:0006508), Regulation of cellular biosynthetic process (GO:00313…	Disease (Reactome)
		LOC121107448	-2.06076	Positive	-	RNA Metabolic Process (GO:0016070)	Disease (Reactome)
		MSTRG.2568	13.8612	Negative	-	-	Sensory Perception (Reactome)
		MSTRG.732	1.72464	Negative	-	Organic Substance Transport (GO:0071702)	Transport of small molecules (Reactome)
		SUN2	-4.32119	Positive	-	-	Cell Cycle (Reactome)
TCONS_00046071	-1.60799	CYP2D6	2.939	Negative	-	Regulation of molecular function (GO:0065009), Regulation of metabolic process (GO:0019222), Regulation of biological quality (GO:0065008), Nitrogen compound metabolic process (GO:0006807), Catabolic process (GO:0009056), Cellular response to stimulus (GO:0051716), Regulation of cellular process (GO:0050794), Negative regulation of cellular process (GO:0048523), Negative regulation of metabolic p…	Metabolism (Reactome)
		DPT	5.42418	Negative	Ribonuclease H protein	Cell population proliferation (GO:0008283), Regulation of cellular process (GO:0050794), Negative regulation of cellular process (GO:0048523), Cellular component organization or biogenesis (GO:0071840)	-
		LOC121106447	-5.27962	Positive	-	Heterocycle biosynthetic process (GO:0018130), Organic cyclic compound biosynthetic process (GO:1901362), Aromatic compound biosynthetic process (GO:0019438), Proteolysis (GO:0006508), nucleobase-containing compound biosynthetic process (GO:0034654), Macromolecule biosynthetic process (GO:0009059), Cellular nitrogen compound biosynthetic process (GO:0044271), Nucleic acid metabolic process (GO:00…	Disease (Reactome)
		LOC121107447	-5.08648	Positive	ribonuclease H activity	Heterocycle biosynthetic process (GO:0018130), Regulation of gene expression (GO:0010468), Organic cyclic compound biosynthetic process (GO:1901362), Regulation of protein metabolic process (GO:0051246), Regulation of macromolecule biosynthetic process (GO:0010556), Aromatic compound biosynthetic process (GO:0019438), Proteolysis (GO:0006508), Regulation of cellular biosynthetic process (GO:00313…	Disease (Reactome)
		LOC121107448	-2.06076	Positive	-	RNA Metabolic Process (GO:0016070)	Disease (Reactome)
		LYG2	1.87464	Negative	Reverse transcriptase (RNA-dependent DNA polymerase)	-	-
		MPZL1	7.45584	Negative	-	Signal Transduction (GO:0007165), Cell Communication (GO:0007154), Cellular Response To Stimulus (GO:0051716), Regulation of Cellular Process (GO:0050794)	Immune System (Reactome),Hemostasis (Reactome)
		MSTRG.12	2.04442	Negative	-	-	-
		MSTRG.1490	-4.62571	Positive	-	Cellular Response To Stimulus (GO:0051716), Signal Transduction (GO:0007165), Cell Communication (GO:0007154), Regulation of Cellular Process (GO:0050794)	Immune System (Reactome), Hemostasis (Reactome)
		MSTRG.2568	13.8612	Negative	-	-	Sensory Perception (Reactome)
		MSTRG.732	1.72464	Negative	-	Organic Substance Transport (GO:0071702)	Transport of small molecules (Reactome)
		SUN2	-4.32119	Positive	-	-	Cell Cycle (Reactome)
TCONS_00046146	-3.17709	CYP2D6	2.939	Negative	-	Regulation of molecular function (GO:0065009), Regulation of metabolic process (GO:0019222), Regulation of biological quality (GO:0065008), Nitrogen compound metabolic process (GO:0006807), Catabolic process (GO:0009056), Cellular response to stimulus (GO:0051716), Regulation of cellular process (GO:0050794), Negative regulation of cellular process (GO:0048523), Negative regulation of metabolic p…	Metabolism (Reactome)
		DPT	5.42418	Negative	Ribonuclease H protein	Cell population proliferation (GO:0008283), Regulation of cellular process (GO:0050794), Negative regulation of cellular process (GO:0048523), Cellular component organization or biogenesis (GO:0071840)	-
		ESD	1.36485	Negative	-	-	Metabolism (Reactome)
		LOC121106447	-5.27962	Positive	-	Heterocycle biosynthetic process (GO:0018130), Organic cyclic compound biosynthetic process (GO:1901362), Aromatic compound biosynthetic process (GO:0019438), Proteolysis (GO:0006508), nucleobase-containing compound biosynthetic process (GO:0034654), Macromolecule biosynthetic process (GO:0009059), Cellular nitrogen compound biosynthetic process (GO:0044271), Nucleic acid metabolic process (GO:00…	Disease (Reactome)
		LOC121107447	-5.08648	Positive	ribonuclease H activity	Heterocycle biosynthetic process (GO:0018130), Regulation of gene expression (GO:0010468), Organic cyclic compound biosynthetic process (GO:1901362), Regulation of protein metabolic process (GO:0051246), Regulation of macromolecule biosynthetic process (GO:0010556), Aromatic compound biosynthetic process (GO:0019438), Proteolysis (GO:0006508), Regulation of cellular biosynthetic process (GO:00313…	Disease (Reactome)
		LOC121107448	-2.06076	Positive	-	RNA Metabolic Process (GO:0016070)	Disease (Reactome)
		LYG2	1.87464	Negative	Reverse transcriptase (RNA-dependent DNA polymerase)	-	-
		MPZL1	7.45584	Negative	-	Signal Transduction (GO:0007165), Cell Communication (GO:0007154), Cellular Response To Stimulus (GO:0051716), Regulation of Cellular Process (GO:0050794)	Immune System (Reactome),Hemostasis (Reactome)
		MSTRG.12	2.04442	Negative	-	-	-
		MSTRG.1490	-4.62571	Positive	-	Cellular Response To Stimulus (GO:0051716), Signal Transduction (GO:0007165), Cell Communication (GO:0007154), Regulation of Cellular Process (GO:0050794)	Immune System (Reactome), Hemostasis (Reactome)
		MSTRG.2568	13.8612	Negative	-	-	Sensory Perception (Reactome)
		MSTRG.637	1.61226	Negative	-	Organic Substance Transport (GO:0071702)	Transport of small molecules (Reactome), Metabolism (Reactome)
		MSTRG.732	1.72464	Negative	-	Organic Substance Transport (GO:0071702)	Transport of small molecules (Reactome)
		OC3	1.47186	Negative	-	Cellular Response To Organic Substance (GO:0071310)	Metabolism of proteins (Reactome)
		PODXL	4.00551	Negative	CD34/Podocalyxin family	Cellular Component Assembly (GO:0022607)	Metabolism (Reactome)
		SUN2	-4.32119	Positive	-	-	Cell Cycle (Reactome)
		TFF3	2.76271	Negative	-	Homeostatic Process (GO:0042592), Multicellular Organismal Process (GO:0032501)	Signal Transduction (Reactome)
TCONS_00047176	4.20552	CYP2D6	2.939	Positive	-	Regulation of molecular function (GO:0065009), Regulation of metabolic process (GO:0019222), Regulation of biological quality (GO:0065008), Nitrogen compound metabolic process (GO:0006807), Catabolic process (GO:0009056), Cellular response to stimulus (GO:0051716), Regulation of cellular process (GO:0050794), Negative regulation of cellular process (GO:0048523), Negative regulation of metabolic p…	Metabolism (Reactome)
		DPT	5.42418	Positive	Ribonuclease H protein	Cell population proliferation (GO:0008283), Regulation of cellular process (GO:0050794), Negative regulation of cellular process (GO:0048523), Cellular component organization or biogenesis (GO:0071840)	-
		ESD	1.36485	Positive	-	-	Metabolism (Reactome)
		LOC121106447	-5.27962	Negative	-	Heterocycle biosynthetic process (GO:0018130), Organic cyclic compound biosynthetic process (GO:1901362), Aromatic compound biosynthetic process (GO:0019438), Proteolysis (GO:0006508), nucleobase-containing compound biosynthetic process (GO:0034654), Macromolecule biosynthetic process (GO:0009059), Cellular nitrogen compound biosynthetic process (GO:0044271), Nucleic acid metabolic process (GO:00…	Disease (Reactome)
		LOC121107447	-5.08648	Negative	ribonuclease H activity	Heterocycle biosynthetic process (GO:0018130), Regulation of gene expression (GO:0010468), Organic cyclic compound biosynthetic process (GO:1901362), Regulation of protein metabolic process (GO:0051246), Regulation of macromolecule biosynthetic process (GO:0010556), Aromatic compound biosynthetic process (GO:0019438), Proteolysis (GO:0006508), Regulation of cellular biosynthetic process (GO:00313…	Disease (Reactome)
		LOC121107448	-2.06076	Negative	-	RNA Metabolic Process (GO:0016070)	Disease (Reactome)
		LYG2	1.87464	Positive	Reverse transcriptase (RNA-dependent DNA polymerase)	-	-
		MPZL1	7.45584	Positive	-	Signal Transduction (GO:0007165), Cell Communication (GO:0007154), Cellular Response To Stimulus (GO:0051716), Regulation of Cellular Process (GO:0050794)	Immune System (Reactome),Hemostasis (Reactome)
		MSTRG.12	2.04442	Positive	-	-	-
		MSTRG.1490	-4.62571	Negative	-	Cellular Response To Stimulus (GO:0051716), Signal Transduction (GO:0007165), Cell Communication (GO:0007154), Regulation of Cellular Process (GO:0050794)	Immune System (Reactome), Hemostasis (Reactome)
		MSTRG.2568	13.8612	Positive	-	-	Sensory Perception (Reactome)
		MSTRG.637	1.61226	Positive	-	Organic Substance Transport (GO:0071702)	Transport of small molecules (Reactome), Metabolism (Reactome)
		MSTRG.732	1.72464	Positive	-	Organic Substance Transport (GO:0071702)	Transport of small molecules (Reactome)
		OC3	1.47186	Positive	-	Cellular Response To Organic Substance (GO:0071310)	Metabolism of proteins (Reactome)
		PODXL	4.00551	Positive	CD34/Podocalyxin family	Cellular Component Assembly (GO:0022607)	Metabolism (Reactome)
		SUN2	-4.32119	Negative	-	-	Cell Cycle (Reactome)
		TFF3	2.76271	Positive	-	Homeostatic Process (GO:0042592), Multicellular Organismal Process (GO:0032501)	Signal Transduction (Reactome)
TCONS_00048086	-7.05505	CYP2D6	2.939	Negative	-	Regulation of molecular function (GO:0065009), Regulation of metabolic process (GO:0019222), Regulation of biological quality (GO:0065008), Nitrogen compound metabolic process (GO:0006807), Catabolic process (GO:0009056), Cellular response to stimulus (GO:0051716), Regulation of cellular process (GO:0050794), Negative regulation of cellular process (GO:0048523), Negative regulation of metabolic p…	Metabolism (Reactome)
		DPT	5.42418	Negative	Ribonuclease H protein	Cell population proliferation (GO:0008283), Regulation of cellular process (GO:0050794), Negative regulation of cellular process (GO:0048523), Cellular component organization or biogenesis (GO:0071840)	-
		ESD	1.36485	Negative	-	-	Metabolism (Reactome)
		LOC121106447	-5.27962	Positive	-	Heterocycle biosynthetic process (GO:0018130), Organic cyclic compound biosynthetic process (GO:1901362), Aromatic compound biosynthetic process (GO:0019438), Proteolysis (GO:0006508), nucleobase-containing compound biosynthetic process (GO:0034654), Macromolecule biosynthetic process (GO:0009059), Cellular nitrogen compound biosynthetic process (GO:0044271), Nucleic acid metabolic process (GO:00…	Disease (Reactome)
		LOC121107447	-5.08648	Positive	ribonuclease H activity	Heterocycle biosynthetic process (GO:0018130), Regulation of gene expression (GO:0010468), Organic cyclic compound biosynthetic process (GO:1901362), Regulation of protein metabolic process (GO:0051246), Regulation of macromolecule biosynthetic process (GO:0010556), Aromatic compound biosynthetic process (GO:0019438), Proteolysis (GO:0006508), Regulation of cellular biosynthetic process (GO:00313…	Disease (Reactome)
		LOC121107448	-2.06076	Positive	-	RNA Metabolic Process (GO:0016070)	Disease (Reactome)
		LYG2	1.87464	Negative	Reverse transcriptase (RNA-dependent DNA polymerase)	-	-
		MPZL1	7.45584	Negative	-	Signal Transduction (GO:0007165), Cell Communication (GO:0007154), Cellular Response To Stimulus (GO:0051716), Regulation of Cellular Process (GO:0050794)	Immune System (Reactome),Hemostasis (Reactome)
		MSTRG.12	2.04442	Negative	-	-	-
		MSTRG.1490	-4.62571	Positive	-	Cellular Response To Stimulus (GO:0051716), Signal Transduction (GO:0007165), Cell Communication (GO:0007154), Regulation of Cellular Process (GO:0050794)	Immune System (Reactome), Hemostasis (Reactome)
		MSTRG.2568	13.8612	Negative	-	-	Sensory Perception (Reactome)
		MSTRG.637	1.61226	Negative	-	Organic Substance Transport (GO:0071702)	Transport of small molecules (Reactome), Metabolism (Reactome)
		MSTRG.732	1.72464	Negative	-	Organic Substance Transport (GO:0071702)	Transport of small molecules (Reactome)
		OC3	1.47186	Negative	-	Cellular Response To Organic Substance (GO:0071310)	Metabolism of proteins (Reactome)
		PODXL	4.00551	Negative	CD34/Podocalyxin family	Cellular Component Assembly (GO:0022607)	Metabolism (Reactome)
		SUN2	-4.32119	Positive	-	-	Cell Cycle (Reactome)
		TFF3	2.76271	Negative	-	Homeostatic Process (GO:0042592), Multicellular Organismal Process (GO:0032501)	Signal Transduction (Reactome)
TCONS_00049954	-6.31593	CYP2D6	2.939	Negative	-	Regulation of molecular function (GO:0065009), Regulation of metabolic process (GO:0019222), Regulation of biological quality (GO:0065008), Nitrogen compound metabolic process (GO:0006807), Catabolic process (GO:0009056), Cellular response to stimulus (GO:0051716), Regulation of cellular process (GO:0050794), Negative regulation of cellular process (GO:0048523), Negative regulation of metabolic p…	Metabolism (Reactome)
		DPT	5.42418	Negative	Ribonuclease H protein	Cell population proliferation (GO:0008283), Regulation of cellular process (GO:0050794), Negative regulation of cellular process (GO:0048523), Cellular component organization or biogenesis (GO:0071840)	-
		LOC121106447	-5.27962	Positive	-	Heterocycle biosynthetic process (GO:0018130), Organic cyclic compound biosynthetic process (GO:1901362), Aromatic compound biosynthetic process (GO:0019438), Proteolysis (GO:0006508), nucleobase-containing compound biosynthetic process (GO:0034654), Macromolecule biosynthetic process (GO:0009059), Cellular nitrogen compound biosynthetic process (GO:0044271), Nucleic acid metabolic process (GO:00…	Disease (Reactome)
		LOC121107447	-5.08648	Positive	ribonuclease H activity	Heterocycle biosynthetic process (GO:0018130), Regulation of gene expression (GO:0010468), Organic cyclic compound biosynthetic process (GO:1901362), Regulation of protein metabolic process (GO:0051246), Regulation of macromolecule biosynthetic process (GO:0010556), Aromatic compound biosynthetic process (GO:0019438), Proteolysis (GO:0006508), Regulation of cellular biosynthetic process (GO:00313…	Disease (Reactome)
		LOC121107448	-2.06076	Positive	-	RNA Metabolic Process (GO:0016070)	Disease (Reactome)
		MPZL1	7.45584	Negative	-	Signal Transduction (GO:0007165), Cell Communication (GO:0007154), Cellular Response To Stimulus (GO:0051716), Regulation of Cellular Process (GO:0050794)	Immune System (Reactome),Hemostasis (Reactome)
		MSTRG.12	2.04442	Negative	-	-	-
		MSTRG.1490	-4.62571	Positive	-	Cellular Response To Stimulus (GO:0051716), Signal Transduction (GO:0007165), Cell Communication (GO:0007154), Regulation of Cellular Process (GO:0050794)	Immune System (Reactome), Hemostasis (Reactome)
		MSTRG.2568	13.8612	Negative	-	-	Sensory Perception (Reactome)
		MSTRG.732	1.72464	Negative	-	Organic Substance Transport (GO:0071702)	Transport of small molecules (Reactome)
		SUN2	-4.32119	Positive	-	-	Cell Cycle (Reactome)
TCONS_00050082	-1.85163	CYP2D6	2.939	Negative	-	Regulation of molecular function (GO:0065009), Regulation of metabolic process (GO:0019222), Regulation of biological quality (GO:0065008), Nitrogen compound metabolic process (GO:0006807), Catabolic process (GO:0009056), Cellular response to stimulus (GO:0051716), Regulation of cellular process (GO:0050794), Negative regulation of cellular process (GO:0048523), Negative regulation of metabolic p…	Metabolism (Reactome)
		DPT	5.42418	Negative	Ribonuclease H protein	Cell population proliferation (GO:0008283), Regulation of cellular process (GO:0050794), Negative regulation of cellular process (GO:0048523), Cellular component organization or biogenesis (GO:0071840)	-
		LOC121106447	-5.27962	Positive	-	Heterocycle biosynthetic process (GO:0018130), Organic cyclic compound biosynthetic process (GO:1901362), Aromatic compound biosynthetic process (GO:0019438), Proteolysis (GO:0006508), nucleobase-containing compound biosynthetic process (GO:0034654), Macromolecule biosynthetic process (GO:0009059), Cellular nitrogen compound biosynthetic process (GO:0044271), Nucleic acid metabolic process (GO:00…	Disease (Reactome)
		LOC121107447	-5.08648	Positive	ribonuclease H activity	Heterocycle biosynthetic process (GO:0018130), Regulation of gene expression (GO:0010468), Organic cyclic compound biosynthetic process (GO:1901362), Regulation of protein metabolic process (GO:0051246), Regulation of macromolecule biosynthetic process (GO:0010556), Aromatic compound biosynthetic process (GO:0019438), Proteolysis (GO:0006508), Regulation of cellular biosynthetic process (GO:00313…	Disease (Reactome)
		LOC121107448	-2.06076	Positive	-	RNA Metabolic Process (GO:0016070)	Disease (Reactome)
		MPZL1	7.45584	Negative	-	Signal Transduction (GO:0007165), Cell Communication (GO:0007154), Cellular Response To Stimulus (GO:0051716), Regulation of Cellular Process (GO:0050794)	Immune System (Reactome),Hemostasis (Reactome)
		MSTRG.2568	13.8612	Negative	-	-	Sensory Perception (Reactome)
		MSTRG.732	1.72464	Negative	-	Organic Substance Transport (GO:0071702)	Transport of small molecules (Reactome)
		SUN2	-4.32119	Positive	-	-	Cell Cycle (Reactome)
TCONS_00050251	-1.96084	CYP2D6	2.939	Negative	-	Regulation of molecular function (GO:0065009), Regulation of metabolic process (GO:0019222), Regulation of biological quality (GO:0065008), Nitrogen compound metabolic process (GO:0006807), Catabolic process (GO:0009056), Cellular response to stimulus (GO:0051716), Regulation of cellular process (GO:0050794), Negative regulation of cellular process (GO:0048523), Negative regulation of metabolic p…	Metabolism (Reactome)
		DPT	5.42418	Negative	Ribonuclease H protein	Cell population proliferation (GO:0008283), Regulation of cellular process (GO:0050794), Negative regulation of cellular process (GO:0048523), Cellular component organization or biogenesis (GO:0071840)	-
		ESD	1.36485	Negative	-	-	Metabolism (Reactome)
		LOC121106447	-5.27962	Positive	-	Heterocycle biosynthetic process (GO:0018130), Organic cyclic compound biosynthetic process (GO:1901362), Aromatic compound biosynthetic process (GO:0019438), Proteolysis (GO:0006508), nucleobase-containing compound biosynthetic process (GO:0034654), Macromolecule biosynthetic process (GO:0009059), Cellular nitrogen compound biosynthetic process (GO:0044271), Nucleic acid metabolic process (GO:00…	Disease (Reactome)
		LOC121107447	-5.08648	Positive	ribonuclease H activity	Heterocycle biosynthetic process (GO:0018130), Regulation of gene expression (GO:0010468), Organic cyclic compound biosynthetic process (GO:1901362), Regulation of protein metabolic process (GO:0051246), Regulation of macromolecule biosynthetic process (GO:0010556), Aromatic compound biosynthetic process (GO:0019438), Proteolysis (GO:0006508), Regulation of cellular biosynthetic process (GO:00313…	Disease (Reactome)
		LOC121107448	-2.06076	Positive	-	RNA Metabolic Process (GO:0016070)	Disease (Reactome)
		LYG2	1.87464	Negative	Reverse transcriptase (RNA-dependent DNA polymerase)	-	-
		MPZL1	7.45584	Negative	-	Signal Transduction (GO:0007165), Cell Communication (GO:0007154), Cellular Response To Stimulus (GO:0051716), Regulation of Cellular Process (GO:0050794)	Immune System (Reactome),Hemostasis (Reactome)
		MSTRG.1018	1.55921	Negative	-	-	Metabolism (Reactome)
		MSTRG.12	2.04442	Negative	-	-	-
		MSTRG.1490	-4.62571	Positive	-	Cellular Response To Stimulus (GO:0051716), Signal Transduction (GO:0007165), Cell Communication (GO:0007154), Regulation of Cellular Process (GO:0050794)	Immune System (Reactome), Hemostasis (Reactome)
		MSTRG.2568	13.8612	Negative	-	-	Sensory Perception (Reactome)
		MSTRG.732	1.72464	Negative	-	Organic Substance Transport (GO:0071702)	Transport of small molecules (Reactome)
		OC3	1.47186	Negative	-	Cellular Response To Organic Substance (GO:0071310)	Metabolism of proteins (Reactome)
		SUN2	-4.32119	Positive	-	-	Cell Cycle (Reactome)
		TFF3	2.76271	Negative	-	Homeostatic Process (GO:0042592), Multicellular Organismal Process (GO:0032501)	Signal Transduction (Reactome)
TCONS_00051130	-4.25543	CYP2D6	2.939	Negative	-	Regulation of molecular function (GO:0065009), Regulation of metabolic process (GO:0019222), Regulation of biological quality (GO:0065008), Nitrogen compound metabolic process (GO:0006807), Catabolic process (GO:0009056), Cellular response to stimulus (GO:0051716), Regulation of cellular process (GO:0050794), Negative regulation of cellular process (GO:0048523), Negative regulation of metabolic p…	Metabolism (Reactome)
		LOC121106447	-5.27962	Positive	-	Heterocycle biosynthetic process (GO:0018130), Organic cyclic compound biosynthetic process (GO:1901362), Aromatic compound biosynthetic process (GO:0019438), Proteolysis (GO:0006508), nucleobase-containing compound biosynthetic process (GO:0034654), Macromolecule biosynthetic process (GO:0009059), Cellular nitrogen compound biosynthetic process (GO:0044271), Nucleic acid metabolic process (GO:00…	Disease (Reactome)
		LOC121107447	-5.08648	Positive	ribonuclease H activity	Heterocycle biosynthetic process (GO:0018130), Regulation of gene expression (GO:0010468), Organic cyclic compound biosynthetic process (GO:1901362), Regulation of protein metabolic process (GO:0051246), Regulation of macromolecule biosynthetic process (GO:0010556), Aromatic compound biosynthetic process (GO:0019438), Proteolysis (GO:0006508), Regulation of cellular biosynthetic process (GO:00313…	Disease (Reactome)
		LOC121107448	-2.06076	Positive	-	RNA Metabolic Process (GO:0016070)	Disease (Reactome)
		MSTRG.2568	13.8612	Negative	-	-	Sensory Perception (Reactome)
		SUN2	-4.32119	Positive	-	-	Cell Cycle (Reactome)
TCONS_00051316	1.93418	CYP2D6	2.939	Positive	-	Regulation of molecular function (GO:0065009), Regulation of metabolic process (GO:0019222), Regulation of biological quality (GO:0065008), Nitrogen compound metabolic process (GO:0006807), Catabolic process (GO:0009056), Cellular response to stimulus (GO:0051716), Regulation of cellular process (GO:0050794), Negative regulation of cellular process (GO:0048523), Negative regulation of metabolic p…	Metabolism (Reactome)
		DPT	5.42418	Positive	Ribonuclease H protein	Cell population proliferation (GO:0008283), Regulation of cellular process (GO:0050794), Negative regulation of cellular process (GO:0048523), Cellular component organization or biogenesis (GO:0071840)	-
		ESD	1.36485	Positive	-	-	Metabolism (Reactome)
		LOC121106447	-5.27962	Negative	-	Heterocycle biosynthetic process (GO:0018130), Organic cyclic compound biosynthetic process (GO:1901362), Aromatic compound biosynthetic process (GO:0019438), Proteolysis (GO:0006508), nucleobase-containing compound biosynthetic process (GO:0034654), Macromolecule biosynthetic process (GO:0009059), Cellular nitrogen compound biosynthetic process (GO:0044271), Nucleic acid metabolic process (GO:00…	Disease (Reactome)
		LOC121107447	-5.08648	Negative	ribonuclease H activity	Heterocycle biosynthetic process (GO:0018130), Regulation of gene expression (GO:0010468), Organic cyclic compound biosynthetic process (GO:1901362), Regulation of protein metabolic process (GO:0051246), Regulation of macromolecule biosynthetic process (GO:0010556), Aromatic compound biosynthetic process (GO:0019438), Proteolysis (GO:0006508), Regulation of cellular biosynthetic process (GO:00313…	Disease (Reactome)
		LOC121107448	-2.06076	Negative	-	RNA Metabolic Process (GO:0016070)	Disease (Reactome)
		LYG2	1.87464	Positive	Reverse transcriptase (RNA-dependent DNA polymerase)	-	-
		MPZL1	7.45584	Positive	-	Signal Transduction (GO:0007165), Cell Communication (GO:0007154), Cellular Response To Stimulus (GO:0051716), Regulation of Cellular Process (GO:0050794)	Immune System (Reactome),Hemostasis (Reactome)
		MSTRG.2568	13.8612	Positive	-	-	Sensory Perception (Reactome)
		MSTRG.732	1.72464	Positive	-	Organic Substance Transport (GO:0071702)	Transport of small molecules (Reactome)
		SUN2	-4.32119	Negative	-	-	Cell Cycle (Reactome)
TCONS_00051391	-4.72994	CYP2D6	2.939	Negative	-	Regulation of molecular function (GO:0065009), Regulation of metabolic process (GO:0019222), Regulation of biological quality (GO:0065008), Nitrogen compound metabolic process (GO:0006807), Catabolic process (GO:0009056), Cellular response to stimulus (GO:0051716), Regulation of cellular process (GO:0050794), Negative regulation of cellular process (GO:0048523), Negative regulation of metabolic p…	Metabolism (Reactome)
		LOC121106447	-5.27962	Positive	-	Heterocycle biosynthetic process (GO:0018130), Organic cyclic compound biosynthetic process (GO:1901362), Aromatic compound biosynthetic process (GO:0019438), Proteolysis (GO:0006508), nucleobase-containing compound biosynthetic process (GO:0034654), Macromolecule biosynthetic process (GO:0009059), Cellular nitrogen compound biosynthetic process (GO:0044271), Nucleic acid metabolic process (GO:00…	Disease (Reactome)
		LOC121107447	-5.08648	Positive	ribonuclease H activity	Heterocycle biosynthetic process (GO:0018130), Regulation of gene expression (GO:0010468), Organic cyclic compound biosynthetic process (GO:1901362), Regulation of protein metabolic process (GO:0051246), Regulation of macromolecule biosynthetic process (GO:0010556), Aromatic compound biosynthetic process (GO:0019438), Proteolysis (GO:0006508), Regulation of cellular biosynthetic process (GO:00313…	Disease (Reactome)
		LOC121107448	-2.06076	Positive	-	RNA Metabolic Process (GO:0016070)	Disease (Reactome)
		MSTRG.2568	13.8612	Negative	-	-	Sensory Perception (Reactome)
		SUN2	-4.32119	Positive	-	-	Cell Cycle (Reactome)
TCONS_00051612	-1.38354	CYP2D6	2.939	Negative	-	Regulation of molecular function (GO:0065009), Regulation of metabolic process (GO:0019222), Regulation of biological quality (GO:0065008), Nitrogen compound metabolic process (GO:0006807), Catabolic process (GO:0009056), Cellular response to stimulus (GO:0051716), Regulation of cellular process (GO:0050794), Negative regulation of cellular process (GO:0048523), Negative regulation of metabolic p…	Metabolism (Reactome)
		LOC121106447	-5.27962	Positive	-	Heterocycle biosynthetic process (GO:0018130), Organic cyclic compound biosynthetic process (GO:1901362), Aromatic compound biosynthetic process (GO:0019438), Proteolysis (GO:0006508), nucleobase-containing compound biosynthetic process (GO:0034654), Macromolecule biosynthetic process (GO:0009059), Cellular nitrogen compound biosynthetic process (GO:0044271), Nucleic acid metabolic process (GO:00…	Disease (Reactome)
		LOC121107447	-5.08648	Positive	ribonuclease H activity	Heterocycle biosynthetic process (GO:0018130), Regulation of gene expression (GO:0010468), Organic cyclic compound biosynthetic process (GO:1901362), Regulation of protein metabolic process (GO:0051246), Regulation of macromolecule biosynthetic process (GO:0010556), Aromatic compound biosynthetic process (GO:0019438), Proteolysis (GO:0006508), Regulation of cellular biosynthetic process (GO:00313…	Disease (Reactome)
		LOC121107448	-2.06076	Positive	-	RNA Metabolic Process (GO:0016070)	Disease (Reactome)
		MSTRG.12	2.04442	Negative	-	-	-
		MSTRG.1490	-4.62571	Positive	-	Cellular Response To Stimulus (GO:0051716), Signal Transduction (GO:0007165), Cell Communication (GO:0007154), Regulation of Cellular Process (GO:0050794)	Immune System (Reactome), Hemostasis (Reactome)
		MSTRG.2568	13.8612	Negative	-	-	Sensory Perception (Reactome)
		MSTRG.732	1.72464	Negative	-	Organic Substance Transport (GO:0071702)	Transport of small molecules (Reactome)
		SUN2	-4.32119	Positive	-	-	Cell Cycle (Reactome)
TCONS_00052495	1.26884	CYP2D6	2.939	Positive	-	Regulation of molecular function (GO:0065009), Regulation of metabolic process (GO:0019222), Regulation of biological quality (GO:0065008), Nitrogen compound metabolic process (GO:0006807), Catabolic process (GO:0009056), Cellular response to stimulus (GO:0051716), Regulation of cellular process (GO:0050794), Negative regulation of cellular process (GO:0048523), Negative regulation of metabolic p…	Metabolism (Reactome)
		DPT	5.42418	Positive	Ribonuclease H protein	Cell population proliferation (GO:0008283), Regulation of cellular process (GO:0050794), Negative regulation of cellular process (GO:0048523), Cellular component organization or biogenesis (GO:0071840)	-
		ESD	1.36485	Positive	-	-	Metabolism (Reactome)
		LOC121106447	-5.27962	Negative	-	Heterocycle biosynthetic process (GO:0018130), Organic cyclic compound biosynthetic process (GO:1901362), Aromatic compound biosynthetic process (GO:0019438), Proteolysis (GO:0006508), nucleobase-containing compound biosynthetic process (GO:0034654), Macromolecule biosynthetic process (GO:0009059), Cellular nitrogen compound biosynthetic process (GO:0044271), Nucleic acid metabolic process (GO:00…	Disease (Reactome)
		LOC121107447	-5.08648	Negative	ribonuclease H activity	Heterocycle biosynthetic process (GO:0018130), Regulation of gene expression (GO:0010468), Organic cyclic compound biosynthetic process (GO:1901362), Regulation of protein metabolic process (GO:0051246), Regulation of macromolecule biosynthetic process (GO:0010556), Aromatic compound biosynthetic process (GO:0019438), Proteolysis (GO:0006508), Regulation of cellular biosynthetic process (GO:00313…	Disease (Reactome)
		LOC121107448	-2.06076	Negative	-	RNA Metabolic Process (GO:0016070)	Disease (Reactome)
		LYG2	1.87464	Positive	Reverse transcriptase (RNA-dependent DNA polymerase)	-	-
		MPZL1	7.45584	Positive	-	Signal Transduction (GO:0007165), Cell Communication (GO:0007154), Cellular Response To Stimulus (GO:0051716), Regulation of Cellular Process (GO:0050794)	Immune System (Reactome),Hemostasis (Reactome)
		MSTRG.2568	13.8612	Positive	-	-	Sensory Perception (Reactome)
		MSTRG.732	1.72464	Positive	-	Organic Substance Transport (GO:0071702)	Transport of small molecules (Reactome)
		SUN2	-4.32119	Negative	-	-	Cell Cycle (Reactome)
TCONS_00053870	1.53973	GPIHBP1	2.96911	Positive	-	Regulation of Signal Transduction (GO:0009966), Regulation of Cell Communication (GO:0010646)	Metabolism of proteins (Reactome)
		IFI6	2.1381	Positive	-	Heterocycle Biosynthetic Process (GO:0018130), Aromatic Compound Biosynthetic Process (GO:0019438), Nucleobase-Containing Compound Biosynthetic Process (GO:0034654), Organic Cyclic Compound Biosynthetic Process (GO:1901362), Macromolecule Biosynthetic Process (GO:0009059), Cellular Nitrogen Compound Biosynthetic Process (GO:0044271), Nucleic Acid Metabolic Process (GO:0090304)	Disease (Reactome),Immune System (Reactome)
		LY6E	1.41063	Positive	-	Regulation of signaling (GO:0023051), Multicellular organism development (GO:0007275), Regulation of molecular function (GO:0065009), Signal transduction (GO:0007165), Cell communication (GO:0007154), Anatomical structure development (GO:0048856), Cellular response to stimulus (GO:0051716), Regulation of cellular process (GO:0050794), Cellular developmental process (GO:0048869), Regulation of res…	Metabolism of proteins (Reactome),Transport of small molecules (Reactome)
TCONS_00054044	2.21455	GPIHBP1	2.96911	Positive	-	Regulation of Signal Transduction (GO:0009966), Regulation of Cell Communication (GO:0010646)	Metabolism of proteins (Reactome)
		IFI6	2.1381	Positive	-	Heterocycle Biosynthetic Process (GO:0018130), Aromatic Compound Biosynthetic Process (GO:0019438), Nucleobase-Containing Compound Biosynthetic Process (GO:0034654), Organic Cyclic Compound Biosynthetic Process (GO:1901362), Macromolecule Biosynthetic Process (GO:0009059), Cellular Nitrogen Compound Biosynthetic Process (GO:0044271), Nucleic Acid Metabolic Process (GO:0090304)	Disease (Reactome),Immune System (Reactome)
		LY6E	1.41063	Positive	-	Regulation of signaling (GO:0023051), Multicellular organism development (GO:0007275), Regulation of molecular function (GO:0065009), Signal transduction (GO:0007165), Cell communication (GO:0007154), Anatomical structure development (GO:0048856), Cellular response to stimulus (GO:0051716), Regulation of cellular process (GO:0050794), Cellular developmental process (GO:0048869), Regulation of res…	Metabolism of proteins (Reactome),Transport of small molecules (Reactome)
		MSTRG.2719	2.7767	Positive	Microtubule-associated protein 4	Cellular Component Assembly (GO:0022607), Organelle Organization (GO:0006996)	Signal Transduction (Reactome), Cell Cycle (Reactome)
TCONS_00054349	2.38583	GPIHBP1	2.96911	Positive	-	Regulation of Signal Transduction (GO:0009966), Regulation of Cell Communication (GO:0010646)	Metabolism of proteins (Reactome)
		IFI6	2.1381	Positive	-	Heterocycle Biosynthetic Process (GO:0018130), Aromatic Compound Biosynthetic Process (GO:0019438), Nucleobase-Containing Compound Biosynthetic Process (GO:0034654), Organic Cyclic Compound Biosynthetic Process (GO:1901362), Macromolecule Biosynthetic Process (GO:0009059), Cellular Nitrogen Compound Biosynthetic Process (GO:0044271), Nucleic Acid Metabolic Process (GO:0090304)	Disease (Reactome),Immune System (Reactome)
		LY6E	1.41063	Positive	-	Regulation of signaling (GO:0023051), Multicellular organism development (GO:0007275), Regulation of molecular function (GO:0065009), Signal transduction (GO:0007165), Cell communication (GO:0007154), Anatomical structure development (GO:0048856), Cellular response to stimulus (GO:0051716), Regulation of cellular process (GO:0050794), Cellular developmental process (GO:0048869), Regulation of res…	Metabolism of proteins (Reactome),Transport of small molecules (Reactome)
		MSTRG.2719	2.7767	Positive	Microtubule-associated protein 4	Cellular Component Assembly (GO:0022607), Organelle Organization (GO:0006996)	Signal Transduction (Reactome), Cell Cycle (Reactome)
TCONS_00054604	2.71738	GPIHBP1	2.96911	Positive	-	Regulation of Signal Transduction (GO:0009966), Regulation of Cell Communication (GO:0010646)	Metabolism of proteins (Reactome)
		IFI6	2.1381	Positive	-	Heterocycle Biosynthetic Process (GO:0018130), Aromatic Compound Biosynthetic Process (GO:0019438), Nucleobase-Containing Compound Biosynthetic Process (GO:0034654), Organic Cyclic Compound Biosynthetic Process (GO:1901362), Macromolecule Biosynthetic Process (GO:0009059), Cellular Nitrogen Compound Biosynthetic Process (GO:0044271), Nucleic Acid Metabolic Process (GO:0090304)	Disease (Reactome),Immune System (Reactome)
		LY6E	1.41063	Positive	-	Regulation of signaling (GO:0023051), Multicellular organism development (GO:0007275), Regulation of molecular function (GO:0065009), Signal transduction (GO:0007165), Cell communication (GO:0007154), Anatomical structure development (GO:0048856), Cellular response to stimulus (GO:0051716), Regulation of cellular process (GO:0050794), Cellular developmental process (GO:0048869), Regulation of res…	Metabolism of proteins (Reactome),Transport of small molecules (Reactome)
		MSTRG.2719	2.7767	Positive	Microtubule-associated protein 4	Cellular Component Assembly (GO:0022607), Organelle Organization (GO:0006996)	Signal Transduction (Reactome), Cell Cycle (Reactome)
TCONS_00055830	-1.56262	GPIHBP1	2.96911	Negative	-	Regulation of Signal Transduction (GO:0009966), Regulation of Cell Communication (GO:0010646)	Metabolism of proteins (Reactome)
		IFI6	2.1381	Negative	-	Heterocycle Biosynthetic Process (GO:0018130), Aromatic Compound Biosynthetic Process (GO:0019438), Nucleobase-Containing Compound Biosynthetic Process (GO:0034654), Organic Cyclic Compound Biosynthetic Process (GO:1901362), Macromolecule Biosynthetic Process (GO:0009059), Cellular Nitrogen Compound Biosynthetic Process (GO:0044271), Nucleic Acid Metabolic Process (GO:0090304)	Disease (Reactome),Immune System (Reactome)
		LY6E	1.41063	Negative	-	Regulation of signaling (GO:0023051), Multicellular organism development (GO:0007275), Regulation of molecular function (GO:0065009), Signal transduction (GO:0007165), Cell communication (GO:0007154), Anatomical structure development (GO:0048856), Cellular response to stimulus (GO:0051716), Regulation of cellular process (GO:0050794), Cellular developmental process (GO:0048869), Regulation of res…	Metabolism of proteins (Reactome),Transport of small molecules (Reactome)
		MSTRG.2719	2.7767	Negative	Microtubule-associated protein 4	Cellular Component Assembly (GO:0022607), Organelle Organization (GO:0006996)	Signal Transduction (Reactome), Cell Cycle (Reactome)
TCONS_00055907	4.04405	GPIHBP1	2.96911	Positive	-	Regulation of Signal Transduction (GO:0009966), Regulation of Cell Communication (GO:0010646)	Metabolism of proteins (Reactome)
		IFI6	2.1381	Positive	-	Heterocycle Biosynthetic Process (GO:0018130), Aromatic Compound Biosynthetic Process (GO:0019438), Nucleobase-Containing Compound Biosynthetic Process (GO:0034654), Organic Cyclic Compound Biosynthetic Process (GO:1901362), Macromolecule Biosynthetic Process (GO:0009059), Cellular Nitrogen Compound Biosynthetic Process (GO:0044271), Nucleic Acid Metabolic Process (GO:0090304)	Disease (Reactome),Immune System (Reactome)
		LY6E	1.41063	Positive	-	Regulation of signaling (GO:0023051), Multicellular organism development (GO:0007275), Regulation of molecular function (GO:0065009), Signal transduction (GO:0007165), Cell communication (GO:0007154), Anatomical structure development (GO:0048856), Cellular response to stimulus (GO:0051716), Regulation of cellular process (GO:0050794), Cellular developmental process (GO:0048869), Regulation of res…	Metabolism of proteins (Reactome),Transport of small molecules (Reactome)
		MSTRG.2719	2.7767	Positive	Microtubule-associated protein 4	Cellular Component Assembly (GO:0022607), Organelle Organization (GO:0006996)	Signal Transduction (Reactome), Cell Cycle (Reactome)
TCONS_00055914	-2.31511	GPIHBP1	2.96911	Negative	-	Regulation of Signal Transduction (GO:0009966), Regulation of Cell Communication (GO:0010646)	Metabolism of proteins (Reactome)
		IFI6	2.1381	Negative	-	Heterocycle Biosynthetic Process (GO:0018130), Aromatic Compound Biosynthetic Process (GO:0019438), Nucleobase-Containing Compound Biosynthetic Process (GO:0034654), Organic Cyclic Compound Biosynthetic Process (GO:1901362), Macromolecule Biosynthetic Process (GO:0009059), Cellular Nitrogen Compound Biosynthetic Process (GO:0044271), Nucleic Acid Metabolic Process (GO:0090304)	Disease (Reactome),Immune System (Reactome)
		MSTRG.2719	2.7767	Negative	Microtubule-associated protein 4	Cellular Component Assembly (GO:0022607), Organelle Organization (GO:0006996)	Signal Transduction (Reactome), Cell Cycle (Reactome)
TCONS_00056284	3.83068	GPIHBP1	2.96911	Positive	-	Regulation of Signal Transduction (GO:0009966), Regulation of Cell Communication (GO:0010646)	Metabolism of proteins (Reactome)
		IFI6	2.1381	Positive	-	Heterocycle Biosynthetic Process (GO:0018130), Aromatic Compound Biosynthetic Process (GO:0019438), Nucleobase-Containing Compound Biosynthetic Process (GO:0034654), Organic Cyclic Compound Biosynthetic Process (GO:1901362), Macromolecule Biosynthetic Process (GO:0009059), Cellular Nitrogen Compound Biosynthetic Process (GO:0044271), Nucleic Acid Metabolic Process (GO:0090304)	Disease (Reactome),Immune System (Reactome)
		LY6E	1.41063	Positive	-	Regulation of signaling (GO:0023051), Multicellular organism development (GO:0007275), Regulation of molecular function (GO:0065009), Signal transduction (GO:0007165), Cell communication (GO:0007154), Anatomical structure development (GO:0048856), Cellular response to stimulus (GO:0051716), Regulation of cellular process (GO:0050794), Cellular developmental process (GO:0048869), Regulation of res…	Metabolism of proteins (Reactome),Transport of small molecules (Reactome)
		MSTRG.2719	2.7767	Positive	Microtubule-associated protein 4	Cellular Component Assembly (GO:0022607), Organelle Organization (GO:0006996)	Signal Transduction (Reactome), Cell Cycle (Reactome)
TCONS_00057494	5.01025	GPIHBP1	2.96911	Positive	-	Regulation of Signal Transduction (GO:0009966), Regulation of Cell Communication (GO:0010646)	Metabolism of proteins (Reactome)
		IFI6	2.1381	Positive	-	Heterocycle Biosynthetic Process (GO:0018130), Aromatic Compound Biosynthetic Process (GO:0019438), Nucleobase-Containing Compound Biosynthetic Process (GO:0034654), Organic Cyclic Compound Biosynthetic Process (GO:1901362), Macromolecule Biosynthetic Process (GO:0009059), Cellular Nitrogen Compound Biosynthetic Process (GO:0044271), Nucleic Acid Metabolic Process (GO:0090304)	Disease (Reactome),Immune System (Reactome)
		LY6E	1.41063	Positive	-	Regulation of signaling (GO:0023051), Multicellular organism development (GO:0007275), Regulation of molecular function (GO:0065009), Signal transduction (GO:0007165), Cell communication (GO:0007154), Anatomical structure development (GO:0048856), Cellular response to stimulus (GO:0051716), Regulation of cellular process (GO:0050794), Cellular developmental process (GO:0048869), Regulation of res…	Metabolism of proteins (Reactome),Transport of small molecules (Reactome)
		MSTRG.2719	2.7767	Positive	Microtubule-associated protein 4	Cellular Component Assembly (GO:0022607), Organelle Organization (GO:0006996)	Signal Transduction (Reactome), Cell Cycle (Reactome)
TCONS_00060372	-1.38194	GPIHBP1	2.96911	Negative	-	Regulation of Signal Transduction (GO:0009966), Regulation of Cell Communication (GO:0010646)	Metabolism of proteins (Reactome)
		IFI6	2.1381	Negative	-	Heterocycle Biosynthetic Process (GO:0018130), Aromatic Compound Biosynthetic Process (GO:0019438), Nucleobase-Containing Compound Biosynthetic Process (GO:0034654), Organic Cyclic Compound Biosynthetic Process (GO:1901362), Macromolecule Biosynthetic Process (GO:0009059), Cellular Nitrogen Compound Biosynthetic Process (GO:0044271), Nucleic Acid Metabolic Process (GO:0090304)	Disease (Reactome),Immune System (Reactome)
		LY6E	1.41063	Negative	-	Regulation of signaling (GO:0023051), Multicellular organism development (GO:0007275), Regulation of molecular function (GO:0065009), Signal transduction (GO:0007165), Cell communication (GO:0007154), Anatomical structure development (GO:0048856), Cellular response to stimulus (GO:0051716), Regulation of cellular process (GO:0050794), Cellular developmental process (GO:0048869), Regulation of res…	Metabolism of proteins (Reactome),Transport of small molecules (Reactome)
		MSTRG.2719	2.7767	Negative	Microtubule-associated protein 4	Cellular Component Assembly (GO:0022607), Organelle Organization (GO:0006996)	Signal Transduction (Reactome), Cell Cycle (Reactome)
TCONS_00060385	3.14635	MSTRG.2719	2.7767	Positive	Microtubule-associated protein 4	Cellular Component Assembly (GO:0022607), Organelle Organization (GO:0006996)	Signal Transduction (Reactome), Cell Cycle (Reactome)
TCONS_00060590	5.95746	GPIHBP1	2.96911	Positive	-	Regulation of Signal Transduction (GO:0009966), Regulation of Cell Communication (GO:0010646)	Metabolism of proteins (Reactome)
		IFI6	2.1381	Positive	-	Heterocycle Biosynthetic Process (GO:0018130), Aromatic Compound Biosynthetic Process (GO:0019438), Nucleobase-Containing Compound Biosynthetic Process (GO:0034654), Organic Cyclic Compound Biosynthetic Process (GO:1901362), Macromolecule Biosynthetic Process (GO:0009059), Cellular Nitrogen Compound Biosynthetic Process (GO:0044271), Nucleic Acid Metabolic Process (GO:0090304)	Disease (Reactome),Immune System (Reactome)
		LY6E	1.41063	Positive	-	Regulation of signaling (GO:0023051), Multicellular organism development (GO:0007275), Regulation of molecular function (GO:0065009), Signal transduction (GO:0007165), Cell communication (GO:0007154), Anatomical structure development (GO:0048856), Cellular response to stimulus (GO:0051716), Regulation of cellular process (GO:0050794), Cellular developmental process (GO:0048869), Regulation of res…	Metabolism of proteins (Reactome),Transport of small molecules (Reactome)
TCONS_00063377	-2.26678	GPIHBP1	2.96911	Negative	-	Regulation of Signal Transduction (GO:0009966), Regulation of Cell Communication (GO:0010646)	Metabolism of proteins (Reactome)
		IFI6	2.1381	Negative	-	Heterocycle Biosynthetic Process (GO:0018130), Aromatic Compound Biosynthetic Process (GO:0019438), Nucleobase-Containing Compound Biosynthetic Process (GO:0034654), Organic Cyclic Compound Biosynthetic Process (GO:1901362), Macromolecule Biosynthetic Process (GO:0009059), Cellular Nitrogen Compound Biosynthetic Process (GO:0044271), Nucleic Acid Metabolic Process (GO:0090304)	Disease (Reactome),Immune System (Reactome)
		LY6E	1.41063	Negative	-	Regulation of signaling (GO:0023051), Multicellular organism development (GO:0007275), Regulation of molecular function (GO:0065009), Signal transduction (GO:0007165), Cell communication (GO:0007154), Anatomical structure development (GO:0048856), Cellular response to stimulus (GO:0051716), Regulation of cellular process (GO:0050794), Cellular developmental process (GO:0048869), Regulation of res…	Metabolism of proteins (Reactome),Transport of small molecules (Reactome)
		MSTRG.2719	2.7767	Negative	Microtubule-associated protein 4	Cellular Component Assembly (GO:0022607), Organelle Organization (GO:0006996)	Signal Transduction (Reactome), Cell Cycle (Reactome)
TCONS_00063875	1.41306	GPIHBP1	2.96911	Positive	-	Regulation of Signal Transduction (GO:0009966), Regulation of Cell Communication (GO:0010646)	Metabolism of proteins (Reactome)
		IFI6	2.1381	Positive	-	Heterocycle Biosynthetic Process (GO:0018130), Aromatic Compound Biosynthetic Process (GO:0019438), Nucleobase-Containing Compound Biosynthetic Process (GO:0034654), Organic Cyclic Compound Biosynthetic Process (GO:1901362), Macromolecule Biosynthetic Process (GO:0009059), Cellular Nitrogen Compound Biosynthetic Process (GO:0044271), Nucleic Acid Metabolic Process (GO:0090304)	Disease (Reactome),Immune System (Reactome)
		LY6E	1.41063	Positive	-	Regulation of signaling (GO:0023051), Multicellular organism development (GO:0007275), Regulation of molecular function (GO:0065009), Signal transduction (GO:0007165), Cell communication (GO:0007154), Anatomical structure development (GO:0048856), Cellular response to stimulus (GO:0051716), Regulation of cellular process (GO:0050794), Cellular developmental process (GO:0048869), Regulation of res…	Metabolism of proteins (Reactome),Transport of small molecules (Reactome)
		MSTRG.2719	2.7767	Positive	Microtubule-associated protein 4	Cellular Component Assembly (GO:0022607), Organelle Organization (GO:0006996)	Signal Transduction (Reactome), Cell Cycle (Reactome)
TCONS_00063926	3.22871	GPIHBP1	2.96911	Positive	-	Regulation of Signal Transduction (GO:0009966), Regulation of Cell Communication (GO:0010646)	Metabolism of proteins (Reactome)
		IFI6	2.1381	Positive	-	Heterocycle Biosynthetic Process (GO:0018130), Aromatic Compound Biosynthetic Process (GO:0019438), Nucleobase-Containing Compound Biosynthetic Process (GO:0034654), Organic Cyclic Compound Biosynthetic Process (GO:1901362), Macromolecule Biosynthetic Process (GO:0009059), Cellular Nitrogen Compound Biosynthetic Process (GO:0044271), Nucleic Acid Metabolic Process (GO:0090304)	Disease (Reactome),Immune System (Reactome)
		LY6E	1.41063	Positive	-	Regulation of signaling (GO:0023051), Multicellular organism development (GO:0007275), Regulation of molecular function (GO:0065009), Signal transduction (GO:0007165), Cell communication (GO:0007154), Anatomical structure development (GO:0048856), Cellular response to stimulus (GO:0051716), Regulation of cellular process (GO:0050794), Cellular developmental process (GO:0048869), Regulation of res…	Metabolism of proteins (Reactome),Transport of small molecules (Reactome)
		MSTRG.2719	2.7767	Positive	Microtubule-associated protein 4	Cellular Component Assembly (GO:0022607), Organelle Organization (GO:0006996)	Signal Transduction (Reactome), Cell Cycle (Reactome)
TCONS_00064809	2.22144	GPIHBP1	2.96911	Positive	-	Regulation of Signal Transduction (GO:0009966), Regulation of Cell Communication (GO:0010646)	Metabolism of proteins (Reactome)
		IFI6	2.1381	Positive	-	Heterocycle Biosynthetic Process (GO:0018130), Aromatic Compound Biosynthetic Process (GO:0019438), Nucleobase-Containing Compound Biosynthetic Process (GO:0034654), Organic Cyclic Compound Biosynthetic Process (GO:1901362), Macromolecule Biosynthetic Process (GO:0009059), Cellular Nitrogen Compound Biosynthetic Process (GO:0044271), Nucleic Acid Metabolic Process (GO:0090304)	Disease (Reactome),Immune System (Reactome)
		LY6E	1.41063	Positive	-	Regulation of signaling (GO:0023051), Multicellular organism development (GO:0007275), Regulation of molecular function (GO:0065009), Signal transduction (GO:0007165), Cell communication (GO:0007154), Anatomical structure development (GO:0048856), Cellular response to stimulus (GO:0051716), Regulation of cellular process (GO:0050794), Cellular developmental process (GO:0048869), Regulation of res…	Metabolism of proteins (Reactome),Transport of small molecules (Reactome)
TCONS_00066794	1.32309	GPIHBP1	2.96911	Positive	-	Regulation of Signal Transduction (GO:0009966), Regulation of Cell Communication (GO:0010646)	Metabolism of proteins (Reactome)
		IFI6	2.1381	Positive	-	Heterocycle Biosynthetic Process (GO:0018130), Aromatic Compound Biosynthetic Process (GO:0019438), Nucleobase-Containing Compound Biosynthetic Process (GO:0034654), Organic Cyclic Compound Biosynthetic Process (GO:1901362), Macromolecule Biosynthetic Process (GO:0009059), Cellular Nitrogen Compound Biosynthetic Process (GO:0044271), Nucleic Acid Metabolic Process (GO:0090304)	Disease (Reactome),Immune System (Reactome)
		LY6E	1.41063	Positive	-	Regulation of signaling (GO:0023051), Multicellular organism development (GO:0007275), Regulation of molecular function (GO:0065009), Signal transduction (GO:0007165), Cell communication (GO:0007154), Anatomical structure development (GO:0048856), Cellular response to stimulus (GO:0051716), Regulation of cellular process (GO:0050794), Cellular developmental process (GO:0048869), Regulation of res…	Metabolism of proteins (Reactome),Transport of small molecules (Reactome)
		MSTRG.2719	2.7767	Positive	Microtubule-associated protein 4	Cellular Component Assembly (GO:0022607), Organelle Organization (GO:0006996)	Signal Transduction (Reactome), Cell Cycle (Reactome)
TCONS_00067083	1.64074	GPIHBP1	2.96911	Positive	-	Regulation of Signal Transduction (GO:0009966), Regulation of Cell Communication (GO:0010646)	Metabolism of proteins (Reactome)
		IFI6	2.1381	Positive	-	Heterocycle Biosynthetic Process (GO:0018130), Aromatic Compound Biosynthetic Process (GO:0019438), Nucleobase-Containing Compound Biosynthetic Process (GO:0034654), Organic Cyclic Compound Biosynthetic Process (GO:1901362), Macromolecule Biosynthetic Process (GO:0009059), Cellular Nitrogen Compound Biosynthetic Process (GO:0044271), Nucleic Acid Metabolic Process (GO:0090304)	Disease (Reactome),Immune System (Reactome)
		LY6E	1.41063	Positive	-	Regulation of signaling (GO:0023051), Multicellular organism development (GO:0007275), Regulation of molecular function (GO:0065009), Signal transduction (GO:0007165), Cell communication (GO:0007154), Anatomical structure development (GO:0048856), Cellular response to stimulus (GO:0051716), Regulation of cellular process (GO:0050794), Cellular developmental process (GO:0048869), Regulation of res…	Metabolism of proteins (Reactome),Transport of small molecules (Reactome)
		MSTRG.2719	2.7767	Positive	Microtubule-associated protein 4	Cellular Component Assembly (GO:0022607), Organelle Organization (GO:0006996)	Signal Transduction (Reactome), Cell Cycle (Reactome)
TCONS_00067548	2.42139	GPIHBP1	2.96911	Positive	-	Regulation of Signal Transduction (GO:0009966), Regulation of Cell Communication (GO:0010646)	Metabolism of proteins (Reactome)
		IFI6	2.1381	Positive	-	Heterocycle Biosynthetic Process (GO:0018130), Aromatic Compound Biosynthetic Process (GO:0019438), Nucleobase-Containing Compound Biosynthetic Process (GO:0034654), Organic Cyclic Compound Biosynthetic Process (GO:1901362), Macromolecule Biosynthetic Process (GO:0009059), Cellular Nitrogen Compound Biosynthetic Process (GO:0044271), Nucleic Acid Metabolic Process (GO:0090304)	Disease (Reactome),Immune System (Reactome)
		LY6E	1.41063	Positive	-	Regulation of signaling (GO:0023051), Multicellular organism development (GO:0007275), Regulation of molecular function (GO:0065009), Signal transduction (GO:0007165), Cell communication (GO:0007154), Anatomical structure development (GO:0048856), Cellular response to stimulus (GO:0051716), Regulation of cellular process (GO:0050794), Cellular developmental process (GO:0048869), Regulation of res…	Metabolism of proteins (Reactome),Transport of small molecules (Reactome)
		MSTRG.2719	2.7767	Positive	Microtubule-associated protein 4	Cellular Component Assembly (GO:0022607), Organelle Organization (GO:0006996)	Signal Transduction (Reactome), Cell Cycle (Reactome)
TCONS_00067732	-1.22455	GPIHBP1	2.96911	Negative	-	Regulation of Signal Transduction (GO:0009966), Regulation of Cell Communication (GO:0010646)	Metabolism of proteins (Reactome)
		IFI6	2.1381	Negative	-	Heterocycle Biosynthetic Process (GO:0018130), Aromatic Compound Biosynthetic Process (GO:0019438), Nucleobase-Containing Compound Biosynthetic Process (GO:0034654), Organic Cyclic Compound Biosynthetic Process (GO:1901362), Macromolecule Biosynthetic Process (GO:0009059), Cellular Nitrogen Compound Biosynthetic Process (GO:0044271), Nucleic Acid Metabolic Process (GO:0090304)	Disease (Reactome),Immune System (Reactome)
		LY6E	1.41063	Negative	-	Regulation of signaling (GO:0023051), Multicellular organism development (GO:0007275), Regulation of molecular function (GO:0065009), Signal transduction (GO:0007165), Cell communication (GO:0007154), Anatomical structure development (GO:0048856), Cellular response to stimulus (GO:0051716), Regulation of cellular process (GO:0050794), Cellular developmental process (GO:0048869), Regulation of res…	Metabolism of proteins (Reactome),Transport of small molecules (Reactome)
		MSTRG.2719	2.7767	Negative	Microtubule-associated protein 4	Cellular Component Assembly (GO:0022607), Organelle Organization (GO:0006996)	Signal Transduction (Reactome), Cell Cycle (Reactome)
TCONS_00069108	2.63446	GPIHBP1	2.96911	Positive	-	Regulation of Signal Transduction (GO:0009966), Regulation of Cell Communication (GO:0010646)	Metabolism of proteins (Reactome)
		IFI6	2.1381	Positive	-	Heterocycle Biosynthetic Process (GO:0018130), Aromatic Compound Biosynthetic Process (GO:0019438), Nucleobase-Containing Compound Biosynthetic Process (GO:0034654), Organic Cyclic Compound Biosynthetic Process (GO:1901362), Macromolecule Biosynthetic Process (GO:0009059), Cellular Nitrogen Compound Biosynthetic Process (GO:0044271), Nucleic Acid Metabolic Process (GO:0090304)	Disease (Reactome),Immune System (Reactome)
		LY6E	1.41063	Positive	-	Regulation of signaling (GO:0023051), Multicellular organism development (GO:0007275), Regulation of molecular function (GO:0065009), Signal transduction (GO:0007165), Cell communication (GO:0007154), Anatomical structure development (GO:0048856), Cellular response to stimulus (GO:0051716), Regulation of cellular process (GO:0050794), Cellular developmental process (GO:0048869), Regulation of res…	Metabolism of proteins (Reactome),Transport of small molecules (Reactome)
		MSTRG.2719	2.7767	Positive	Microtubule-associated protein 4	Cellular Component Assembly (GO:0022607), Organelle Organization (GO:0006996)	Signal Transduction (Reactome), Cell Cycle (Reactome)
TCONS_00069313	3.08136	GPIHBP1	2.96911	Positive	-	Regulation of Signal Transduction (GO:0009966), Regulation of Cell Communication (GO:0010646)	Metabolism of proteins (Reactome)
TCONS_00069518	1.78995	GPIHBP1	2.96911	Positive	-	Regulation of Signal Transduction (GO:0009966), Regulation of Cell Communication (GO:0010646)	Metabolism of proteins (Reactome)
		IFI6	2.1381	Positive	-	Heterocycle Biosynthetic Process (GO:0018130), Aromatic Compound Biosynthetic Process (GO:0019438), Nucleobase-Containing Compound Biosynthetic Process (GO:0034654), Organic Cyclic Compound Biosynthetic Process (GO:1901362), Macromolecule Biosynthetic Process (GO:0009059), Cellular Nitrogen Compound Biosynthetic Process (GO:0044271), Nucleic Acid Metabolic Process (GO:0090304)	Disease (Reactome),Immune System (Reactome)
		LY6E	1.41063	Positive	-	Regulation of signaling (GO:0023051), Multicellular organism development (GO:0007275), Regulation of molecular function (GO:0065009), Signal transduction (GO:0007165), Cell communication (GO:0007154), Anatomical structure development (GO:0048856), Cellular response to stimulus (GO:0051716), Regulation of cellular process (GO:0050794), Cellular developmental process (GO:0048869), Regulation of res…	Metabolism of proteins (Reactome),Transport of small molecules (Reactome)
		MSTRG.2719	2.7767	Positive	Microtubule-associated protein 4	Cellular Component Assembly (GO:0022607), Organelle Organization (GO:0006996)	Signal Transduction (Reactome), Cell Cycle (Reactome)
TCONS_00069648	-2.75598	GPIHBP1	2.96911	Negative	-	Regulation of Signal Transduction (GO:0009966), Regulation of Cell Communication (GO:0010646)	Metabolism of proteins (Reactome)
		IFI6	2.1381	Negative	-	Heterocycle Biosynthetic Process (GO:0018130), Aromatic Compound Biosynthetic Process (GO:0019438), Nucleobase-Containing Compound Biosynthetic Process (GO:0034654), Organic Cyclic Compound Biosynthetic Process (GO:1901362), Macromolecule Biosynthetic Process (GO:0009059), Cellular Nitrogen Compound Biosynthetic Process (GO:0044271), Nucleic Acid Metabolic Process (GO:0090304)	Disease (Reactome),Immune System (Reactome)
		LY6E	1.41063	Negative	-	Regulation of signaling (GO:0023051), Multicellular organism development (GO:0007275), Regulation of molecular function (GO:0065009), Signal transduction (GO:0007165), Cell communication (GO:0007154), Anatomical structure development (GO:0048856), Cellular response to stimulus (GO:0051716), Regulation of cellular process (GO:0050794), Cellular developmental process (GO:0048869), Regulation of res…	Metabolism of proteins (Reactome),Transport of small molecules (Reactome)
		MSTRG.2719	2.7767	Negative	Microtubule-associated protein 4	Cellular Component Assembly (GO:0022607), Organelle Organization (GO:0006996)	Signal Transduction (Reactome), Cell Cycle (Reactome)
TCONS_00069653	-5.19721	GPIHBP1	2.96911	Negative	-	Regulation of Signal Transduction (GO:0009966), Regulation of Cell Communication (GO:0010646)	Metabolism of proteins (Reactome)
TCONS_00071285	5.18108	GPIHBP1	2.96911	Positive	-	Regulation of Signal Transduction (GO:0009966), Regulation of Cell Communication (GO:0010646)	Metabolism of proteins (Reactome)
		IFI6	2.1381	Positive	-	Heterocycle Biosynthetic Process (GO:0018130), Aromatic Compound Biosynthetic Process (GO:0019438), Nucleobase-Containing Compound Biosynthetic Process (GO:0034654), Organic Cyclic Compound Biosynthetic Process (GO:1901362), Macromolecule Biosynthetic Process (GO:0009059), Cellular Nitrogen Compound Biosynthetic Process (GO:0044271), Nucleic Acid Metabolic Process (GO:0090304)	Disease (Reactome),Immune System (Reactome)
		LY6E	1.41063	Positive	-	Regulation of signaling (GO:0023051), Multicellular organism development (GO:0007275), Regulation of molecular function (GO:0065009), Signal transduction (GO:0007165), Cell communication (GO:0007154), Anatomical structure development (GO:0048856), Cellular response to stimulus (GO:0051716), Regulation of cellular process (GO:0050794), Cellular developmental process (GO:0048869), Regulation of res…	Metabolism of proteins (Reactome),Transport of small molecules (Reactome)
		MSTRG.2719	2.7767	Positive	Microtubule-associated protein 4	Cellular Component Assembly (GO:0022607), Organelle Organization (GO:0006996)	Signal Transduction (Reactome), Cell Cycle (Reactome)
TCONS_00071424	3.46898	GPIHBP1	2.96911	Positive	-	Regulation of Signal Transduction (GO:0009966), Regulation of Cell Communication (GO:0010646)	Metabolism of proteins (Reactome)
		IFI6	2.1381	Positive	-	Heterocycle Biosynthetic Process (GO:0018130), Aromatic Compound Biosynthetic Process (GO:0019438), Nucleobase-Containing Compound Biosynthetic Process (GO:0034654), Organic Cyclic Compound Biosynthetic Process (GO:1901362), Macromolecule Biosynthetic Process (GO:0009059), Cellular Nitrogen Compound Biosynthetic Process (GO:0044271), Nucleic Acid Metabolic Process (GO:0090304)	Disease (Reactome),Immune System (Reactome)
		LY6E	1.41063	Positive	-	Regulation of signaling (GO:0023051), Multicellular organism development (GO:0007275), Regulation of molecular function (GO:0065009), Signal transduction (GO:0007165), Cell communication (GO:0007154), Anatomical structure development (GO:0048856), Cellular response to stimulus (GO:0051716), Regulation of cellular process (GO:0050794), Cellular developmental process (GO:0048869), Regulation of res…	Metabolism of proteins (Reactome),Transport of small molecules (Reactome)
		MSTRG.2719	2.7767	Positive	Microtubule-associated protein 4	Cellular Component Assembly (GO:0022607), Organelle Organization (GO:0006996)	Signal Transduction (Reactome), Cell Cycle (Reactome)
TCONS_00072225	-2.24586	GPIHBP1	2.96911	Negative	-	Regulation of Signal Transduction (GO:0009966), Regulation of Cell Communication (GO:0010646)	Metabolism of proteins (Reactome)
		MSTRG.2719	2.7767	Negative	Microtubule-associated protein 4	Cellular Component Assembly (GO:0022607), Organelle Organization (GO:0006996)	Signal Transduction (Reactome), Cell Cycle (Reactome)
TCONS_00076576	-2.42577	GPIHBP1	2.96911	Negative	-	Regulation of Signal Transduction (GO:0009966), Regulation of Cell Communication (GO:0010646)	Metabolism of proteins (Reactome)
		IFI6	2.1381	Negative	-	Heterocycle Biosynthetic Process (GO:0018130), Aromatic Compound Biosynthetic Process (GO:0019438), Nucleobase-Containing Compound Biosynthetic Process (GO:0034654), Organic Cyclic Compound Biosynthetic Process (GO:1901362), Macromolecule Biosynthetic Process (GO:0009059), Cellular Nitrogen Compound Biosynthetic Process (GO:0044271), Nucleic Acid Metabolic Process (GO:0090304)	Disease (Reactome),Immune System (Reactome)
		MSTRG.2719	2.7767	Negative	Microtubule-associated protein 4	Cellular Component Assembly (GO:0022607), Organelle Organization (GO:0006996)	Signal Transduction (Reactome), Cell Cycle (Reactome)
TCONS_00076941	-1.78272	GPIHBP1	2.96911	Negative	-	Regulation of Signal Transduction (GO:0009966), Regulation of Cell Communication (GO:0010646)	Metabolism of proteins (Reactome)
		IFI6	2.1381	Negative	-	Heterocycle Biosynthetic Process (GO:0018130), Aromatic Compound Biosynthetic Process (GO:0019438), Nucleobase-Containing Compound Biosynthetic Process (GO:0034654), Organic Cyclic Compound Biosynthetic Process (GO:1901362), Macromolecule Biosynthetic Process (GO:0009059), Cellular Nitrogen Compound Biosynthetic Process (GO:0044271), Nucleic Acid Metabolic Process (GO:0090304)	Disease (Reactome),Immune System (Reactome)
		LY6E	1.41063	Negative	-	Regulation of signaling (GO:0023051), Multicellular organism development (GO:0007275), Regulation of molecular function (GO:0065009), Signal transduction (GO:0007165), Cell communication (GO:0007154), Anatomical structure development (GO:0048856), Cellular response to stimulus (GO:0051716), Regulation of cellular process (GO:0050794), Cellular developmental process (GO:0048869), Regulation of res…	Metabolism of proteins (Reactome),Transport of small molecules (Reactome)
		MSTRG.2719	2.7767	Negative	Microtubule-associated protein 4	Cellular Component Assembly (GO:0022607), Organelle Organization (GO:0006996)	Signal Transduction (Reactome), Cell Cycle (Reactome)
TCONS_00077613	-1.77336	GPIHBP1	2.96911	Negative	-	Regulation of Signal Transduction (GO:0009966), Regulation of Cell Communication (GO:0010646)	Metabolism of proteins (Reactome)
		IFI6	2.1381	Negative	-	Heterocycle Biosynthetic Process (GO:0018130), Aromatic Compound Biosynthetic Process (GO:0019438), Nucleobase-Containing Compound Biosynthetic Process (GO:0034654), Organic Cyclic Compound Biosynthetic Process (GO:1901362), Macromolecule Biosynthetic Process (GO:0009059), Cellular Nitrogen Compound Biosynthetic Process (GO:0044271), Nucleic Acid Metabolic Process (GO:0090304)	Disease (Reactome),Immune System (Reactome)
		LY6E	1.41063	Negative	-	Regulation of signaling (GO:0023051), Multicellular organism development (GO:0007275), Regulation of molecular function (GO:0065009), Signal transduction (GO:0007165), Cell communication (GO:0007154), Anatomical structure development (GO:0048856), Cellular response to stimulus (GO:0051716), Regulation of cellular process (GO:0050794), Cellular developmental process (GO:0048869), Regulation of res…	Metabolism of proteins (Reactome),Transport of small molecules (Reactome)
		MSTRG.2719	2.7767	Negative	Microtubule-associated protein 4	Cellular Component Assembly (GO:0022607), Organelle Organization (GO:0006996)	Signal Transduction (Reactome), Cell Cycle (Reactome)
TCONS_00077825	3.47251	GPIHBP1	2.96911	Positive	-	Regulation of Signal Transduction (GO:0009966), Regulation of Cell Communication (GO:0010646)	Metabolism of proteins (Reactome)
		IFI6	2.1381	Positive	-	Heterocycle Biosynthetic Process (GO:0018130), Aromatic Compound Biosynthetic Process (GO:0019438), Nucleobase-Containing Compound Biosynthetic Process (GO:0034654), Organic Cyclic Compound Biosynthetic Process (GO:1901362), Macromolecule Biosynthetic Process (GO:0009059), Cellular Nitrogen Compound Biosynthetic Process (GO:0044271), Nucleic Acid Metabolic Process (GO:0090304)	Disease (Reactome),Immune System (Reactome)
		LY6E	1.41063	Positive	-	Regulation of signaling (GO:0023051), Multicellular organism development (GO:0007275), Regulation of molecular function (GO:0065009), Signal transduction (GO:0007165), Cell communication (GO:0007154), Anatomical structure development (GO:0048856), Cellular response to stimulus (GO:0051716), Regulation of cellular process (GO:0050794), Cellular developmental process (GO:0048869), Regulation of res…	Metabolism of proteins (Reactome),Transport of small molecules (Reactome)
		MSTRG.2719	2.7767	Positive	Microtubule-associated protein 4	Cellular Component Assembly (GO:0022607), Organelle Organization (GO:0006996)	Signal Transduction (Reactome), Cell Cycle (Reactome)
TCONS_00078122	-2.68994	GPIHBP1	2.96911	Negative	-	Regulation of Signal Transduction (GO:0009966), Regulation of Cell Communication (GO:0010646)	Metabolism of proteins (Reactome)
		IFI6	2.1381	Negative	-	Heterocycle Biosynthetic Process (GO:0018130), Aromatic Compound Biosynthetic Process (GO:0019438), Nucleobase-Containing Compound Biosynthetic Process (GO:0034654), Organic Cyclic Compound Biosynthetic Process (GO:1901362), Macromolecule Biosynthetic Process (GO:0009059), Cellular Nitrogen Compound Biosynthetic Process (GO:0044271), Nucleic Acid Metabolic Process (GO:0090304)	Disease (Reactome),Immune System (Reactome)
		LY6E	1.41063	Negative	-	Regulation of signaling (GO:0023051), Multicellular organism development (GO:0007275), Regulation of molecular function (GO:0065009), Signal transduction (GO:0007165), Cell communication (GO:0007154), Anatomical structure development (GO:0048856), Cellular response to stimulus (GO:0051716), Regulation of cellular process (GO:0050794), Cellular developmental process (GO:0048869), Regulation of res…	Metabolism of proteins (Reactome),Transport of small molecules (Reactome)
		MSTRG.2719	2.7767	Negative	Microtubule-associated protein 4	Cellular Component Assembly (GO:0022607), Organelle Organization (GO:0006996)	Signal Transduction (Reactome), Cell Cycle (Reactome)
TCONS_00078962	-1.45119	GPIHBP1	2.96911	Negative	-	Regulation of Signal Transduction (GO:0009966), Regulation of Cell Communication (GO:0010646)	Metabolism of proteins (Reactome)
		IFI6	2.1381	Negative	-	Heterocycle Biosynthetic Process (GO:0018130), Aromatic Compound Biosynthetic Process (GO:0019438), Nucleobase-Containing Compound Biosynthetic Process (GO:0034654), Organic Cyclic Compound Biosynthetic Process (GO:1901362), Macromolecule Biosynthetic Process (GO:0009059), Cellular Nitrogen Compound Biosynthetic Process (GO:0044271), Nucleic Acid Metabolic Process (GO:0090304)	Disease (Reactome),Immune System (Reactome)
		LY6E	1.41063	Negative	-	Regulation of signaling (GO:0023051), Multicellular organism development (GO:0007275), Regulation of molecular function (GO:0065009), Signal transduction (GO:0007165), Cell communication (GO:0007154), Anatomical structure development (GO:0048856), Cellular response to stimulus (GO:0051716), Regulation of cellular process (GO:0050794), Cellular developmental process (GO:0048869), Regulation of res…	Metabolism of proteins (Reactome),Transport of small molecules (Reactome)
		MSTRG.2719	2.7767	Negative	Microtubule-associated protein 4	Cellular Component Assembly (GO:0022607), Organelle Organization (GO:0006996)	Signal Transduction (Reactome), Cell Cycle (Reactome)
TCONS_00079531	-1.62639	GPIHBP1	2.96911	Negative	-	Regulation of Signal Transduction (GO:0009966), Regulation of Cell Communication (GO:0010646)	Metabolism of proteins (Reactome)
		IFI6	2.1381	Negative	-	Heterocycle Biosynthetic Process (GO:0018130), Aromatic Compound Biosynthetic Process (GO:0019438), Nucleobase-Containing Compound Biosynthetic Process (GO:0034654), Organic Cyclic Compound Biosynthetic Process (GO:1901362), Macromolecule Biosynthetic Process (GO:0009059), Cellular Nitrogen Compound Biosynthetic Process (GO:0044271), Nucleic Acid Metabolic Process (GO:0090304)	Disease (Reactome),Immune System (Reactome)
		LY6E	1.41063	Negative	-	Regulation of signaling (GO:0023051), Multicellular organism development (GO:0007275), Regulation of molecular function (GO:0065009), Signal transduction (GO:0007165), Cell communication (GO:0007154), Anatomical structure development (GO:0048856), Cellular response to stimulus (GO:0051716), Regulation of cellular process (GO:0050794), Cellular developmental process (GO:0048869), Regulation of res…	Metabolism of proteins (Reactome),Transport of small molecules (Reactome)
		MSTRG.2719	2.7767	Negative	Microtubule-associated protein 4	Cellular Component Assembly (GO:0022607), Organelle Organization (GO:0006996)	Signal Transduction (Reactome), Cell Cycle (Reactome)
TCONS_00080217	1.8166	GPIHBP1	2.96911	Positive	-	Regulation of Signal Transduction (GO:0009966), Regulation of Cell Communication (GO:0010646)	Metabolism of proteins (Reactome)
		IFI6	2.1381	Positive	-	Heterocycle Biosynthetic Process (GO:0018130), Aromatic Compound Biosynthetic Process (GO:0019438), Nucleobase-Containing Compound Biosynthetic Process (GO:0034654), Organic Cyclic Compound Biosynthetic Process (GO:1901362), Macromolecule Biosynthetic Process (GO:0009059), Cellular Nitrogen Compound Biosynthetic Process (GO:0044271), Nucleic Acid Metabolic Process (GO:0090304)	Disease (Reactome),Immune System (Reactome)
		LY6E	1.41063	Positive	-	Regulation of signaling (GO:0023051), Multicellular organism development (GO:0007275), Regulation of molecular function (GO:0065009), Signal transduction (GO:0007165), Cell communication (GO:0007154), Anatomical structure development (GO:0048856), Cellular response to stimulus (GO:0051716), Regulation of cellular process (GO:0050794), Cellular developmental process (GO:0048869), Regulation of res…	Metabolism of proteins (Reactome),Transport of small molecules (Reactome)
		MSTRG.2719	2.7767	Positive	Microtubule-associated protein 4	Cellular Component Assembly (GO:0022607), Organelle Organization (GO:0006996)	Signal Transduction (Reactome), Cell Cycle (Reactome)
TCONS_00080356	-1.78199	GPIHBP1	2.96911	Negative	-	Regulation of Signal Transduction (GO:0009966), Regulation of Cell Communication (GO:0010646)	Metabolism of proteins (Reactome)
		IFI6	2.1381	Negative	-	Heterocycle Biosynthetic Process (GO:0018130), Aromatic Compound Biosynthetic Process (GO:0019438), Nucleobase-Containing Compound Biosynthetic Process (GO:0034654), Organic Cyclic Compound Biosynthetic Process (GO:1901362), Macromolecule Biosynthetic Process (GO:0009059), Cellular Nitrogen Compound Biosynthetic Process (GO:0044271), Nucleic Acid Metabolic Process (GO:0090304)	Disease (Reactome),Immune System (Reactome)
		LY6E	1.41063	Negative	-	Regulation of signaling (GO:0023051), Multicellular organism development (GO:0007275), Regulation of molecular function (GO:0065009), Signal transduction (GO:0007165), Cell communication (GO:0007154), Anatomical structure development (GO:0048856), Cellular response to stimulus (GO:0051716), Regulation of cellular process (GO:0050794), Cellular developmental process (GO:0048869), Regulation of res…	Metabolism of proteins (Reactome),Transport of small molecules (Reactome)
		MSTRG.2719	2.7767	Negative	Microtubule-associated protein 4	Cellular Component Assembly (GO:0022607), Organelle Organization (GO:0006996)	Signal Transduction (Reactome), Cell Cycle (Reactome)
TCONS_00081264	-2.62347	GPIHBP1	2.96911	Negative	-	Regulation of Signal Transduction (GO:0009966), Regulation of Cell Communication (GO:0010646)	Metabolism of proteins (Reactome)
		LY6E	1.41063	Negative	-	Regulation of signaling (GO:0023051), Multicellular organism development (GO:0007275), Regulation of molecular function (GO:0065009), Signal transduction (GO:0007165), Cell communication (GO:0007154), Anatomical structure development (GO:0048856), Cellular response to stimulus (GO:0051716), Regulation of cellular process (GO:0050794), Cellular developmental process (GO:0048869), Regulation of res…	Metabolism of proteins (Reactome),Transport of small molecules (Reactome)
		MSTRG.2719	2.7767	Negative	Microtubule-associated protein 4	Cellular Component Assembly (GO:0022607), Organelle Organization (GO:0006996)	Signal Transduction (Reactome), Cell Cycle (Reactome)
TCONS_00081681	-1.30216	GPIHBP1	2.96911	Negative	-	Regulation of Signal Transduction (GO:0009966), Regulation of Cell Communication (GO:0010646)	Metabolism of proteins (Reactome)
		IFI6	2.1381	Negative	-	Heterocycle Biosynthetic Process (GO:0018130), Aromatic Compound Biosynthetic Process (GO:0019438), Nucleobase-Containing Compound Biosynthetic Process (GO:0034654), Organic Cyclic Compound Biosynthetic Process (GO:1901362), Macromolecule Biosynthetic Process (GO:0009059), Cellular Nitrogen Compound Biosynthetic Process (GO:0044271), Nucleic Acid Metabolic Process (GO:0090304)	Disease (Reactome),Immune System (Reactome)
		LY6E	1.41063	Negative	-	Regulation of signaling (GO:0023051), Multicellular organism development (GO:0007275), Regulation of molecular function (GO:0065009), Signal transduction (GO:0007165), Cell communication (GO:0007154), Anatomical structure development (GO:0048856), Cellular response to stimulus (GO:0051716), Regulation of cellular process (GO:0050794), Cellular developmental process (GO:0048869), Regulation of res…	Metabolism of proteins (Reactome),Transport of small molecules (Reactome)
		MSTRG.2719	2.7767	Negative	Microtubule-associated protein 4	Cellular Component Assembly (GO:0022607), Organelle Organization (GO:0006996)	Signal Transduction (Reactome), Cell Cycle (Reactome)
TCONS_00082105	-2.18636	GPIHBP1	2.96911	Negative	-	Regulation of Signal Transduction (GO:0009966), Regulation of Cell Communication (GO:0010646)	Metabolism of proteins (Reactome)
		IFI6	2.1381	Negative	-	Heterocycle Biosynthetic Process (GO:0018130), Aromatic Compound Biosynthetic Process (GO:0019438), Nucleobase-Containing Compound Biosynthetic Process (GO:0034654), Organic Cyclic Compound Biosynthetic Process (GO:1901362), Macromolecule Biosynthetic Process (GO:0009059), Cellular Nitrogen Compound Biosynthetic Process (GO:0044271), Nucleic Acid Metabolic Process (GO:0090304)	Disease (Reactome),Immune System (Reactome)
		LY6E	1.41063	Negative	-	Regulation of signaling (GO:0023051), Multicellular organism development (GO:0007275), Regulation of molecular function (GO:0065009), Signal transduction (GO:0007165), Cell communication (GO:0007154), Anatomical structure development (GO:0048856), Cellular response to stimulus (GO:0051716), Regulation of cellular process (GO:0050794), Cellular developmental process (GO:0048869), Regulation of res…	Metabolism of proteins (Reactome),Transport of small molecules (Reactome)
		MSTRG.2719	2.7767	Negative	Microtubule-associated protein 4	Cellular Component Assembly (GO:0022607), Organelle Organization (GO:0006996)	Signal Transduction (Reactome), Cell Cycle (Reactome)
TCONS_00082252	-1.27923	GPIHBP1	2.96911	Negative	-	Regulation of Signal Transduction (GO:0009966), Regulation of Cell Communication (GO:0010646)	Metabolism of proteins (Reactome)
		IFI6	2.1381	Negative	-	Heterocycle Biosynthetic Process (GO:0018130), Aromatic Compound Biosynthetic Process (GO:0019438), Nucleobase-Containing Compound Biosynthetic Process (GO:0034654), Organic Cyclic Compound Biosynthetic Process (GO:1901362), Macromolecule Biosynthetic Process (GO:0009059), Cellular Nitrogen Compound Biosynthetic Process (GO:0044271), Nucleic Acid Metabolic Process (GO:0090304)	Disease (Reactome),Immune System (Reactome)
TCONS_00084352	-2.93467	GPIHBP1	2.96911	Negative	-	Regulation of Signal Transduction (GO:0009966), Regulation of Cell Communication (GO:0010646)	Metabolism of proteins (Reactome)
		IFI6	2.1381	Negative	-	Heterocycle Biosynthetic Process (GO:0018130), Aromatic Compound Biosynthetic Process (GO:0019438), Nucleobase-Containing Compound Biosynthetic Process (GO:0034654), Organic Cyclic Compound Biosynthetic Process (GO:1901362), Macromolecule Biosynthetic Process (GO:0009059), Cellular Nitrogen Compound Biosynthetic Process (GO:0044271), Nucleic Acid Metabolic Process (GO:0090304)	Disease (Reactome),Immune System (Reactome)
		LY6E	1.41063	Negative	-	Regulation of signaling (GO:0023051), Multicellular organism development (GO:0007275), Regulation of molecular function (GO:0065009), Signal transduction (GO:0007165), Cell communication (GO:0007154), Anatomical structure development (GO:0048856), Cellular response to stimulus (GO:0051716), Regulation of cellular process (GO:0050794), Cellular developmental process (GO:0048869), Regulation of res…	Metabolism of proteins (Reactome),Transport of small molecules (Reactome)
		MSTRG.2719	2.7767	Negative	Microtubule-associated protein 4	Cellular Component Assembly (GO:0022607), Organelle Organization (GO:0006996)	Signal Transduction (Reactome), Cell Cycle (Reactome)
TCONS_00087815	-5.51783	GPIHBP1	2.96911	Negative	-	Regulation of Signal Transduction (GO:0009966), Regulation of Cell Communication (GO:0010646)	Metabolism of proteins (Reactome)
		IFI6	2.1381	Negative	-	Heterocycle Biosynthetic Process (GO:0018130), Aromatic Compound Biosynthetic Process (GO:0019438), Nucleobase-Containing Compound Biosynthetic Process (GO:0034654), Organic Cyclic Compound Biosynthetic Process (GO:1901362), Macromolecule Biosynthetic Process (GO:0009059), Cellular Nitrogen Compound Biosynthetic Process (GO:0044271), Nucleic Acid Metabolic Process (GO:0090304)	Disease (Reactome),Immune System (Reactome)
		LY6E	1.41063	Negative	-	Regulation of signaling (GO:0023051), Multicellular organism development (GO:0007275), Regulation of molecular function (GO:0065009), Signal transduction (GO:0007165), Cell communication (GO:0007154), Anatomical structure development (GO:0048856), Cellular response to stimulus (GO:0051716), Regulation of cellular process (GO:0050794), Cellular developmental process (GO:0048869), Regulation of res…	Metabolism of proteins (Reactome),Transport of small molecules (Reactome)
		MSTRG.2719	2.7767	Negative	Microtubule-associated protein 4	Cellular Component Assembly (GO:0022607), Organelle Organization (GO:0006996)	Signal Transduction (Reactome), Cell Cycle (Reactome)
TCONS_00094164	2.15743	ACSS1A	-5.41152	Negative	-	-	Metabolism (Reactome)
		MSTRG.4674	4.78251	Positive	-	-	Metabolism (Reactome)
TCONS_00094999	6.7149	ACSS1A	-5.41152	Negative	-	-	Metabolism (Reactome)
		MSTRG.4674	4.78251	Positive	-	-	Metabolism (Reactome)
		PRSS35	-1.31023	Negative	-	Proteolysis (GO:0006508)	Metabolism of proteins (Reactome)
		PTK7	13.4479	Positive	Kinase 7	Cellular response to organic substance (GO:0071310), Protein modification process (GO:0036211), Organelle organization (GO:0006996), Phosphate-containing compound metabolic process (GO:0006796), Macromolecule modification (GO:0043412)	Developmental Biology (Reactome),Signal Transduction (Reactome)
TCONS_00098393	1.33488	ACSS1A	-5.41152	Negative	-	-	Metabolism (Reactome)
		PTK7	13.4479	Positive	Kinase 7	Cellular response to organic substance (GO:0071310), Protein modification process (GO:0036211), Organelle organization (GO:0006996), Phosphate-containing compound metabolic process (GO:0006796), Macromolecule modification (GO:0043412)	Developmental Biology (Reactome),Signal Transduction (Reactome)
TCONS_00098450	4.05574	ACSS1A	-5.41152	Negative	-	-	Metabolism (Reactome)
		MSTRG.4674	4.78251	Positive	-	-	Metabolism (Reactome)
		PTK7	13.4479	Positive	Kinase 7	Cellular response to organic substance (GO:0071310), Protein modification process (GO:0036211), Organelle organization (GO:0006996), Phosphate-containing compound metabolic process (GO:0006796), Macromolecule modification (GO:0043412)	Developmental Biology (Reactome),Signal Transduction (Reactome)
TCONS_00098547	1.3522	ACSS1A	-5.41152	Negative	-	-	Metabolism (Reactome)
		PRSS35	-1.31023	Negative	-	Proteolysis (GO:0006508)	Metabolism of proteins (Reactome)
TCONS_00100305	1.87715	ACSS1A	-5.41152	Negative	-	-	Metabolism (Reactome)
		MSTRG.4674	4.78251	Positive	-	-	Metabolism (Reactome)
TCONS_00101200	1.55591	ACSS1A	-5.41152	Negative	-	-	Metabolism (Reactome)
		MSTRG.4674	4.78251	Positive	-	-	Metabolism (Reactome)
TCONS_00101418	2.13885	ACSS1A	-5.41152	Negative	-	-	Metabolism (Reactome)
TCONS_00101663	-2.55184	ACSS1A	-5.41152	Positive	-	-	Metabolism (Reactome)
		MSTRG.4674	4.78251	Negative	-	-	Metabolism (Reactome)
		PTK7	13.4479	Negative	Kinase 7	Cellular response to organic substance (GO:0071310), Protein modification process (GO:0036211), Organelle organization (GO:0006996), Phosphate-containing compound metabolic process (GO:0006796), Macromolecule modification (GO:0043412)	Developmental Biology (Reactome),Signal Transduction (Reactome)
TCONS_00101868	1.8059	ACSS1A	-5.41152	Negative	-	-	Metabolism (Reactome)
		MSTRG.4674	4.78251	Positive	-	-	Metabolism (Reactome)
TCONS_00105108	2.48828	ACSS1A	-5.41152	Negative	-	-	Metabolism (Reactome)
		MSTRG.4674	4.78251	Positive	-	-	Metabolism (Reactome)
TCONS_00108266	4.11951	ACSS1A	-5.41152	Negative	-	-	Metabolism (Reactome)
		MSTRG.4674	4.78251	Positive	-	-	Metabolism (Reactome)
TCONS_00110872	-2.8003	ACSS1A	-5.41152	Positive	-	-	Metabolism (Reactome)
		MSTRG.4674	4.78251	Negative	-	-	Metabolism (Reactome)
		PTK7	13.4479	Negative	Kinase 7	Cellular response to organic substance (GO:0071310), Protein modification process (GO:0036211), Organelle organization (GO:0006996), Phosphate-containing compound metabolic process (GO:0006796), Macromolecule modification (GO:0043412)	Developmental Biology (Reactome),Signal Transduction (Reactome)
TCONS_00111049	-3.92873	ACSS1A	-5.41152	Positive	-	-	Metabolism (Reactome)
		MSTRG.4674	4.78251	Negative	-	-	Metabolism (Reactome)
		PTK7	13.4479	Negative	Kinase 7	Cellular response to organic substance (GO:0071310), Protein modification process (GO:0036211), Organelle organization (GO:0006996), Phosphate-containing compound metabolic process (GO:0006796), Macromolecule modification (GO:0043412)	Developmental Biology (Reactome),Signal Transduction (Reactome)
TCONS_00112321	-1.30098	ACSS1A	-5.41152	Positive	-	-	Metabolism (Reactome)
		MSTRG.4674	4.78251	Negative	-	-	Metabolism (Reactome)
		PRSS35	-1.31023	Positive	-	Proteolysis (GO:0006508)	Metabolism of proteins (Reactome)
		PTK7	13.4479	Negative	Kinase 7	Cellular response to organic substance (GO:0071310), Protein modification process (GO:0036211), Organelle organization (GO:0006996), Phosphate-containing compound metabolic process (GO:0006796), Macromolecule modification (GO:0043412)	Developmental Biology (Reactome),Signal Transduction (Reactome)
TCONS_00112830	-1.09322	ACSS1A	-5.41152	Positive	-	-	Metabolism (Reactome)
		PTK7	13.4479	Negative	Kinase 7	Cellular response to organic substance (GO:0071310), Protein modification process (GO:0036211), Organelle organization (GO:0006996), Phosphate-containing compound metabolic process (GO:0006796), Macromolecule modification (GO:0043412)	Developmental Biology (Reactome),Signal Transduction (Reactome)
TCONS_00113090	-7.69959	ACSS1A	-5.41152	Positive	-	-	Metabolism (Reactome)
		MSTRG.4674	4.78251	Negative	-	-	Metabolism (Reactome)
TCONS_00115188	-1.61281	ACSS1A	-5.41152	Positive	-	-	Metabolism (Reactome)
		MSTRG.4674	4.78251	Negative	-	-	Metabolism (Reactome)
TCONS_00115333	-1.43742	ACSS1A	-5.41152	Positive	-	-	Metabolism (Reactome)
		MSTRG.4674	4.78251	Negative	-	-	Metabolism (Reactome)
TCONS_00116943	-1.10085	ACSS1A	-5.41152	Positive	-	-	Metabolism (Reactome)
		MSTRG.4674	4.78251	Negative	-	-	Metabolism (Reactome)
TCONS_00121162	-1.15739	MSTRG.6341	-2.75597	Positive	-	RNA Metabolic Process (GO:0016070)	Disease (Reactome)
		MSTRG.6915	2.14451	Negative	-	Peptide Biosynthetic Process (GO:0043043)	Metabolism of RNA (Reactome)
TCONS_00122095	-1.13716	MSTRG.6341	-2.75597	Positive	-	RNA Metabolic Process (GO:0016070)	Disease (Reactome)
		MSTRG.6915	2.14451	Negative	-	Peptide Biosynthetic Process (GO:0043043)	Metabolism of RNA (Reactome)
		MSTRG.7017	-12.3016	Positive	VPS10 domain-containing receptor SorCS2	-	Metabolism (Reactome)
TCONS_00123536	-1.71693	MSTRG.6341	-2.75597	Positive	-	RNA Metabolic Process (GO:0016070)	Disease (Reactome)
		MSTRG.6915	2.14451	Negative	-	Peptide Biosynthetic Process (GO:0043043)	Metabolism of RNA (Reactome)
TCONS_00124717	-2.07742	MSTRG.6341	-2.75597	Positive	-	RNA Metabolic Process (GO:0016070)	Disease (Reactome)
		MSTRG.6915	2.14451	Negative	-	Peptide Biosynthetic Process (GO:0043043)	Metabolism of RNA (Reactome)
		MSTRG.7017	-12.3016	Positive	VPS10 domain-containing receptor SorCS2	-	Metabolism (Reactome)
TCONS_00127705	2.45777	MSTRG.6341	-2.75597	Negative	-	RNA Metabolic Process (GO:0016070)	Disease (Reactome)
		MSTRG.6915	2.14451	Positive	-	Peptide Biosynthetic Process (GO:0043043)	Metabolism of RNA (Reactome)
		MSTRG.7017	-12.3016	Negative	VPS10 domain-containing receptor SorCS2	-	Metabolism (Reactome)
TCONS_00129707	-1.58235	MSTRG.6341	-2.75597	Positive	-	RNA Metabolic Process (GO:0016070)	Disease (Reactome)
		MSTRG.6915	2.14451	Negative	-	Peptide Biosynthetic Process (GO:0043043)	Metabolism of RNA (Reactome)
		MSTRG.7017	-12.3016	Positive	VPS10 domain-containing receptor SorCS2	-	Metabolism (Reactome)
TCONS_00129961	-2.59638	MSTRG.6341	-2.75597	Positive	-	RNA Metabolic Process (GO:0016070)	Disease (Reactome)
		MSTRG.6915	2.14451	Negative	-	Peptide Biosynthetic Process (GO:0043043)	Metabolism of RNA (Reactome)
		MSTRG.7017	-12.3016	Positive	VPS10 domain-containing receptor SorCS2	-	Metabolism (Reactome)
TCONS_00130702	8.77135	MSTRG.6341	-2.75597	Negative	-	RNA Metabolic Process (GO:0016070)	Disease (Reactome)
		MSTRG.6915	2.14451	Positive	-	Peptide Biosynthetic Process (GO:0043043)	Metabolism of RNA (Reactome)
TCONS_00130703	3.90332	MSTRG.6341	-2.75597	Negative	-	RNA Metabolic Process (GO:0016070)	Disease (Reactome)
		MSTRG.6915	2.14451	Positive	-	Peptide Biosynthetic Process (GO:0043043)	Metabolism of RNA (Reactome)
		MSTRG.7017	-12.3016	Negative	VPS10 domain-containing receptor SorCS2	-	Metabolism (Reactome)
TCONS_00131317	4.36204	MSTRG.6915	2.14451	Positive	-	Peptide Biosynthetic Process (GO:0043043)	Metabolism of RNA (Reactome)
TCONS_00136950	-1.09369	MSTRG.6341	-2.75597	Positive	-	RNA Metabolic Process (GO:0016070)	Disease (Reactome)
TCONS_00136952	1.27824	MSTRG.6341	-2.75597	Negative	-	RNA Metabolic Process (GO:0016070)	Disease (Reactome)
		MSTRG.6915	2.14451	Positive	-	Peptide Biosynthetic Process (GO:0043043)	Metabolism of RNA (Reactome)
		MSTRG.7017	-12.3016	Negative	VPS10 domain-containing receptor SorCS2	-	Metabolism (Reactome)
TCONS_00141248	-2.32859	MSTRG.6341	-2.75597	Positive	-	RNA Metabolic Process (GO:0016070)	Disease (Reactome)
		MSTRG.7017	-12.3016	Positive	VPS10 domain-containing receptor SorCS2	-	Metabolism (Reactome)
TCONS_00143183	-2.81488	MSTRG.6341	-2.75597	Positive	-	RNA Metabolic Process (GO:0016070)	Disease (Reactome)
		MSTRG.6915	2.14451	Negative	-	Peptide Biosynthetic Process (GO:0043043)	Metabolism of RNA (Reactome)
		MSTRG.7017	-12.3016	Positive	VPS10 domain-containing receptor SorCS2	-	Metabolism (Reactome)
TCONS_00143853	-1.80732	MSTRG.6341	-2.75597	Positive	-	RNA Metabolic Process (GO:0016070)	Disease (Reactome)
		MSTRG.6915	2.14451	Negative	-	Peptide Biosynthetic Process (GO:0043043)	Metabolism of RNA (Reactome)
		MSTRG.7017	-12.3016	Positive	VPS10 domain-containing receptor SorCS2	-	Metabolism (Reactome)
TCONS_00144287	1.36519	MSTRG.6341	-2.75597	Negative	-	RNA Metabolic Process (GO:0016070)	Disease (Reactome)
TCONS_00144903	1.40396	MSTRG.6341	-2.75597	Negative	-	RNA Metabolic Process (GO:0016070)	Disease (Reactome)
		MSTRG.6915	2.14451	Positive	-	Peptide Biosynthetic Process (GO:0043043)	Metabolism of RNA (Reactome)
		MSTRG.7017	-12.3016	Negative	VPS10 domain-containing receptor SorCS2	-	Metabolism (Reactome)
TCONS_00145508	-1.57217	MSTRG.6341	-2.75597	Positive	-	RNA Metabolic Process (GO:0016070)	Disease (Reactome)
		MSTRG.6915	2.14451	Negative	-	Peptide Biosynthetic Process (GO:0043043)	Metabolism of RNA (Reactome)
		MSTRG.7017	-12.3016	Positive	VPS10 domain-containing receptor SorCS2	-	Metabolism (Reactome)
TCONS_00147144	-1.30102	MSTRG.6341	-2.75597	Positive	-	RNA Metabolic Process (GO:0016070)	Disease (Reactome)
		MSTRG.6915	2.14451	Negative	-	Peptide Biosynthetic Process (GO:0043043)	Metabolism of RNA (Reactome)
		MSTRG.7017	-12.3016	Positive	VPS10 domain-containing receptor SorCS2	-	Metabolism (Reactome)
TCONS_00150253	7.85326	RPS13	2.36335	Positive	-	Peptide Biosynthetic Process (GO:0043043), RNA Metabolic Process (GO:0016070)	Metabolism of RNA (Reactome);Metabolism of proteins (Reactome)
		TC2N	-3.76204	Negative	-	Heterocycle Biosynthetic Process (GO:0018130), Aromatic Compound Biosynthetic Process (GO:0019438), Nucleobase-Containing Compound Biosynthetic Process (GO:0034654), Organic Cyclic Compound Biosynthetic Process (GO:1901362), Macromolecule Biosynthetic Process (GO:0009059), Cellular Nitrogen Compound Biosynthetic Process (GO:0044271), Nucleic Acid Metabolic Process (GO:0090304)	Disease (Reactome), Metabolism of RNA (Reactome)
TCONS_00151064	-1.19632	RPS13	2.36335	Negative	-	Peptide Biosynthetic Process (GO:0043043), RNA Metabolic Process (GO:0016070)	Metabolism of RNA (Reactome);Metabolism of proteins (Reactome)
TCONS_00151313	1.21135	RPS13	2.36335	Positive	-	Peptide Biosynthetic Process (GO:0043043), RNA Metabolic Process (GO:0016070)	Metabolism of RNA (Reactome);Metabolism of proteins (Reactome)
		TC2N	-3.76204	Negative	-	Heterocycle Biosynthetic Process (GO:0018130), Aromatic Compound Biosynthetic Process (GO:0019438), Nucleobase-Containing Compound Biosynthetic Process (GO:0034654), Organic Cyclic Compound Biosynthetic Process (GO:1901362), Macromolecule Biosynthetic Process (GO:0009059), Cellular Nitrogen Compound Biosynthetic Process (GO:0044271), Nucleic Acid Metabolic Process (GO:0090304)	Disease (Reactome), Metabolism of RNA (Reactome)
TCONS_00156088	1.73134	RPS13	2.36335	Positive	-	Peptide Biosynthetic Process (GO:0043043), RNA Metabolic Process (GO:0016070)	Metabolism of RNA (Reactome);Metabolism of proteins (Reactome)
		TC2N	-3.76204	Negative	-	Heterocycle Biosynthetic Process (GO:0018130), Aromatic Compound Biosynthetic Process (GO:0019438), Nucleobase-Containing Compound Biosynthetic Process (GO:0034654), Organic Cyclic Compound Biosynthetic Process (GO:1901362), Macromolecule Biosynthetic Process (GO:0009059), Cellular Nitrogen Compound Biosynthetic Process (GO:0044271), Nucleic Acid Metabolic Process (GO:0090304)	Disease (Reactome), Metabolism of RNA (Reactome)
TCONS_00161276	2.06599	RPS13	2.36335	Positive	-	Peptide Biosynthetic Process (GO:0043043), RNA Metabolic Process (GO:0016070)	Metabolism of RNA (Reactome);Metabolism of proteins (Reactome)
		TC2N	-3.76204	Negative	-	Heterocycle Biosynthetic Process (GO:0018130), Aromatic Compound Biosynthetic Process (GO:0019438), Nucleobase-Containing Compound Biosynthetic Process (GO:0034654), Organic Cyclic Compound Biosynthetic Process (GO:1901362), Macromolecule Biosynthetic Process (GO:0009059), Cellular Nitrogen Compound Biosynthetic Process (GO:0044271), Nucleic Acid Metabolic Process (GO:0090304)	Disease (Reactome), Metabolism of RNA (Reactome)
TCONS_00162007	2.22582	RPS13	2.36335	Positive	-	Peptide Biosynthetic Process (GO:0043043), RNA Metabolic Process (GO:0016070)	Metabolism of RNA (Reactome);Metabolism of proteins (Reactome)
		TC2N	-3.76204	Negative	-	Heterocycle Biosynthetic Process (GO:0018130), Aromatic Compound Biosynthetic Process (GO:0019438), Nucleobase-Containing Compound Biosynthetic Process (GO:0034654), Organic Cyclic Compound Biosynthetic Process (GO:1901362), Macromolecule Biosynthetic Process (GO:0009059), Cellular Nitrogen Compound Biosynthetic Process (GO:0044271), Nucleic Acid Metabolic Process (GO:0090304)	Disease (Reactome), Metabolism of RNA (Reactome)
TCONS_00167183	-1.48485	RPS13	2.36335	Negative	-	Peptide Biosynthetic Process (GO:0043043), RNA Metabolic Process (GO:0016070)	Metabolism of RNA (Reactome);Metabolism of proteins (Reactome)
		TC2N	-3.76204	Positive	-	Heterocycle Biosynthetic Process (GO:0018130), Aromatic Compound Biosynthetic Process (GO:0019438), Nucleobase-Containing Compound Biosynthetic Process (GO:0034654), Organic Cyclic Compound Biosynthetic Process (GO:1901362), Macromolecule Biosynthetic Process (GO:0009059), Cellular Nitrogen Compound Biosynthetic Process (GO:0044271), Nucleic Acid Metabolic Process (GO:0090304)	Disease (Reactome), Metabolism of RNA (Reactome)
TCONS_00167546	-1.55216	RPS13	2.36335	Negative	-	Peptide Biosynthetic Process (GO:0043043), RNA Metabolic Process (GO:0016070)	Metabolism of RNA (Reactome);Metabolism of proteins (Reactome)
		TC2N	-3.76204	Positive	-	Heterocycle Biosynthetic Process (GO:0018130), Aromatic Compound Biosynthetic Process (GO:0019438), Nucleobase-Containing Compound Biosynthetic Process (GO:0034654), Organic Cyclic Compound Biosynthetic Process (GO:1901362), Macromolecule Biosynthetic Process (GO:0009059), Cellular Nitrogen Compound Biosynthetic Process (GO:0044271), Nucleic Acid Metabolic Process (GO:0090304)	Disease (Reactome), Metabolism of RNA (Reactome)
TCONS_00167722	-5.06901	RPS13	2.36335	Negative	-	Peptide Biosynthetic Process (GO:0043043), RNA Metabolic Process (GO:0016070)	Metabolism of RNA (Reactome);Metabolism of proteins (Reactome)
		TC2N	-3.76204	Positive	-	Heterocycle Biosynthetic Process (GO:0018130), Aromatic Compound Biosynthetic Process (GO:0019438), Nucleobase-Containing Compound Biosynthetic Process (GO:0034654), Organic Cyclic Compound Biosynthetic Process (GO:1901362), Macromolecule Biosynthetic Process (GO:0009059), Cellular Nitrogen Compound Biosynthetic Process (GO:0044271), Nucleic Acid Metabolic Process (GO:0090304)	Disease (Reactome), Metabolism of RNA (Reactome)
TCONS_00167749	-2.79228	RPS13	2.36335	Negative	-	Peptide Biosynthetic Process (GO:0043043), RNA Metabolic Process (GO:0016070)	Metabolism of RNA (Reactome);Metabolism of proteins (Reactome)
		TC2N	-3.76204	Positive	-	Heterocycle Biosynthetic Process (GO:0018130), Aromatic Compound Biosynthetic Process (GO:0019438), Nucleobase-Containing Compound Biosynthetic Process (GO:0034654), Organic Cyclic Compound Biosynthetic Process (GO:1901362), Macromolecule Biosynthetic Process (GO:0009059), Cellular Nitrogen Compound Biosynthetic Process (GO:0044271), Nucleic Acid Metabolic Process (GO:0090304)	Disease (Reactome), Metabolism of RNA (Reactome)
TCONS_00168619	-2.76576	RPS13	2.36335	Negative	-	Peptide Biosynthetic Process (GO:0043043), RNA Metabolic Process (GO:0016070)	Metabolism of RNA (Reactome);Metabolism of proteins (Reactome)
		TC2N	-3.76204	Positive	-	Heterocycle Biosynthetic Process (GO:0018130), Aromatic Compound Biosynthetic Process (GO:0019438), Nucleobase-Containing Compound Biosynthetic Process (GO:0034654), Organic Cyclic Compound Biosynthetic Process (GO:1901362), Macromolecule Biosynthetic Process (GO:0009059), Cellular Nitrogen Compound Biosynthetic Process (GO:0044271), Nucleic Acid Metabolic Process (GO:0090304)	Disease (Reactome), Metabolism of RNA (Reactome)
TCONS_00168799	-1.81458	RPS13	2.36335	Negative	-	Peptide Biosynthetic Process (GO:0043043), RNA Metabolic Process (GO:0016070)	Metabolism of RNA (Reactome);Metabolism of proteins (Reactome)
		TC2N	-3.76204	Positive	-	Heterocycle Biosynthetic Process (GO:0018130), Aromatic Compound Biosynthetic Process (GO:0019438), Nucleobase-Containing Compound Biosynthetic Process (GO:0034654), Organic Cyclic Compound Biosynthetic Process (GO:1901362), Macromolecule Biosynthetic Process (GO:0009059), Cellular Nitrogen Compound Biosynthetic Process (GO:0044271), Nucleic Acid Metabolic Process (GO:0090304)	Disease (Reactome), Metabolism of RNA (Reactome)
TCONS_00169067	-2.85401	RPS13	2.36335	Negative	-	Peptide Biosynthetic Process (GO:0043043), RNA Metabolic Process (GO:0016070)	Metabolism of RNA (Reactome);Metabolism of proteins (Reactome)
		TC2N	-3.76204	Positive	-	Heterocycle Biosynthetic Process (GO:0018130), Aromatic Compound Biosynthetic Process (GO:0019438), Nucleobase-Containing Compound Biosynthetic Process (GO:0034654), Organic Cyclic Compound Biosynthetic Process (GO:1901362), Macromolecule Biosynthetic Process (GO:0009059), Cellular Nitrogen Compound Biosynthetic Process (GO:0044271), Nucleic Acid Metabolic Process (GO:0090304)	Disease (Reactome), Metabolism of RNA (Reactome)
TCONS_00169068	-4.11001	RPS13	2.36335	Negative	-	Peptide Biosynthetic Process (GO:0043043), RNA Metabolic Process (GO:0016070)	Metabolism of RNA (Reactome);Metabolism of proteins (Reactome)
		TC2N	-3.76204	Positive	-	Heterocycle Biosynthetic Process (GO:0018130), Aromatic Compound Biosynthetic Process (GO:0019438), Nucleobase-Containing Compound Biosynthetic Process (GO:0034654), Organic Cyclic Compound Biosynthetic Process (GO:1901362), Macromolecule Biosynthetic Process (GO:0009059), Cellular Nitrogen Compound Biosynthetic Process (GO:0044271), Nucleic Acid Metabolic Process (GO:0090304)	Disease (Reactome), Metabolism of RNA (Reactome)
TCONS_00169375	-2.04859	RPS13	2.36335	Negative	-	Peptide Biosynthetic Process (GO:0043043), RNA Metabolic Process (GO:0016070)	Metabolism of RNA (Reactome);Metabolism of proteins (Reactome)
		TC2N	-3.76204	Positive	-	Heterocycle Biosynthetic Process (GO:0018130), Aromatic Compound Biosynthetic Process (GO:0019438), Nucleobase-Containing Compound Biosynthetic Process (GO:0034654), Organic Cyclic Compound Biosynthetic Process (GO:1901362), Macromolecule Biosynthetic Process (GO:0009059), Cellular Nitrogen Compound Biosynthetic Process (GO:0044271), Nucleic Acid Metabolic Process (GO:0090304)	Disease (Reactome), Metabolism of RNA (Reactome)
TCONS_00170162	-2.09069	RPS13	2.36335	Negative	-	Peptide Biosynthetic Process (GO:0043043), RNA Metabolic Process (GO:0016070)	Metabolism of RNA (Reactome);Metabolism of proteins (Reactome)
		TC2N	-3.76204	Positive	-	Heterocycle Biosynthetic Process (GO:0018130), Aromatic Compound Biosynthetic Process (GO:0019438), Nucleobase-Containing Compound Biosynthetic Process (GO:0034654), Organic Cyclic Compound Biosynthetic Process (GO:1901362), Macromolecule Biosynthetic Process (GO:0009059), Cellular Nitrogen Compound Biosynthetic Process (GO:0044271), Nucleic Acid Metabolic Process (GO:0090304)	Disease (Reactome), Metabolism of RNA (Reactome)
TCONS_00171026	-2.12892	RPS13	2.36335	Negative	-	Peptide Biosynthetic Process (GO:0043043), RNA Metabolic Process (GO:0016070)	Metabolism of RNA (Reactome);Metabolism of proteins (Reactome)
		TC2N	-3.76204	Positive	-	Heterocycle Biosynthetic Process (GO:0018130), Aromatic Compound Biosynthetic Process (GO:0019438), Nucleobase-Containing Compound Biosynthetic Process (GO:0034654), Organic Cyclic Compound Biosynthetic Process (GO:1901362), Macromolecule Biosynthetic Process (GO:0009059), Cellular Nitrogen Compound Biosynthetic Process (GO:0044271), Nucleic Acid Metabolic Process (GO:0090304)	Disease (Reactome), Metabolism of RNA (Reactome)
TCONS_00172657	-1.78164	RPS13	2.36335	Negative	-	Peptide Biosynthetic Process (GO:0043043), RNA Metabolic Process (GO:0016070)	Metabolism of RNA (Reactome);Metabolism of proteins (Reactome)
		TC2N	-3.76204	Positive	-	Heterocycle Biosynthetic Process (GO:0018130), Aromatic Compound Biosynthetic Process (GO:0019438), Nucleobase-Containing Compound Biosynthetic Process (GO:0034654), Organic Cyclic Compound Biosynthetic Process (GO:1901362), Macromolecule Biosynthetic Process (GO:0009059), Cellular Nitrogen Compound Biosynthetic Process (GO:0044271), Nucleic Acid Metabolic Process (GO:0090304)	Disease (Reactome), Metabolism of RNA (Reactome)
TCONS_00173180	-2.86011	RPS13	2.36335	Negative	-	Peptide Biosynthetic Process (GO:0043043), RNA Metabolic Process (GO:0016070)	Metabolism of RNA (Reactome);Metabolism of proteins (Reactome)
		TC2N	-3.76204	Positive	-	Heterocycle Biosynthetic Process (GO:0018130), Aromatic Compound Biosynthetic Process (GO:0019438), Nucleobase-Containing Compound Biosynthetic Process (GO:0034654), Organic Cyclic Compound Biosynthetic Process (GO:1901362), Macromolecule Biosynthetic Process (GO:0009059), Cellular Nitrogen Compound Biosynthetic Process (GO:0044271), Nucleic Acid Metabolic Process (GO:0090304)	Disease (Reactome), Metabolism of RNA (Reactome)
TCONS_00173783	-1.76619	RPS13	2.36335	Negative	-	Peptide Biosynthetic Process (GO:0043043), RNA Metabolic Process (GO:0016070)	Metabolism of RNA (Reactome);Metabolism of proteins (Reactome)
		TC2N	-3.76204	Positive	-	Heterocycle Biosynthetic Process (GO:0018130), Aromatic Compound Biosynthetic Process (GO:0019438), Nucleobase-Containing Compound Biosynthetic Process (GO:0034654), Organic Cyclic Compound Biosynthetic Process (GO:1901362), Macromolecule Biosynthetic Process (GO:0009059), Cellular Nitrogen Compound Biosynthetic Process (GO:0044271), Nucleic Acid Metabolic Process (GO:0090304)	Disease (Reactome), Metabolism of RNA (Reactome)
TCONS_00174566	2.14161	IFIT5	1.57544	Positive	-	-	Immune System (Reactome)
TCONS_00175574	-2.4657	IFIT5	1.57544	Negative	-	-	Immune System (Reactome)
TCONS_00176056	-2.66097	IFIT5	1.57544	Negative	-	-	Immune System (Reactome)
TCONS_00178054	2.14515	IFIT5	1.57544	Positive	-	-	Immune System (Reactome)
		SFTPA2	2.93165	Positive	-	Phosphate-containing compound metabolic process (GO:0006796)	Metabolism of proteins (Reactome)
TCONS_00178163	-3.36335	IFIT5	1.57544	Negative	-	-	Immune System (Reactome)
		MSTRG.8594	-1.34813	Positive	-	Cellular Component Organization (GO:0016043)	Reproduction (Reactome)
TCONS_00180751	-3.08873	IFIT5	1.57544	Negative	-	-	Immune System (Reactome)
		MSTRG.8594	-1.34813	Positive	-	Cellular Component Organization (GO:0016043)	Reproduction (Reactome)
TCONS_00181894	-2.19118	IFIT5	1.57544	Negative	-	-	Immune System (Reactome)
TCONS_00183375	-2.11947	IFIT5	1.57544	Negative	-	-	Immune System (Reactome)
TCONS_00183885	-3.92181	IFIT5	1.57544	Negative	-	-	Immune System (Reactome)
TCONS_00183890	-1.58797	IFIT5	1.57544	Negative	-	-	Immune System (Reactome)
TCONS_00184104	-1.13411	IFIT5	1.57544	Negative	-	-	Immune System (Reactome)
TCONS_00184140	-3.08384	IFIT5	1.57544	Negative	-	-	Immune System (Reactome)
		MSTRG.8484	-6.88533	Positive	-	-	Immune System (Reactome), Metabolism (Reactome), Signal Transduction (Reactome), Metabolism of proteins (Reactome)
		MSTRG.8594	-1.34813	Positive	-	Cellular Component Organization (GO:0016043)	Reproduction (Reactome)
TCONS_00185159	1.51148	IFIT5	1.57544	Positive	-	-	Immune System (Reactome)
		MSTRG.8594	-1.34813	Negative	-	Cellular Component Organization (GO:0016043)	Reproduction (Reactome)
		SFTPA2	2.93165	Positive	-	Phosphate-containing compound metabolic process (GO:0006796)	Metabolism of proteins (Reactome)
TCONS_00185365	-3.03672	IFIT5	1.57544	Negative	-	-	Immune System (Reactome)
		MSTRG.8484	-6.88533	Positive	-	-	Immune System (Reactome), Metabolism (Reactome), Signal Transduction (Reactome), Metabolism of proteins (Reactome)
		MSTRG.8594	-1.34813	Positive	-	Cellular Component Organization (GO:0016043)	Reproduction (Reactome)
TCONS_00185585	-1.37922	IFIT5	1.57544	Negative	-	-	Immune System (Reactome)
TCONS_00185951	-1.56022	IFIT5	1.57544	Negative	-	-	Immune System (Reactome)
TCONS_00186632	-1.68014	IFIT5	1.57544	Negative	-	-	Immune System (Reactome)
		MSTRG.8594	-1.34813	Positive	-	Cellular Component Organization (GO:0016043)	Reproduction (Reactome)
TCONS_00187359	-2.74116	IFIT5	1.57544	Negative	-	-	Immune System (Reactome)
		MSTRG.8594	-1.34813	Positive	-	Cellular Component Organization (GO:0016043)	Reproduction (Reactome)
TCONS_00187431	-2.73783	IFIT5	1.57544	Negative	-	-	Immune System (Reactome)
		MSTRG.8594	-1.34813	Positive	-	Cellular Component Organization (GO:0016043)	Reproduction (Reactome)
TCONS_00187432	-3.81322	MSTRG.8594	-1.34813	Positive	-	Cellular Component Organization (GO:0016043)	Reproduction (Reactome)
TCONS_00187433	-1.21598	IFIT5	1.57544	Negative	-	-	Immune System (Reactome)
		MSTRG.8594	-1.34813	Positive	-	Cellular Component Organization (GO:0016043)	Reproduction (Reactome)
TCONS_00204797	1.1976	MSTRG.9679	2.85581	Positive	-	Cellular Component Assembly (GO:0022607)	Immune System (Reactome), Metabolism of proteins (Reactome), Hemostasis (Reactome)
		MSTRG.9703	1.89567	Positive	-	Signal Transduction (GO:0007165), Cell Communication (GO:0007154), Cellular Response To Stimulus (GO:0051716), Regulation of Cellular Process (GO:0050794)	Vesicle-mediated transport (Reactome)
TCONS_00207012	1.54439	MSTRG.9679	2.85581	Positive	-	Cellular Component Assembly (GO:0022607)	Immune System (Reactome), Metabolism of proteins (Reactome), Hemostasis (Reactome)
TCONS_00207021	0.864344	MSTRG.9679	2.85581	Positive	-	Cellular Component Assembly (GO:0022607)	Immune System (Reactome), Metabolism of proteins (Reactome), Hemostasis (Reactome)
		MSTRG.9703	1.89567	Positive	-	Signal Transduction (GO:0007165), Cell Communication (GO:0007154), Cellular Response To Stimulus (GO:0051716), Regulation of Cellular Process (GO:0050794)	Vesicle-mediated transport (Reactome)
TCONS_00209156	-2.01216	MSTRG.9679	2.85581	Negative	-	Cellular Component Assembly (GO:0022607)	Immune System (Reactome), Metabolism of proteins (Reactome), Hemostasis (Reactome)
		MSTRG.9703	1.89567	Negative	-	Signal Transduction (GO:0007165), Cell Communication (GO:0007154), Cellular Response To Stimulus (GO:0051716), Regulation of Cellular Process (GO:0050794)	Vesicle-mediated transport (Reactome)
TCONS_00211247	0.953291	MSTRG.9679	2.85581	Positive	-	Cellular Component Assembly (GO:0022607)	Immune System (Reactome), Metabolism of proteins (Reactome), Hemostasis (Reactome)
		MSTRG.9703	1.89567	Positive	-	Signal Transduction (GO:0007165), Cell Communication (GO:0007154), Cellular Response To Stimulus (GO:0051716), Regulation of Cellular Process (GO:0050794)	Vesicle-mediated transport (Reactome)
TCONS_00213086	-1.27027	MSTRG.9703	1.89567	Negative	-	Signal Transduction (GO:0007165), Cell Communication (GO:0007154), Cellular Response To Stimulus (GO:0051716), Regulation of Cellular Process (GO:0050794)	Vesicle-mediated transport (Reactome)
TCONS_00218155	-2.25403	SEPT2	5.3409	Negative	-	Organelle Organization (GO:0006996), Cellular Component Assembly (GO:0022607)	Organelle biogenesis and maintenance (Reactome)
		MSTRG.10261	-8.91456	Positive	-	Cellular Component Assembly (GO:0022607), Organelle Organization (GO:0006996)	Organelle biogenesis and maintenance (Reactome), Metabolism (Reactome)
		MSTRG.10381	-2.9957	Positive	-	RNA Metabolic Process (GO:0016070)	Disease (Reactome)
		MSTRG.10568	3.10097	Negative	-	Proteolysis (GO:0006508), Regulation of Protein Metabolic Process (GO:0051246)	Hemostasis (Reactome)
TCONS_00218990	2.24249	SEPT2	5.3409	Positive	-	Organelle Organization (GO:0006996), Cellular Component Assembly (GO:0022607)	Organelle biogenesis and maintenance (Reactome)
		MSTRG.10261	-8.91456	Negative	-	Cellular Component Assembly (GO:0022607), Organelle Organization (GO:0006996)	Organelle biogenesis and maintenance (Reactome), Metabolism (Reactome)
		MSTRG.10381	-2.9957	Negative	-	RNA Metabolic Process (GO:0016070)	Disease (Reactome)
		MSTRG.10568	3.10097	Positive	-	Proteolysis (GO:0006508), Regulation of Protein Metabolic Process (GO:0051246)	Hemostasis (Reactome)
TCONS_00220007	7.48063	SEPT2	5.3409	Positive	-	Organelle Organization (GO:0006996), Cellular Component Assembly (GO:0022607)	Organelle biogenesis and maintenance (Reactome)
		MSTRG.10261	-8.91456	Negative	-	Cellular Component Assembly (GO:0022607), Organelle Organization (GO:0006996)	Organelle biogenesis and maintenance (Reactome), Metabolism (Reactome)
		MSTRG.10381	-2.9957	Negative	-	RNA Metabolic Process (GO:0016070)	Disease (Reactome)
		MSTRG.10568	3.10097	Positive	-	Proteolysis (GO:0006508), Regulation of Protein Metabolic Process (GO:0051246)	Hemostasis (Reactome)
TCONS_00220593	1.09177	MSTRG.10261	-8.91456	Negative	-	Cellular Component Assembly (GO:0022607), Organelle Organization (GO:0006996)	Organelle biogenesis and maintenance (Reactome), Metabolism (Reactome)
		MSTRG.10381	-2.9957	Negative	-	RNA Metabolic Process (GO:0016070)	Disease (Reactome)
TCONS_00221180	-1.91444	SEPT2	5.3409	Negative	-	Organelle Organization (GO:0006996), Cellular Component Assembly (GO:0022607)	Organelle biogenesis and maintenance (Reactome)
		MSTRG.10261	-8.91456	Positive	-	Cellular Component Assembly (GO:0022607), Organelle Organization (GO:0006996)	Organelle biogenesis and maintenance (Reactome), Metabolism (Reactome)
		MSTRG.10381	-2.9957	Positive	-	RNA Metabolic Process (GO:0016070)	Disease (Reactome)
TCONS_00222334	-1.57723	MSTRG.10261	-8.91456	Positive	-	Cellular Component Assembly (GO:0022607), Organelle Organization (GO:0006996)	Organelle biogenesis and maintenance (Reactome), Metabolism (Reactome)
		MSTRG.10381	-2.9957	Positive	-	RNA Metabolic Process (GO:0016070)	Disease (Reactome)
TCONS_00222886	1.28264	MSTRG.10261	-8.91456	Negative	-	Cellular Component Assembly (GO:0022607), Organelle Organization (GO:0006996)	Organelle biogenesis and maintenance (Reactome), Metabolism (Reactome)
		MSTRG.10381	-2.9957	Negative	-	RNA Metabolic Process (GO:0016070)	Disease (Reactome)
		MSTRG.10568	3.10097	Positive	-	Proteolysis (GO:0006508), Regulation of Protein Metabolic Process (GO:0051246)	Hemostasis (Reactome)
TCONS_00224930	-1.63644	MSTRG.10261	-8.91456	Positive	-	Cellular Component Assembly (GO:0022607), Organelle Organization (GO:0006996)	Organelle biogenesis and maintenance (Reactome), Metabolism (Reactome)
		MSTRG.10381	-2.9957	Positive	-	RNA Metabolic Process (GO:0016070)	Disease (Reactome)
TCONS_00225886	-1.97287	SEPT2	5.3409	Negative	-	Organelle Organization (GO:0006996), Cellular Component Assembly (GO:0022607)	Organelle biogenesis and maintenance (Reactome)
		MSTRG.10261	-8.91456	Positive	-	Cellular Component Assembly (GO:0022607), Organelle Organization (GO:0006996)	Organelle biogenesis and maintenance (Reactome), Metabolism (Reactome)
		MSTRG.10381	-2.9957	Positive	-	RNA Metabolic Process (GO:0016070)	Disease (Reactome)
TCONS_00227149	-4.66113	SEPT2	5.3409	Negative	-	Organelle Organization (GO:0006996), Cellular Component Assembly (GO:0022607)	Organelle biogenesis and maintenance (Reactome)
		MSTRG.10261	-8.91456	Positive	-	Cellular Component Assembly (GO:0022607), Organelle Organization (GO:0006996)	Organelle biogenesis and maintenance (Reactome), Metabolism (Reactome)
		MSTRG.10381	-2.9957	Positive	-	RNA Metabolic Process (GO:0016070)	Disease (Reactome)
TCONS_00228201	-1.20809	CIB4	1.2586	Negative	-	Regulation of Immune system process (GO:0002682), Transcription, DNA-templated (GO:0006351), Regulation of nucleic acid-templated transcription (GO:1903506)	Sensory Perception (Reactome)
		MSTRG.10718	2.6481	Negative	-	Cellular Component Assembly (GO:0022607), Gene Expression (GO:0010467), Nervous System Development (GO:0007399), Regulation of Gene Expression (GO:0010468)	Immune System (Reactome)
TCONS_00228277	-1.19263	MSTRG.10718	2.6481	Negative	-	Cellular Component Assembly (GO:0022607), Gene Expression (GO:0010467), Nervous System Development (GO:0007399), Regulation of Gene Expression (GO:0010468)	Immune System (Reactome)
TCONS_00228673	-1.29648	CIB4	1.2586	Negative	-	Regulation of Immune system process (GO:0002682), Transcription, DNA-templated (GO:0006351), Regulation of nucleic acid-templated transcription (GO:1903506)	Sensory Perception (Reactome)
		MSTRG.10718	2.6481	Negative	-	Cellular Component Assembly (GO:0022607), Gene Expression (GO:0010467), Nervous System Development (GO:0007399), Regulation of Gene Expression (GO:0010468)	Immune System (Reactome)
TCONS_00236405	-1.47573	CIB4	1.2586	Negative	-	Regulation of Immune system process (GO:0002682), Transcription, DNA-templated (GO:0006351), Regulation of nucleic acid-templated transcription (GO:1903506)	Sensory Perception (Reactome)
		MSTRG.10718	2.6481	Negative	-	Cellular Component Assembly (GO:0022607), Gene Expression (GO:0010467), Nervous System Development (GO:0007399), Regulation of Gene Expression (GO:0010468)	Immune System (Reactome)
TCONS_00237126	-6.06851	CIB4	1.2586	Negative	-	Regulation of Immune system process (GO:0002682), Transcription, DNA-templated (GO:0006351), Regulation of nucleic acid-templated transcription (GO:1903506)	Sensory Perception (Reactome)
		MSTRG.10718	2.6481	Negative	-	Cellular Component Assembly (GO:0022607), Gene Expression (GO:0010467), Nervous System Development (GO:0007399), Regulation of Gene Expression (GO:0010468)	Immune System (Reactome)
TCONS_00238064	-3.14331	CIB4	1.2586	Negative	-	Regulation of Immune system process (GO:0002682), Transcription, DNA-templated (GO:0006351), Regulation of nucleic acid-templated transcription (GO:1903506)	Sensory Perception (Reactome)
		MSTRG.10718	2.6481	Negative	-	Cellular Component Assembly (GO:0022607), Gene Expression (GO:0010467), Nervous System Development (GO:0007399), Regulation of Gene Expression (GO:0010468)	Immune System (Reactome)
TCONS_00250200	-1.29263	OASL	1.7146	Negative	-	Immune response (GO:0006955), Response to biotic stimulus (GO:0009607), Response to other organism (GO:0051707), Response to stress (GO:0006950), Response to external stimulus (GO:0009605)	Metabolism of proteins (Reactome),Signal Transduction (Reactome),Transport of small molecules (Reactome),Vesicle-mediated transport (Reactome)
TCONS_00253710	1.20591	NR2C2	-12.3422	Negative	-	Regulation of Nucleic Acid-Templated Transcription (GO:1903506), DNA-Templated Transcription (GO:0006351)	Gene expression (Transcription) (Reactome)
		OASL	1.7146	Positive	-	Immune response (GO:0006955), Response to biotic stimulus (GO:0009607), Response to other organism (GO:0051707), Response to stress (GO:0006950), Response to external stimulus (GO:0009605)	Metabolism of proteins (Reactome),Signal Transduction (Reactome),Transport of small molecules (Reactome),Vesicle-mediated transport (Reactome)
TCONS_00253764	2.0865	OASL	1.7146	Positive	-	Immune response (GO:0006955), Response to biotic stimulus (GO:0009607), Response to other organism (GO:0051707), Response to stress (GO:0006950), Response to external stimulus (GO:0009605)	Metabolism of proteins (Reactome),Signal Transduction (Reactome),Transport of small molecules (Reactome),Vesicle-mediated transport (Reactome)
TCONS_00254843	1.80774	OASL	1.7146	Positive	-	Immune response (GO:0006955), Response to biotic stimulus (GO:0009607), Response to other organism (GO:0051707), Response to stress (GO:0006950), Response to external stimulus (GO:0009605)	Metabolism of proteins (Reactome),Signal Transduction (Reactome),Transport of small molecules (Reactome),Vesicle-mediated transport (Reactome)
TCONS_00260801	-2.42392	CPEB4	4.55252	Negative	-	Peptide Biosynthetic Process (GO:0043043)	-
TCONS_00264257	2.27105	CPEB4	4.55252	Positive	-	Peptide Biosynthetic Process (GO:0043043)	-
TCONS_00265799	-3.2253	CPEB4	4.55252	Negative	-	Peptide Biosynthetic Process (GO:0043043)	-
TCONS_00280868	-4.25957	PPTC7	3.09532	Negative	-	-	-
TCONS_00281295	-1.22011	PPTC7	3.09532	Negative	-	-	-
TCONS_00285405	0.706826	PPTC7	3.09532	Positive	-	-	-
TCONS_00288915	4.5591	MSTRG.13404	3.37943	Positive	Ribonuclease H protein	Nucleic Acid Metabolic Process (GO:0090304)	Immune System (Reactome), Metabolism of proteins (Reactome), Transport of small molecules (Reactome)
TCONS_00289303	4.04168	MSTRG.13404	3.37943	Positive	Ribonuclease H protein	Nucleic Acid Metabolic Process (GO:0090304)	Immune System (Reactome), Metabolism of proteins (Reactome), Transport of small molecules (Reactome)
TCONS_00289492	4.80439	MSTRG.13404	3.37943	Positive	Ribonuclease H protein	Nucleic Acid Metabolic Process (GO:0090304)	Immune System (Reactome), Metabolism of proteins (Reactome), Transport of small molecules (Reactome)
TCONS_00289523	2.30332	MSTRG.13404	3.37943	Positive	Ribonuclease H protein	Nucleic Acid Metabolic Process (GO:0090304)	Immune System (Reactome), Metabolism of proteins (Reactome), Transport of small molecules (Reactome)
TCONS_00289545	4.54716	MSTRG.13404	3.37943	Positive	Ribonuclease H protein	Nucleic Acid Metabolic Process (GO:0090304)	Immune System (Reactome), Metabolism of proteins (Reactome), Transport of small molecules (Reactome)
TCONS_00289596	5.9024	BF1	-10.9214	Negative	Belongs to the MHC class I family	-	Immune System (Reactome), Metabolism of proteins (Reactome), Transport of small molecules (Reactome), Organismal Systems (KEGG), Environmental Information Processing (KEGG), Cellular Processes (KEGG)
		MSTRG.13404	3.37943	Positive	Ribonuclease H protein	Nucleic Acid Metabolic Process (GO:0090304)	Immune System (Reactome), Metabolism of proteins (Reactome), Transport of small molecules (Reactome)
		MSTRG.13476	2.06033	Positive	-	-	-
TCONS_00289675	5.49369	BF1	-10.9214	Negative	Belongs to the MHC class I family	-	Immune System (Reactome), Metabolism of proteins (Reactome), Transport of small molecules (Reactome), Organismal Systems (KEGG), Environmental Information Processing (KEGG), Cellular Processes (KEGG)
		MSTRG.13404	3.37943	Positive	Ribonuclease H protein	Nucleic Acid Metabolic Process (GO:0090304)	Immune System (Reactome), Metabolism of proteins (Reactome), Transport of small molecules (Reactome)
		MSTRG.13476	2.06033	Positive	-	-	-
TCONS_00289982	4.9844	MSTRG.13404	3.37943	Positive	Ribonuclease H protein	Nucleic Acid Metabolic Process (GO:0090304)	Immune System (Reactome), Metabolism of proteins (Reactome), Transport of small molecules (Reactome)
TCONS_00289983	5.14038	MSTRG.13404	3.37943	Positive	Ribonuclease H protein	Nucleic Acid Metabolic Process (GO:0090304)	Immune System (Reactome), Metabolism of proteins (Reactome), Transport of small molecules (Reactome)
TCONS_00290024	2.45582	MSTRG.13404	3.37943	Positive	Ribonuclease H protein	Nucleic Acid Metabolic Process (GO:0090304)	Immune System (Reactome), Metabolism of proteins (Reactome), Transport of small molecules (Reactome)
TCONS_00290150	5.96282	MSTRG.13404	3.37943	Positive	Ribonuclease H protein	Nucleic Acid Metabolic Process (GO:0090304)	Immune System (Reactome), Metabolism of proteins (Reactome), Transport of small molecules (Reactome)
TCONS_00290188	-4.98719	BF1	-10.9214	Positive	Belongs to the MHC class I family	-	Immune System (Reactome), Metabolism of proteins (Reactome), Transport of small molecules (Reactome), Organismal Systems (KEGG), Environmental Information Processing (KEGG), Cellular Processes (KEGG)
		MSTRG.13404	3.37943	Negative	Ribonuclease H protein	Nucleic Acid Metabolic Process (GO:0090304)	Immune System (Reactome), Metabolism of proteins (Reactome), Transport of small molecules (Reactome)
TCONS_00290365	2.77117	MSTRG.13404	3.37943	Positive	Ribonuclease H protein	Nucleic Acid Metabolic Process (GO:0090304)	Immune System (Reactome), Metabolism of proteins (Reactome), Transport of small molecules (Reactome)
TCONS_00290376	2.84644	MSTRG.13404	3.37943	Positive	Ribonuclease H protein	Nucleic Acid Metabolic Process (GO:0090304)	Immune System (Reactome), Metabolism of proteins (Reactome), Transport of small molecules (Reactome)
TCONS_00290448	1.44468	MSTRG.13404	3.37943	Positive	Ribonuclease H protein	Nucleic Acid Metabolic Process (GO:0090304)	Immune System (Reactome), Metabolism of proteins (Reactome), Transport of small molecules (Reactome)
TCONS_00290496	3.97278	MSTRG.13404	3.37943	Positive	Ribonuclease H protein	Nucleic Acid Metabolic Process (GO:0090304)	Immune System (Reactome), Metabolism of proteins (Reactome), Transport of small molecules (Reactome)
TCONS_00290652	1.64956	MSTRG.13404	3.37943	Positive	Ribonuclease H protein	Nucleic Acid Metabolic Process (GO:0090304)	Immune System (Reactome), Metabolism of proteins (Reactome), Transport of small molecules (Reactome)
TCONS_00290695	2.18774	MSTRG.13404	3.37943	Positive	Ribonuclease H protein	Nucleic Acid Metabolic Process (GO:0090304)	Immune System (Reactome), Metabolism of proteins (Reactome), Transport of small molecules (Reactome)
TCONS_00290778	-1.2295	BF1	-10.9214	Positive	Belongs to the MHC class I family	-	Immune System (Reactome), Metabolism of proteins (Reactome), Transport of small molecules (Reactome), Organismal Systems (KEGG), Environmental Information Processing (KEGG), Cellular Processes (KEGG)
		MSTRG.13404	3.37943	Negative	Ribonuclease H protein	Nucleic Acid Metabolic Process (GO:0090304)	Immune System (Reactome), Metabolism of proteins (Reactome), Transport of small molecules (Reactome)
TCONS_00290956	1.45099	MSTRG.13404	3.37943	Positive	Ribonuclease H protein	Nucleic Acid Metabolic Process (GO:0090304)	Immune System (Reactome), Metabolism of proteins (Reactome), Transport of small molecules (Reactome)
TCONS_00291195	3.89477	BF1	-10.9214	Negative	Belongs to the MHC class I family	-	Immune System (Reactome), Metabolism of proteins (Reactome), Transport of small molecules (Reactome), Organismal Systems (KEGG), Environmental Information Processing (KEGG), Cellular Processes (KEGG)
		MSTRG.13404	3.37943	Positive	Ribonuclease H protein	Nucleic Acid Metabolic Process (GO:0090304)	Immune System (Reactome), Metabolism of proteins (Reactome), Transport of small molecules (Reactome)
TCONS_00291196	2.31189	BF1	-10.9214	Negative	Belongs to the MHC class I family	-	Immune System (Reactome), Metabolism of proteins (Reactome), Transport of small molecules (Reactome), Organismal Systems (KEGG), Environmental Information Processing (KEGG), Cellular Processes (KEGG)
		MSTRG.13404	3.37943	Positive	Ribonuclease H protein	Nucleic Acid Metabolic Process (GO:0090304)	Immune System (Reactome), Metabolism of proteins (Reactome), Transport of small molecules (Reactome)
TCONS_00291338	3.67029	BF1	-10.9214	Negative	Belongs to the MHC class I family	-	Immune System (Reactome), Metabolism of proteins (Reactome), Transport of small molecules (Reactome), Organismal Systems (KEGG), Environmental Information Processing (KEGG), Cellular Processes (KEGG)
		MSTRG.13404	3.37943	Positive	Ribonuclease H protein	Nucleic Acid Metabolic Process (GO:0090304)	Immune System (Reactome), Metabolism of proteins (Reactome), Transport of small molecules (Reactome)
		MSTRG.13476	2.06033	Positive	-	-	-
TCONS_00291437	1.78875	MSTRG.13404	3.37943	Positive	Ribonuclease H protein	Nucleic Acid Metabolic Process (GO:0090304)	Immune System (Reactome), Metabolism of proteins (Reactome), Transport of small molecules (Reactome)
TCONS_00291448	1.5482	BF1	-10.9214	Negative	Belongs to the MHC class I family	-	Immune System (Reactome), Metabolism of proteins (Reactome), Transport of small molecules (Reactome), Organismal Systems (KEGG), Environmental Information Processing (KEGG), Cellular Processes (KEGG)
		MSTRG.13404	3.37943	Positive	Ribonuclease H protein	Nucleic Acid Metabolic Process (GO:0090304)	Immune System (Reactome), Metabolism of proteins (Reactome), Transport of small molecules (Reactome)
		MSTRG.13476	2.06033	Positive	-	-	-
TCONS_00319039	-1.20774	MSTRG.14332	4.18862	Negative	Angiopoietin-related protein 1-like	-	Extracellular matrix organization (Reactome)
TCONS_00322409	3.00876	LOC107057295	3.06444	Positive	-	-	-
TCONS_00324872	-1.20443	LOC107057295	3.06444	Negative	-	-	-
TCONS_00325907	-5.36019	LOC107057295	3.06444	Negative	-	-	-
TCONS_00327566	-1.94969	LOC107057295	3.06444	Negative	-	-	-
TCONS_00349276	-1.23053	CADM3	-2.04495	Positive	Cell adhesion molecule 3	Protein localization (GO:0008104)	Cell-Cell communication (Reactome),Environmental Information Processing (KEGG)
TCONS_00350731	1.47766	CADM3	-2.04495	Negative	Cell adhesion molecule 3	Protein localization (GO:0008104)	Cell-Cell communication (Reactome),Environmental Information Processing (KEGG)
		MSTRG.16173	2.66576	Positive	Cell adhesion molecule 3	Cellular Macromolecule Localization (GO:0070727)	Cell-Cell communication (Reactome), Environmental Information Processing (KEGG)
TCONS_00351800	-2.06986	CADM3	-2.04495	Positive	Cell adhesion molecule 3	Protein localization (GO:0008104)	Cell-Cell communication (Reactome),Environmental Information Processing (KEGG)
TCONS_00354135	0.880541	CD55	13.2029	Positive	-	-	Immune System (Reactome)
TCONS_00357124	1.3694	CD55	13.2029	Positive	-	-	Immune System (Reactome)
TCONS_00375215	4.69049	MSTRG.17306	5.64031	Positive	-	-	Metabolism of RNA (Reactome)
TCONS_00375306	5.69314	MSTRG.17306	5.64031	Positive	-	-	Metabolism of RNA (Reactome)
TCONS_00375382	5.32544	MSTRG.17306	5.64031	Positive	-	-	Metabolism of RNA (Reactome)
TCONS_00375419	6.82454	MSTRG.17306	5.64031	Positive	-	-	Metabolism of RNA (Reactome)
TCONS_00375460	5.54125	MSTRG.17306	5.64031	Positive	-	-	Metabolism of RNA (Reactome)
TCONS_00375532	5.50115	MSTRG.17306	5.64031	Positive	-	-	Metabolism of RNA (Reactome)
TCONS_00375548	3.7872	MSTRG.17306	5.64031	Positive	-	-	Metabolism of RNA (Reactome)
TCONS_00375579	4.56214	MSTRG.17306	5.64031	Positive	-	-	Metabolism of RNA (Reactome)
TCONS_00375598	4.59037	MSTRG.17306	5.64031	Positive	-	-	Metabolism of RNA (Reactome)
TCONS_00375724	3.38116	MSTRG.17306	5.64031	Positive	-	-	Metabolism of RNA (Reactome)
TCONS_00375760	4.79549	MSTRG.17306	5.64031	Positive	-	-	Metabolism of RNA (Reactome)
TCONS_00375774	5.68982	MSTRG.17306	5.64031	Positive	-	-	Metabolism of RNA (Reactome)
TCONS_00375834	5.34389	MSTRG.17306	5.64031	Positive	-	-	Metabolism of RNA (Reactome)
TCONS_00375871	4.51618	MSTRG.17306	5.64031	Positive	-	-	Metabolism of RNA (Reactome)
TCONS_00376134	5.99076	MSTRG.17306	5.64031	Positive	-	-	Metabolism of RNA (Reactome)
TCONS_00376219	4.16268	MSTRG.17306	5.64031	Positive	-	-	Metabolism of RNA (Reactome)
TCONS_00376386	-3.26291	MSTRG.17306	5.64031	Negative	-	-	Metabolism of RNA (Reactome)
TCONS_00376436	-2.98808	MSTRG.17306	5.64031	Negative	-	-	Metabolism of RNA (Reactome)
TCONS_00376437	-1.21138	MSTRG.17306	5.64031	Negative	-	-	Metabolism of RNA (Reactome)
TCONS_00376459	-1.75067	MSTRG.17306	5.64031	Negative	-	-	Metabolism of RNA (Reactome)
TCONS_00376706	-1.49189	MSTRG.17306	5.64031	Negative	-	-	Metabolism of RNA (Reactome)
TCONS_00376763	-3.5133	MSTRG.17306	5.64031	Negative	-	-	Metabolism of RNA (Reactome)
TCONS_00376784	-1.03204	MSTRG.17306	5.64031	Negative	-	-	Metabolism of RNA (Reactome)
TCONS_00376843	3.58413	MSTRG.17306	5.64031	Positive	-	-	Metabolism of RNA (Reactome)
TCONS_00379449	2.28576	MSTRG.17537	5.48954	Positive	-	Positive Regulation of Protein Modification Process (GO:0031401), Regulation of Protein Modification Process (GO:0031399)	-
TCONS_00379760	-4.26915	MSTRG.17537	5.48954	Negative	-	Positive Regulation of Protein Modification Process (GO:0031401), Regulation of Protein Modification Process (GO:0031399)	-
TCONS_00380117	-1.12438	MSTRG.17537	5.48954	Negative	-	Positive Regulation of Protein Modification Process (GO:0031401), Regulation of Protein Modification Process (GO:0031399)	-
TCONS_00380392	-3.01946	MSTRG.17537	5.48954	Negative	-	Positive Regulation of Protein Modification Process (GO:0031401), Regulation of Protein Modification Process (GO:0031399)	-
TCONS_00380415	-1.10725	MSTRG.17537	5.48954	Negative	-	Positive Regulation of Protein Modification Process (GO:0031401), Regulation of Protein Modification Process (GO:0031399)	-
TCONS_00380477	-3.67893	MSTRG.17537	5.48954	Negative	-	Positive Regulation of Protein Modification Process (GO:0031401), Regulation of Protein Modification Process (GO:0031399)	-
TCONS_00388892	6.14264	NANS	-1.47905	Negative	-	Biosynthetic process (GO:0009058), Organic substance metabolic process (GO:0071704), Primary metabolic process (GO:0044238)	Metabolism of proteins (Reactome),Metabolism (KEGG)
TCONS_00389776	6.51445	NANS	-1.47905	Negative	-	Biosynthetic process (GO:0009058), Organic substance metabolic process (GO:0071704), Primary metabolic process (GO:0044238)	Metabolism of proteins (Reactome),Metabolism (KEGG)
TCONS_00391978	2.61579	IL6ST	5.66062	Positive	Interleukin 6 signal transducer	Regulation of Immune system process (GO:0002682), Positive regulation of protein modification process (GO:0031401)	Immune System (Reactome)
		NANS	-1.47905	Negative	-	Biosynthetic process (GO:0009058), Organic substance metabolic process (GO:0071704), Primary metabolic process (GO:0044238)	Metabolism of proteins (Reactome),Metabolism (KEGG)
TCONS_00393920	1.85081	NANS	-1.47905	Negative	-	Biosynthetic process (GO:0009058), Organic substance metabolic process (GO:0071704), Primary metabolic process (GO:0044238)	Metabolism of proteins (Reactome),Metabolism (KEGG)
TCONS_00396437	2.10205	IL6ST	5.66062	Positive	Interleukin 6 signal transducer	Regulation of Immune system process (GO:0002682), Positive regulation of protein modification process (GO:0031401)	Immune System (Reactome)
		NANS	-1.47905	Negative	-	Biosynthetic process (GO:0009058), Organic substance metabolic process (GO:0071704), Primary metabolic process (GO:0044238)	Metabolism of proteins (Reactome),Metabolism (KEGG)
TCONS_00399083	1.3054	NANS	-1.47905	Negative	-	Biosynthetic process (GO:0009058), Organic substance metabolic process (GO:0071704), Primary metabolic process (GO:0044238)	Metabolism of proteins (Reactome),Metabolism (KEGG)
TCONS_00401009	2.43	IL6ST	5.66062	Positive	Interleukin 6 signal transducer	Regulation of Immune system process (GO:0002682), Positive regulation of protein modification process (GO:0031401)	Immune System (Reactome)
		NANS	-1.47905	Negative	-	Biosynthetic process (GO:0009058), Organic substance metabolic process (GO:0071704), Primary metabolic process (GO:0044238)	Metabolism of proteins (Reactome),Metabolism (KEGG)
TCONS_00402210	-4.89655	NANS	-1.47905	Positive	-	Biosynthetic process (GO:0009058), Organic substance metabolic process (GO:0071704), Primary metabolic process (GO:0044238)	Metabolism of proteins (Reactome),Metabolism (KEGG)
TCONS_00402211	-3.21777	NANS	-1.47905	Positive	-	Biosynthetic process (GO:0009058), Organic substance metabolic process (GO:0071704), Primary metabolic process (GO:0044238)	Metabolism of proteins (Reactome),Metabolism (KEGG)
TCONS_00403058	-3.26867	NANS	-1.47905	Positive	-	Biosynthetic process (GO:0009058), Organic substance metabolic process (GO:0071704), Primary metabolic process (GO:0044238)	Metabolism of proteins (Reactome),Metabolism (KEGG)
TCONS_00403168	-1.61116	NANS	-1.47905	Positive	-	Biosynthetic process (GO:0009058), Organic substance metabolic process (GO:0071704), Primary metabolic process (GO:0044238)	Metabolism of proteins (Reactome),Metabolism (KEGG)
TCONS_00403373	-2.68462	NANS	-1.47905	Positive	-	Biosynthetic process (GO:0009058), Organic substance metabolic process (GO:0071704), Primary metabolic process (GO:0044238)	Metabolism of proteins (Reactome),Metabolism (KEGG)
TCONS_00403378	2.21749	NANS	-1.47905	Negative	-	Biosynthetic process (GO:0009058), Organic substance metabolic process (GO:0071704), Primary metabolic process (GO:0044238)	Metabolism of proteins (Reactome),Metabolism (KEGG)
TCONS_00403609	-3.61591	NANS	-1.47905	Positive	-	Biosynthetic process (GO:0009058), Organic substance metabolic process (GO:0071704), Primary metabolic process (GO:0044238)	Metabolism of proteins (Reactome),Metabolism (KEGG)
TCONS_00404003	-6.56281	IL6ST	5.66062	Negative	Interleukin 6 signal transducer	Regulation of Immune system process (GO:0002682), Positive regulation of protein modification process (GO:0031401)	Immune System (Reactome)
		NANS	-1.47905	Positive	-	Biosynthetic process (GO:0009058), Organic substance metabolic process (GO:0071704), Primary metabolic process (GO:0044238)	Metabolism of proteins (Reactome),Metabolism (KEGG)
TCONS_00405077	-5.4205	NANS	-1.47905	Positive	-	Biosynthetic process (GO:0009058), Organic substance metabolic process (GO:0071704), Primary metabolic process (GO:0044238)	Metabolism of proteins (Reactome),Metabolism (KEGG)
TCONS_00405997	-3.26686	NANS	-1.47905	Positive	-	Biosynthetic process (GO:0009058), Organic substance metabolic process (GO:0071704), Primary metabolic process (GO:0044238)	Metabolism of proteins (Reactome),Metabolism (KEGG)
TCONS_00406122	-3.68673	NANS	-1.47905	Positive	-	Biosynthetic process (GO:0009058), Organic substance metabolic process (GO:0071704), Primary metabolic process (GO:0044238)	Metabolism of proteins (Reactome),Metabolism (KEGG)
TCONS_00406707	-3.21648	NANS	-1.47905	Positive	-	Biosynthetic process (GO:0009058), Organic substance metabolic process (GO:0071704), Primary metabolic process (GO:0044238)	Metabolism of proteins (Reactome),Metabolism (KEGG)
TCONS_00408398	-4.27228	NANS	-1.47905	Positive	-	Biosynthetic process (GO:0009058), Organic substance metabolic process (GO:0071704), Primary metabolic process (GO:0044238)	Metabolism of proteins (Reactome),Metabolism (KEGG)

## Sheet: E
Non-challenged 10 DPC
lncRNA	lncRNA expression	Co-expressing gene	Gene expression	Correlation type	EGGNOG Annotation	GO Biological Process	Pathway category
TCONS_00001457	3.51915	DPT	6.76284	Positive	Ribonuclease H protein	Cell population proliferation (GO:0008283), Regulation of cellular process (GO:0050794), Negative regulation of cellular process (GO:0048523), Cellular component organization or biogenesis (GO:0071840)	-
		ESD	1.19136	Positive	-	-	Metabolism (Reactome)
		GAPDH	1.03686	Positive	-	Organelle Organization (GO:0006996), Regulation of Gene Expression (GO:0010468), Gene Expression (GO:0010467)	Metabolism (Reactome)
		LGALS1A	1.40965	Positive	-	-	Metabolism of proteins (Reactome)
		LOC121106447	-4.59098	Negative	-	Heterocycle biosynthetic process (GO:0018130), Organic cyclic compound biosynthetic process (GO:1901362), Aromatic compound biosynthetic process (GO:0019438), Proteolysis (GO:0006508), nucleobase-containing compound biosynthetic process (GO:0034654), Macromolecule biosynthetic process (GO:0009059), Cellular nitrogen compound biosynthetic process (GO:0044271), Nucleic acid metabolic process (GO:00…	Disease (Reactome)
		LOC121107447	-5.16931	Negative	ribonuclease H activity	Heterocycle biosynthetic process (GO:0018130), Regulation of gene expression (GO:0010468), Organic cyclic compound biosynthetic process (GO:1901362), Regulation of protein metabolic process (GO:0051246), Regulation of macromolecule biosynthetic process (GO:0010556), Aromatic compound biosynthetic process (GO:0019438), Proteolysis (GO:0006508), Regulation of cellular biosynthetic process (GO:00313…	Disease (Reactome)
		LOC121107448	-2.2011	Negative	-	RNA Metabolic Process (GO:0016070)	Disease (Reactome)
		MPZL1	4.23102	Positive	-	Signal Transduction (GO:0007165), Cell Communication (GO:0007154), Cellular Response To Stimulus (GO:0051716), Regulation of Cellular Process (GO:0050794)	Immune System (Reactome),Hemostasis (Reactome)
		MSTRG.2568	12.6265	Positive	-	-	Sensory Perception (Reactome)
		MSTRG.637	1.96058	Positive	-	Organic Substance Transport (GO:0071702)	Transport of small molecules (Reactome), Metabolism (Reactome)
		MSTRG.732	1.51137	Positive	-	Organic Substance Transport (GO:0071702)	Transport of small molecules (Reactome)
		OC3	1.46649	Positive	-	Cellular Response To Organic Substance (GO:0071310)	Metabolism of proteins (Reactome)
		PDE3A	-1.13837	Negative	cGMP-inhibited cyclic-nucleotide phosphodiesterase activity	Heterocycle Biosynthetic Process (GO:0018130), Organic Cyclic Compound Biosynthetic Process (GO:1901362), Aromatic Compound Biosynthetic Process (GO:0019438), Nucleobase-Containing Compound Biosynthetic Process (GO:0034654), Phosphate-Containing Compound Metabolic Process (GO:0006796), Cellular Nitrogen Compound Biosynthetic Process (GO:0044271), Cellular Response To Organic Substance (GO:0071310…	Signal Transduction (Reactome), Organismal Systems (KEGG), Environmental Information Processing (KEGG), Metabolism (Reactome)
		PODXL	3.98528	Positive	CD34/Podocalyxin family	Cellular Component Assembly (GO:0022607)	Metabolism (Reactome)
TCONS_00002416	4.12472	DPT	6.76284	Positive	Ribonuclease H protein	Cell population proliferation (GO:0008283), Regulation of cellular process (GO:0050794), Negative regulation of cellular process (GO:0048523), Cellular component organization or biogenesis (GO:0071840)	-
		ESD	1.19136	Positive	-	-	Metabolism (Reactome)
		LGALS1A	1.40965	Positive	-	-	Metabolism of proteins (Reactome)
		MSTRG.2568	12.6265	Positive	-	-	Sensory Perception (Reactome)
		OC3	1.46649	Positive	-	Cellular Response To Organic Substance (GO:0071310)	Metabolism of proteins (Reactome)
TCONS_00002417	2.40803	GAPDH	1.03686	Positive	-	Organelle Organization (GO:0006996), Regulation of Gene Expression (GO:0010468), Gene Expression (GO:0010467)	Metabolism (Reactome)
		LGALS1A	1.40965	Positive	-	-	Metabolism of proteins (Reactome)
		LYG2	1.47676	Positive	Reverse transcriptase (RNA-dependent DNA polymerase)	-	-
		MSTRG.1018	1.52879	Positive	-	-	Metabolism (Reactome)
		MSTRG.732	1.51137	Positive	-	Organic Substance Transport (GO:0071702)	Transport of small molecules (Reactome)
		MSTRG.839	2.09624	Positive	-	-	Muscle contraction (Reactome), Signal Transduction (Reactome)
TCONS_00003191	-2.17694	DPT	6.76284	Negative	Ribonuclease H protein	Cell population proliferation (GO:0008283), Regulation of cellular process (GO:0050794), Negative regulation of cellular process (GO:0048523), Cellular component organization or biogenesis (GO:0071840)	-
		ESD	1.19136	Negative	-	-	Metabolism (Reactome)
		GAPDH	1.03686	Negative	-	Organelle Organization (GO:0006996), Regulation of Gene Expression (GO:0010468), Gene Expression (GO:0010467)	Metabolism (Reactome)
		LGALS1A	1.40965	Negative	-	-	Metabolism of proteins (Reactome)
		LOC121106447	-4.59098	Positive	-	Heterocycle biosynthetic process (GO:0018130), Organic cyclic compound biosynthetic process (GO:1901362), Aromatic compound biosynthetic process (GO:0019438), Proteolysis (GO:0006508), nucleobase-containing compound biosynthetic process (GO:0034654), Macromolecule biosynthetic process (GO:0009059), Cellular nitrogen compound biosynthetic process (GO:0044271), Nucleic acid metabolic process (GO:00…	Disease (Reactome)
		LOC121107447	-5.16931	Positive	ribonuclease H activity	Heterocycle biosynthetic process (GO:0018130), Regulation of gene expression (GO:0010468), Organic cyclic compound biosynthetic process (GO:1901362), Regulation of protein metabolic process (GO:0051246), Regulation of macromolecule biosynthetic process (GO:0010556), Aromatic compound biosynthetic process (GO:0019438), Proteolysis (GO:0006508), Regulation of cellular biosynthetic process (GO:00313…	Disease (Reactome)
		LOC121107448	-2.2011	Positive	-	RNA Metabolic Process (GO:0016070)	Disease (Reactome)
		MPZL1	4.23102	Negative	-	Signal Transduction (GO:0007165), Cell Communication (GO:0007154), Cellular Response To Stimulus (GO:0051716), Regulation of Cellular Process (GO:0050794)	Immune System (Reactome),Hemostasis (Reactome)
		MSTRG.2644	2.54856	Negative	-	Cellular Response To Chemical Stimulus (GO:0070887), Organic Substance Catabolic Process (GO:1901575), Transport (GO:0006810)	-
		MSTRG.732	1.51137	Negative	-	Organic Substance Transport (GO:0071702)	Transport of small molecules (Reactome)
		OC3	1.46649	Negative	-	Cellular Response To Organic Substance (GO:0071310)	Metabolism of proteins (Reactome)
		PDE3A	-1.13837	Positive	cGMP-inhibited cyclic-nucleotide phosphodiesterase activity	Heterocycle Biosynthetic Process (GO:0018130), Organic Cyclic Compound Biosynthetic Process (GO:1901362), Aromatic Compound Biosynthetic Process (GO:0019438), Nucleobase-Containing Compound Biosynthetic Process (GO:0034654), Phosphate-Containing Compound Metabolic Process (GO:0006796), Cellular Nitrogen Compound Biosynthetic Process (GO:0044271), Cellular Response To Organic Substance (GO:0071310…	Signal Transduction (Reactome), Organismal Systems (KEGG), Environmental Information Processing (KEGG), Metabolism (Reactome)
TCONS_00003544	2.19004	DPT	6.76284	Positive	Ribonuclease H protein	Cell population proliferation (GO:0008283), Regulation of cellular process (GO:0050794), Negative regulation of cellular process (GO:0048523), Cellular component organization or biogenesis (GO:0071840)	-
		LGALS1A	1.40965	Positive	-	-	Metabolism of proteins (Reactome)
		LOC121106447	-4.59098	Negative	-	Heterocycle biosynthetic process (GO:0018130), Organic cyclic compound biosynthetic process (GO:1901362), Aromatic compound biosynthetic process (GO:0019438), Proteolysis (GO:0006508), nucleobase-containing compound biosynthetic process (GO:0034654), Macromolecule biosynthetic process (GO:0009059), Cellular nitrogen compound biosynthetic process (GO:0044271), Nucleic acid metabolic process (GO:00…	Disease (Reactome)
		LOC121107447	-5.16931	Negative	ribonuclease H activity	Heterocycle biosynthetic process (GO:0018130), Regulation of gene expression (GO:0010468), Organic cyclic compound biosynthetic process (GO:1901362), Regulation of protein metabolic process (GO:0051246), Regulation of macromolecule biosynthetic process (GO:0010556), Aromatic compound biosynthetic process (GO:0019438), Proteolysis (GO:0006508), Regulation of cellular biosynthetic process (GO:00313…	Disease (Reactome)
		LOC121107448	-2.2011	Negative	-	RNA Metabolic Process (GO:0016070)	Disease (Reactome)
		MSTRG.732	1.51137	Positive	-	Organic Substance Transport (GO:0071702)	Transport of small molecules (Reactome)
		PDE3A	-1.13837	Negative	cGMP-inhibited cyclic-nucleotide phosphodiesterase activity	Heterocycle Biosynthetic Process (GO:0018130), Organic Cyclic Compound Biosynthetic Process (GO:1901362), Aromatic Compound Biosynthetic Process (GO:0019438), Nucleobase-Containing Compound Biosynthetic Process (GO:0034654), Phosphate-Containing Compound Metabolic Process (GO:0006796), Cellular Nitrogen Compound Biosynthetic Process (GO:0044271), Cellular Response To Organic Substance (GO:0071310…	Signal Transduction (Reactome), Organismal Systems (KEGG), Environmental Information Processing (KEGG), Metabolism (Reactome)
TCONS_00003754	-2.67342	DPT	6.76284	Negative	Ribonuclease H protein	Cell population proliferation (GO:0008283), Regulation of cellular process (GO:0050794), Negative regulation of cellular process (GO:0048523), Cellular component organization or biogenesis (GO:0071840)	-
		GAPDH	1.03686	Negative	-	Organelle Organization (GO:0006996), Regulation of Gene Expression (GO:0010468), Gene Expression (GO:0010467)	Metabolism (Reactome)
		LGALS1A	1.40965	Negative	-	-	Metabolism of proteins (Reactome)
		LOC121106447	-4.59098	Positive	-	Heterocycle biosynthetic process (GO:0018130), Organic cyclic compound biosynthetic process (GO:1901362), Aromatic compound biosynthetic process (GO:0019438), Proteolysis (GO:0006508), nucleobase-containing compound biosynthetic process (GO:0034654), Macromolecule biosynthetic process (GO:0009059), Cellular nitrogen compound biosynthetic process (GO:0044271), Nucleic acid metabolic process (GO:00…	Disease (Reactome)
		LOC121107447	-5.16931	Positive	ribonuclease H activity	Heterocycle biosynthetic process (GO:0018130), Regulation of gene expression (GO:0010468), Organic cyclic compound biosynthetic process (GO:1901362), Regulation of protein metabolic process (GO:0051246), Regulation of macromolecule biosynthetic process (GO:0010556), Aromatic compound biosynthetic process (GO:0019438), Proteolysis (GO:0006508), Regulation of cellular biosynthetic process (GO:00313…	Disease (Reactome)
		LOC121107448	-2.2011	Positive	-	RNA Metabolic Process (GO:0016070)	Disease (Reactome)
		MPZL1	4.23102	Negative	-	Signal Transduction (GO:0007165), Cell Communication (GO:0007154), Cellular Response To Stimulus (GO:0051716), Regulation of Cellular Process (GO:0050794)	Immune System (Reactome),Hemostasis (Reactome)
		MSTRG.1905	-5.33124	Positive	E3 ubiquitin-protein ligase HERC2	Protein Ubiquitination (GO:0016567)	Cell Cycle (Reactome), Immune System (Reactome), DNA Repair (Reactome), Metabolism of proteins (Reactome), Genetic Information Processing (Reactome)
		MSTRG.637	1.96058	Negative	-	Organic Substance Transport (GO:0071702)	Transport of small molecules (Reactome), Metabolism (Reactome)
		MSTRG.732	1.51137	Negative	-	Organic Substance Transport (GO:0071702)	Transport of small molecules (Reactome)
		OC3	1.46649	Negative	-	Cellular Response To Organic Substance (GO:0071310)	Metabolism of proteins (Reactome)
		PDE3A	-1.13837	Positive	cGMP-inhibited cyclic-nucleotide phosphodiesterase activity	Heterocycle Biosynthetic Process (GO:0018130), Organic Cyclic Compound Biosynthetic Process (GO:1901362), Aromatic Compound Biosynthetic Process (GO:0019438), Nucleobase-Containing Compound Biosynthetic Process (GO:0034654), Phosphate-Containing Compound Metabolic Process (GO:0006796), Cellular Nitrogen Compound Biosynthetic Process (GO:0044271), Cellular Response To Organic Substance (GO:0071310…	Signal Transduction (Reactome), Organismal Systems (KEGG), Environmental Information Processing (KEGG), Metabolism (Reactome)
TCONS_00003811	4.56108	DPT	6.76284	Positive	Ribonuclease H protein	Cell population proliferation (GO:0008283), Regulation of cellular process (GO:0050794), Negative regulation of cellular process (GO:0048523), Cellular component organization or biogenesis (GO:0071840)	-
		ESD	1.19136	Positive	-	-	Metabolism (Reactome)
		GAPDH	1.03686	Positive	-	Organelle Organization (GO:0006996), Regulation of Gene Expression (GO:0010468), Gene Expression (GO:0010467)	Metabolism (Reactome)
		LGALS1A	1.40965	Positive	-	-	Metabolism of proteins (Reactome)
		LOC121106447	-4.59098	Negative	-	Heterocycle biosynthetic process (GO:0018130), Organic cyclic compound biosynthetic process (GO:1901362), Aromatic compound biosynthetic process (GO:0019438), Proteolysis (GO:0006508), nucleobase-containing compound biosynthetic process (GO:0034654), Macromolecule biosynthetic process (GO:0009059), Cellular nitrogen compound biosynthetic process (GO:0044271), Nucleic acid metabolic process (GO:00…	Disease (Reactome)
		LOC121107447	-5.16931	Negative	ribonuclease H activity	Heterocycle biosynthetic process (GO:0018130), Regulation of gene expression (GO:0010468), Organic cyclic compound biosynthetic process (GO:1901362), Regulation of protein metabolic process (GO:0051246), Regulation of macromolecule biosynthetic process (GO:0010556), Aromatic compound biosynthetic process (GO:0019438), Proteolysis (GO:0006508), Regulation of cellular biosynthetic process (GO:00313…	Disease (Reactome)
		LOC121107448	-2.2011	Negative	-	RNA Metabolic Process (GO:0016070)	Disease (Reactome)
		LYG2	1.47676	Positive	Reverse transcriptase (RNA-dependent DNA polymerase)	-	-
		MPZL1	4.23102	Positive	-	Signal Transduction (GO:0007165), Cell Communication (GO:0007154), Cellular Response To Stimulus (GO:0051716), Regulation of Cellular Process (GO:0050794)	Immune System (Reactome),Hemostasis (Reactome)
		MSTRG.1905	-5.33124	Negative	E3 ubiquitin-protein ligase HERC2	Protein Ubiquitination (GO:0016567)	Cell Cycle (Reactome), Immune System (Reactome), DNA Repair (Reactome), Metabolism of proteins (Reactome), Genetic Information Processing (Reactome)
		MSTRG.2568	12.6265	Positive	-	-	Sensory Perception (Reactome)
		MSTRG.637	1.96058	Positive	-	Organic Substance Transport (GO:0071702)	Transport of small molecules (Reactome), Metabolism (Reactome)
		MSTRG.732	1.51137	Positive	-	Organic Substance Transport (GO:0071702)	Transport of small molecules (Reactome)
		MSTRG.839	2.09624	Positive	-	-	Muscle contraction (Reactome), Signal Transduction (Reactome)
		OC3	1.46649	Positive	-	Cellular Response To Organic Substance (GO:0071310)	Metabolism of proteins (Reactome)
		PDE3A	-1.13837	Negative	cGMP-inhibited cyclic-nucleotide phosphodiesterase activity	Heterocycle Biosynthetic Process (GO:0018130), Organic Cyclic Compound Biosynthetic Process (GO:1901362), Aromatic Compound Biosynthetic Process (GO:0019438), Nucleobase-Containing Compound Biosynthetic Process (GO:0034654), Phosphate-Containing Compound Metabolic Process (GO:0006796), Cellular Nitrogen Compound Biosynthetic Process (GO:0044271), Cellular Response To Organic Substance (GO:0071310…	Signal Transduction (Reactome), Organismal Systems (KEGG), Environmental Information Processing (KEGG), Metabolism (Reactome)
[truncated: 2,205 more rows]

## Sheet: F
Challenged 2 DPC
[truncated: 876 more rows]

## Sheet: G
Challenged 6 DPC
[truncated: 1,016 more rows]

## Sheet: H
Challenged 10 DPC
[truncated: 861 more rows]

## Sheet: I
Leghorn 2 vs 6 DPC
[truncated: 6 more rows]

[truncated: 1 more sheets: J]
