# Supplementary material for: Integrative study of chicken lung transcriptome to understand the host immune response during Newcastle disease virus challenge
Source: Front Cell Infect Microbiol. 2024 Sep 3;14:1368887. doi: 10.3389/fcimb.2024.1368887 (PMC11405381; doi:10.3389/fcimb.2024.1368887)
Supplement: Supplementary file 12 [file Table10.xlsx]

## Sheet: Supplementary Table 10
Supplementary Table 10: Table showing the detailed results of transcription factor and miRNA analyses.
A: Table showing the detailed results of transcription factor analysis using MEME and TomTom.
B: Table showing the details of transcription factors and miRNAs associated with immune-related genes.
C: Table showing the results of miRNAs associated with DEGs

## Sheet: A
Query_ID	Query_Motif	Target_ID	Symbol	Ensembl	Family	Entrez ID	Optimal_offset	p-value	E-value	q-value	Overlap	Query_consensus	Target_consensus	Orientation
CSSSSSCSSSGSCGG	MEME-1	MA0469.1	E2F3	ENSGALG00000012680	E2F	420824	-3	9.17605e-06	0.0110571	0.0220779	12	CGCCGGCGGCGCCGG	GAGTGGGGGCGGGAG	-
SGGRGSGGGSSGVGS	MEME-4	MA0162.2	EGR1	ENSGALG00000007669	zf-C2H2	373931	-1	4.55145e-06	0.0054845	0.0108046	14	GGGGGCGGGGGGCGG	GGCGGGGGCGGGGG	-
SGGRGSGGGSSGVGS	MEME-4	MA0079.2	SP1	ENSGALG00000035487	zf-C2H2	395303	-4	1.86941e-05	0.0225264	0.0166153	10	GGGGGCGGGGGGCGG	GGGGGCGGGG	-
SGGRGSGGGSSGVGS	MEME-4	MA1513.1	KLF15	ENSGALG00000036133	zf-C2H2	427588	0	2.1361e-05	0.0257401	0.0166153	11	GGGGGCGGGGGGCGG	GGGGGCGGGGC	-
SGGRGSGGGSSGVGS	MEME-4	MA1961.1	PATZ1	ENSGALG00000006934	ZBTB	416963	-3	2.7997e-05	0.0337364	0.0166153	12	GGGGGCGGGGGGCGG	GGGGGGCGGGGG	+
SGGRGSGGGSSGVGS	MEME-4	MA0516.1	SP2	ENSGALG00000000233	zf-C2H2	425673	0	7.96997e-05	0.0960382	0.0311971	15	GGGGGCGGGGGGCGG	GGGAGGGGGCGGGGC	-
SGGRGSGGGSSGVGS	MEME-4	MA1723.1	PRDM9	-	-	-	-1	8.47327e-05	0.102103	0.0311971	14	GGGGGCGGGGGGCGG	GGTGGGCAGGGAGGAAGCAGAAGG	+
SGGRGSGGGSSGVGS	MEME-4	MA0753.2	ZNF740	ENSGALG00000033246	zf-C2H2	-	-2	9.19932e-05	0.110852	0.0311971	13	GGGGGCGGGGGGCGG	GTGGGGGGGGCGG	-
SGGRGSGGGSSGVGS	MEME-4	MA1653.1	ZNF148	ENSGALG00000012049	zf-C2H2	424259	0	0.000133005	0.160271	0.0394671	12	GGGGGCGGGGGGCGG	GGGGGAGGGGGG	-
SGGRGSGGGSSGVGS	MEME-4	MA1627.1	Wt1	ENSGALG00000012115	zf-C2H2	101747322	0	0.000195018	0.234997	0.0448373	14	GGGGGCGGGGGGCGG	GTGTGGGGGAGGGG	-
SGGRGSGGGSSGVGS	MEME-4	MA0528.1	ZNF263	-	-	-	5	0.00022014	0.265269	0.0448373	15	GGGGGCGGGGGGCGG	GGAGGAGGAGGGGGAGGAGGA	+
SGGRGSGGGSSGVGS	MEME-4	MA0472.1	Egr2	ENSGALG00000040971	zf-C2H2	107053633	0	0.000224483	0.270502	0.0448373	15	GGGGGCGGGGGGCGG	GTGCGTGGGCGGGGG	-
SGGRGSGGGSSGVGS	MEME-4	MA0516.3	SP2	ENSGALG00000000233	zf-C2H2	425673	-1	0.000226654	0.273118	0.0448373	9	GGGGGCGGGGGGCGG	GGGGCGGGG	+
SGGRGSGGGSSGVGS	MEME-4	MA1630.2	ZNF281	ENSGALG00000017376	zf-C2H2	101749232	-2	0.000263938	0.318045	0.0481965	12	GGGGGCGGGGGGCGG	GGGGGAGGGGAG	+
CSCCGCCCCKCCCSS	MEME-6	MA1713.1	ZNF610	-	-	-	-1	4.42793e-08	5.33566e-05	0.000104535	14	CCCCGCCCCTCCCCC	CCCGCCGCTCCCCC	+
CSCCGCCCCKCCCSS	MEME-6	MA0079.3	SP1	ENSGALG00000035487	zf-C2H2	395303	-4	1.54559e-07	0.000186244	0.000178025	11	CCCCGCCCCTCCCCC	GCCCCGCCCCC	+
CSCCGCCCCKCCCSS	MEME-6	MA1653.1	ZNF148	ENSGALG00000012049	zf-C2H2	424259	-3	2.26226e-07	0.000272602	0.000178025	12	CCCCGCCCCTCCCCC	CCCCCCTCCCCC	+
CSCCGCCCCKCCCSS	MEME-6	MA1961.1	PATZ1	ENSGALG00000006934	ZBTB	416963	-4	2.67344e-06	0.0032215	0.00129926	11	CCCCGCCCCTCCCCC	CCCCCGCCCCCC	-
CSCCGCCCCKCCCSS	MEME-6	MA0599.1	KLF5	-	-	-	-4	2.75173e-06	0.00331584	0.00129926	10	CCCCGCCCCTCCCCC	GCCCCGCCCC	+
CSCCGCCCCKCCCSS	MEME-6	MA0079.2	SP1	ENSGALG00000035487	zf-C2H2	395303	-5	3.64619e-06	0.00439366	0.00143466	10	CCCCGCCCCTCCCCC	CCCCGCCCCC	+
CSCCGCCCCKCCCSS	MEME-6	MA1513.1	KLF15	ENSGALG00000036133	zf-C2H2	427588	-4	4.80228e-06	0.00578675	0.00160532	11	CCCCGCCCCTCCCCC	GCCCCGCCCCC	+
CSCCGCCCCKCCCSS	MEME-6	MA1522.1	MAZ	-	-	-	-3	5.43991e-06	0.00655509	0.00160532	11	CCCCGCCCCTCCCCC	CGCCCCTCCCC	+
CSCCGCCCCKCCCSS	MEME-6	MA0039.4	KLF4	ENSGALG00000026928	zf-C2H2	770254	-3	1.43929e-05	0.0173434	0.00377542	12	CCCCGCCCCTCCCCC	CGCCCCACCCCC	+
CSCCGCCCCKCCCSS	MEME-6	MA1630.2	ZNF281	ENSGALG00000017376	zf-C2H2	101749232	-3	1.97034e-05	0.0237426	0.00431125	12	CCCCGCCCCTCCCCC	CTCCCCTCCCCC	-
CSCCGCCCCKCCCSS	MEME-6	MA0079.5	SP1	ENSGALG00000035487	zf-C2H2	395303	-5	2.09894e-05	0.0252923	0.00431125	9	CCCCGCCCCTCCCCC	CCCCGCCCC	-
CSCCGCCCCKCCCSS	MEME-6	MA1965.1	SP5	ENSGALG00000034094	zf-C2H2	693261	-5	2.19141e-05	0.0264065	0.00431125	10	CCCCGCCCCTCCCCC	CCCCTCCCCC	+
CSCCGCCCCKCCCSS	MEME-6	MA0516.1	SP2	ENSGALG00000000233	zf-C2H2	425673	1	3.6406e-05	0.0438692	0.00661133	14	CCCCGCCCCTCCCCC	GCCCCGCCCCCTCCC	+
CSCCGCCCCKCCCSS	MEME-6	MA0685.2	SP4	ENSGALG00000039454	zf-C2H2	420607	-5	4.49411e-05	0.054154	0.00757836	9	CCCCGCCCCTCCCCC	CCCCGCCCC	-
CSCCGCCCCKCCCSS	MEME-6	MA0746.1	SP3	ENSGALG00000031796	zf-C2H2	395302	-4	5.24143e-05	0.0631592	0.00824932	11	CCCCGCCCCTCCCCC	GCCACGCCCCC	+
CSCCGCCCCKCCCSS	MEME-6	MA0516.3	SP2	ENSGALG00000000233	zf-C2H2	425673	-5	5.72305e-05	0.0689628	0.00844438	9	CCCCGCCCCTCCCCC	CCCCGCCCC	-
CSCCGCCCCKCCCSS	MEME-6	MA0740.2	KLF14	-	-	-	-5	7.24861e-05	0.0873458	0.0100662	9	CCCCGCCCCTCCCCC	CCCCGCCCC	-
CSCCGCCCCKCCCSS	MEME-6	MA1515.1	KLF2	ENSGALG00000003939	zf-C2H2	420148	-3	7.88483e-05	0.0950122	0.0103414	11	CCCCGCCCCTCCCCC	CACCACGCCCA	+
CSCCGCCCCKCCCSS	MEME-6	MA0753.2	ZNF740	ENSGALG00000033246	zf-C2H2	-	-2	8.50795e-05	0.102521	0.0105714	13	CCCCGCCCCTCCCCC	CCGCCCCCCCCAC	+
CSCCGCCCCKCCCSS	MEME-6	MA1959.1	KLF7	ENSGALG00000008501	zf-C2H2	429011	-5	0.000102345	0.123326	0.0120808	9	CCCCGCCCCTCCCCC	CCCCGCCCC	-
CSCCGCCCCKCCCSS	MEME-6	MA0039.2	Klf4	ENSGALG00000026928	zf-C2H2	770254	-4	0.000114988	0.138561	0.0121456	10	CCCCGCCCCTCCCCC	GCCCCACCCA	-
CSCCGCCCCKCCCSS	MEME-6	MA0162.2	EGR1	ENSGALG00000007669	zf-C2H2	373931	-4	0.000116083	0.13988	0.0121456	11	CCCCGCCCCTCCCCC	CCCCCGCCCCCGCC	+
CSCCGCCCCKCCCSS	MEME-6	MA0528.1	ZNF263	-	-	-	2	0.000118328	0.142585	0.0121456	15	CCCCGCCCCTCCCCC	TCCTCCTCCCCCTCCTCCTCC	-
CSCCGCCCCKCCCSS	MEME-6	MA0741.1	KLF16	-	-	-	-4	0.000129051	0.155506	0.0126943	11	CCCCGCCCCTCCCCC	GCCACGCCCCC	+
CSCCGCCCCKCCCSS	MEME-6	MA0493.2	KLF1	-	-	-	-5	0.00014298	0.172291	0.0135019	9	CCCCGCCCCTCCCCC	CCCCGCCCC	-
CSCCGCCCCKCCCSS	MEME-6	MA1564.1	SP9	ENSGALG00000043079	zf-C2H2	-	-4	0.000162846	0.196229	0.0147864	11	CCCCGCCCCTCCCCC	GCCACGCCCCCC	+
CSCCGCCCCKCCCSS	MEME-6	MA1511.2	KLF10	ENSGALG00000037913	zf-C2H2	420255	-5	0.000197797	0.238345	0.0172948	9	CCCCGCCCCTCCCCC	CCCCGCCCC	-
CSCCGCCCCKCCCSS	MEME-6	MA0471.2	E2F6	ENSGALG00000016454	E2F	421943	-2	0.000219739	0.264786	0.0179046	13	CCCCGCCCCTCCCCC	CCTTCCCGCCCCC	-
CSCCGCCCCKCCCSS	MEME-6	MA0742.2	KLF12	ENSGALG00000016926	zf-C2H2	418817	-5	0.00021994	0.265027	0.0179046	9	CCCCGCCCCTCCCCC	CCCCGCCCC	-
CSCCGCCCCKCCCSS	MEME-6	MA1723.1	PRDM9	-	-	-	8	0.00024299	0.292803	0.0191217	15	CCCCGCCCCTCCCCC	CCTTCTGCTTCCTCCCTGCCCACC	-
CSCCGCCCCKCCCSS	MEME-6	MA0747.1	SP8	ENSGALG00000035725	zf-C2H2	776034	-4	0.000355115	0.427913	0.0270438	11	CCCCGCCCCTCCCCC	GCCACGCCCACT	+
CSCCGCCCCKCCCSS	MEME-6	MA1512.1	KLF11	ENSGALG00000016440	zf-C2H2	421934	-4	0.000427711	0.515391	0.0315544	11	CCCCGCCCCTCCCCC	GCCACGCCCAC	+
CSCCGCCCCKCCCSS	MEME-6	MA0746.2	SP3	ENSGALG00000031796	zf-C2H2	395302	-3	0.0004574	0.551166	0.0327221	12	CCCCGCCCCTCCCCC	GGCCACGCCCACC	+
CSCCGCCCCKCCCSS	MEME-6	MA0516.2	SP2	ENSGALG00000000233	zf-C2H2	425673	0	0.000541338	0.652312	0.0358436	15	CCCCGCCCCTCCCCC	CTAAGCCCCGCCCACTT	+
CSCCGCCCCKCCCSS	MEME-6	MA0079.1	SP1	ENSGALG00000035487	zf-C2H2	395303	-4	0.000541948	0.653047	0.0358436	10	CCCCGCCCCTCCCCC	ACCCCGCCCC	-
CSCCGCCCCKCCCSS	MEME-6	MA1517.1	KLF6	ENSGALG00000033178	zf-C2H2	420463	-3	0.000555351	0.669198	0.0358436	11	CCCCGCCCCTCCCCC	GGCCACGCCCA	+
CSCCGCCCCKCCCSS	MEME-6	MA1981.1	ZNF530	-	-	-	0	0.000561763	0.676924	0.0358436	15	CCCCGCCCCTCCCCC	TCCCGCCCCTTTCCTTTC	-
CSCCGCCCCKCCCSS	MEME-6	MA0528.2	ZNF263	-	-	-	-4	0.000685384	0.825888	0.0425805	11	CCCCGCCCCTCCCCC	CCTCCTCCCCCC	-
CSCCGCCCCKCCCSS	MEME-6	MA1627.1	Wt1	ENSGALG00000012115	zf-C2H2	101747322	-5	0.000788825	0.950534	0.0474462	10	CCCCGCCCCTCCCCC	CCCCTCCCCCACAC	+
CSCCGCCCCKCCCSS	MEME-6	MA1650.1	ZBTB14	ENSGALG00000038340	ZBTB	396070	-3	0.0008039	0.968699	0.0474462	12	CCCCGCCCCTCCCCC	CCCCGCGCACCC	+

## Sheet: B
Gene ID	No. of Motifs	Motifs	No. of TFs	No. of miRNAs
CTSS	3	Motif 1, Motif 4, Motif 6	34	3
IL6ST	3	Motif 1, Motif 4, Motif 6	34	0
MSTRG.10718	2	Motif 4, Motif 6	33	0
MSTRG.12549	1	Motif 6	32	0
MSTRG.14170	3	Motif 1, Motif 4, Motif 6	34	0
MSTRG.14920	2	Motif 4, Motif 6	33	0
MSTRG.18444	3	Motif 1, Motif 4, Motif 6	34	0
MSTRG.4083	0	-	0	0
MSTRG.5632	3	Motif 1, Motif 4, Motif 6	34	0
MSTRG.8108	1	Motif 4	12	0
MSTRG.9061	0	-	0	0
NPC2	3	Motif 1, Motif 4, Motif 6	34	12

## Sheet: C
Target Gene ID	miRNA ID	miRanda Score
ADGRG1	gga-mir-6615-5p	180
ADGRG1	gga-mir-456-5p	178
ADGRG1	gga-mir-6542-5p	178
ADGRG1	gga-mir-1565	177
ADGRG1	gga-mir-1602	177
ADGRG1	gga-mir-4732-5p	177
ADGRG1	gga-mir-2130	175
ADGRG1	gga-mir-1762	173
ADGRG1	gga-mir-365-1-5p	172
ADGRG1	gga-mir-6609-3p	172
ADGRG1	gga-mir-6586-5p	171
ADGRG1	gga-mir-1609	170
ADGRG1	gga-mir-1649-5p	170
ADGRG1	gga-mir-6553-5p	167
ADGRG1	gga-mir-1647	163
ADGRG1	gga-mir-1772-5p	163
ADGRG1	gga-mir-2954	163
APOA1	gga-mir-6642-5p	168
ATP13A3	gga-mir-6587-3p	174
ATP13A3	gga-mir-6601-3p	173
BF1	gga-mir-1807	184
BF1	gga-mir-1677-5p	178
BF1	gga-mir-1773-5p	171
BF1	gga-mir-1683	169
BF1	gga-mir-1586	168
BF1	gga-mir-2954	166
BF2	gga-mir-1668-3p	184
BF2	gga-mir-1807	184
BF2	gga-mir-1773-5p	180
BF2	gga-mir-1699	179
BF2	gga-mir-1550-5p	172
BF2	gga-mir-1586	171
BF2	gga-mir-1683	169
BF2	gga-mir-2954	166
BF2	gga-mir-6566-3p	165
BF2	gga-mir-2127	161
BIN1	gga-mir-3540	186
BIN1	gga-mir-6605-5p	183
BIN1	gga-mir-6589-5p	179
BIN1	gga-mir-6654-3p	179
BIN1	gga-mir-7464-5p	175
BIN1	gga-mir-1565	173
BIN1	gga-mir-6643-5p	173
BIN1	gga-mir-1610	172
BIN1	gga-mir-1704	169
BIN1	gga-mir-1706	169
BIN1	gga-mir-1650	167
BIN1	gga-mir-4732-5p	166
BPGM	gga-mir-18b-3p	190
BPGM	gga-mir-217-5p	182
BPGM	gga-mir-6613-3p	176
BPGM	gga-mir-1646	175
BPGM	gga-mir-383-3p	173
BPGM	gga-mir-6602-5p	171
BPGM	gga-mir-1715-3p	170
BPGM	gga-mir-1685-5p	169
BPGM	gga-mir-6665-5p	166
CA2	gga-mir-6609-3p	155
CADM3	gga-mir-6570-5p	870
CADM3	gga-mir-7458-3p	661
CADM3	gga-mir-6676-3p	355
CADM3	gga-mir-1453	348
CADM3	gga-mir-6600-3p	344
CADM3	gga-mir-1759-3p	328
CADM3	gga-mir-6615-5p	179
CADM3	gga-mir-6629-5p	179
CADM3	gga-mir-1773-5p	178
CADM3	gga-mir-6620-5p	175
CADM3	gga-mir-1466	174
CADM3	gga-mir-2127	174
CADM3	gga-mir-7461-3p	174
CADM3	gga-mir-1754-3p	173
CADM3	gga-mir-193b-5p	173
CADM3	gga-mir-30b-3p	173
CADM3	gga-mir-1715-3p	172
CADM3	gga-mir-34a-5p	172
CADM3	gga-mir-6594-5p	171
CADM3	gga-mir-6615-3p	171
CADM3	gga-mir-7466-5p	171
CADM3	gga-mir-1553-3p	170
CADM3	gga-mir-1735	169
CADM3	gga-mir-1754-5p	169
CADM3	gga-mir-6567-5p	169
CADM3	gga-mir-1731-3p	168
CADM3	gga-mir-1791-5p	168
CADM3	gga-mir-6621-5p	168
CADM3	gga-mir-7460-5p	168
CADM3	gga-mir-6604-5p	167
CADM3	gga-mir-6650-5p	167
CADM3	gga-mir-7481-3p	167
CADM3	gga-mir-1562-3p	166
CADM3	gga-mir-6671-5p	166
CADM3	gga-mir-122b	165
CADM3	gga-mir-7472-3p	165
CADM3	gga-mir-3532-3p	164
CADM3	gga-mir-6568-5p	164
CADM3	gga-mir-1604	163
CADM3	gga-mir-1716	162
CADM3	gga-mir-1618-3p	161
CADM3	gga-mir-1649-5p	161
CADM3	gga-mir-18a-3p	159
CADM3	gga-mir-6651-5p	158
CADM3	gga-mir-6699-5p	155
CDH1	gga-mir-1724	185
CDH1	gga-mir-1595-5p	177
CDH1	gga-mir-1699	177
CDH1	gga-mir-1716	173
CDH1	gga-mir-1579	169
CDH1	gga-mir-2127	168
CDH1	gga-mir-1723	167
CDH1	gga-mir-7458-3p	167
CDH1	gga-mir-6594-5p	155
COL12A1	gga-mir-6553-5p	183
COL12A1	gga-mir-1612	180
CTSS	gga-mir-1451-5p	177
CTSS	gga-mir-6642-5p	173
CTSS	gga-mir-6588-3p	169
CTTNBP2NL	gga-mir-1635	352
CTTNBP2NL	gga-mir-7477-3p	350
CTTNBP2NL	gga-mir-1451-5p	342
CTTNBP2NL	gga-mir-6588-3p	333
CTTNBP2NL	gga-mir-2127	324
CTTNBP2NL	gga-mir-1724	185
CTTNBP2NL	gga-mir-1306-5p	184
CTTNBP2NL	gga-mir-6608-3p	183
CTTNBP2NL	gga-mir-1655-5p	180
CTTNBP2NL	gga-mir-6593-5p	179
CTTNBP2NL	gga-mir-6632-5p	179
CTTNBP2NL	gga-mir-6637-3p	179
CTTNBP2NL	gga-mir-7475-5p	179
CTTNBP2NL	gga-mir-222b-5p	178
CTTNBP2NL	gga-mir-6661-5p	178
CTTNBP2NL	gga-mir-1722-3p	177
CTTNBP2NL	gga-mir-1791-5p	177
CTTNBP2NL	gga-mir-1453	176
CTTNBP2NL	gga-mir-1604	176
CTTNBP2NL	gga-mir-1615	176
CTTNBP2NL	gga-mir-1648-5p	176
CTTNBP2NL	gga-mir-1659	176
CTTNBP2NL	gga-mir-7456-5p	176
CTTNBP2NL	gga-mir-7475-3p	175
CTTNBP2NL	gga-mir-6677-5p	174
CTTNBP2NL	gga-mir-1560-3p	172
CTTNBP2NL	gga-mir-1653	172
CTTNBP2NL	gga-mir-1716	171
CTTNBP2NL	gga-mir-6709-5p	171
CTTNBP2NL	gga-mir-1621-5p	170
CTTNBP2NL	gga-mir-1668-5p	170
CTTNBP2NL	gga-mir-1675	170
CTTNBP2NL	gga-mir-1713	170
CTTNBP2NL	gga-mir-1467-3p	169
CTTNBP2NL	gga-mir-6550-3p	169
CTTNBP2NL	gga-mir-6609-3p	169
CTTNBP2NL	gga-mir-1754-3p	167
CTTNBP2NL	gga-mir-7464-3p	167
CTTNBP2NL	gga-mir-1607	165
CTTNBP2NL	gga-mir-1746	165
CTTNBP2NL	gga-mir-6604-5p	165
CTTNBP2NL	gga-mir-6624-3p	165
CTTNBP2NL	gga-mir-6653-3p	165
CTTNBP2NL	gga-mir-1703-5p	164
CTTNBP2NL	gga-mir-1684a-5p	163
CTTNBP2NL	gga-mir-1745	162
CTTNBP2NL	gga-mir-1809	162
CTTNBP2NL	gga-mir-1698	161
CTTNBP2NL	gga-mir-1770	161
CTTNBP2NL	gga-mir-6643-5p	159
CTTNBP2NL	gga-mir-1845	158
CTTNBP2NL	gga-mir-6551-3p	154
CYP2D6	gga-mir-7475-5p	338
CYP2D6	gga-mir-6568-5p	325
CYP2D6	gga-mir-221-5p	187
CYP2D6	gga-mir-6709-5p	186
CYP2D6	gga-mir-1465	180
CYP2D6	gga-mir-6702-5p	180
CYP2D6	gga-mir-1604	179
CYP2D6	gga-mir-2127	179
CYP2D6	gga-mir-6557-3p	177
CYP2D6	gga-mir-6563-3p	176
CYP2D6	gga-mir-1703-3p	175
CYP2D6	gga-mir-6622-3p	173
CYP2D6	gga-mir-6599-5p	172
CYP2D6	gga-mir-1757	171
CYP2D6	gga-mir-6652-5p	171
CYP2D6	gga-mir-1587	170
CYP2D6	gga-mir-214	170
CYP2D6	gga-mir-1789	169
CYP2D6	gga-mir-1614-3p	168
CYP2D6	gga-mir-6547-5p	168
CYP2D6	gga-mir-1773-5p	167
CYP2D6	gga-mir-6556-3p	167
CYP2D6	gga-mir-6706-5p	166
CYP2D6	gga-mir-7481-3p	166
CYP2D6	gga-mir-1462-5p	165
CYP2D6	gga-mir-1608	164
CYP2D6	gga-mir-6542-3p	163
CYP2D6	gga-mir-1607	158
CYP2D6	gga-mir-6588-3p	155
CYP2D6	gga-mir-6596-5p	153
CYP2D6	gga-mir-6637-3p	153
DBR1	gga-mir-6597-3p	180
DBR1	gga-mir-6580-5p	177
DPT	gga-mir-1686	176
DPT	gga-mir-6665-5p	166
DPT	gga-mir-1699	158
EIF3A	gga-mir-1696	180
EIF3A	gga-mir-1773-5p	168
EIF3A	gga-mir-3530-5p	163
ELK4	gga-mir-449c-5p	352
ELK4	gga-mir-1704	343
ELK4	gga-mir-1306-5p	180
ELK4	gga-mir-34c-5p	180
ELK4	gga-mir-6637-3p	180
ELK4	gga-mir-1672	179
ELK4	gga-mir-1751-5p	179
ELK4	gga-mir-449b-5p	178
ELK4	gga-mir-6600-3p	177
ELK4	gga-mir-1778	176
ELK4	gga-mir-6604-5p	175
ELK4	gga-mir-6542-5p	174
ELK4	gga-mir-7458-3p	174
ELK4	gga-mir-6597-3p	173
ELK4	gga-mir-6660-3p	172
ELK4	gga-mir-34a-5p	171
ELK4	gga-mir-7461-3p	171
ELK4	gga-mir-1587	170
ELK4	gga-mir-6567-5p	170
ELK4	gga-mir-6700-5p	169
ELK4	gga-mir-1669	166
ELK4	gga-mir-1611	163
ELK4	gga-mir-1745	162
ELK4	gga-mir-6618-5p	162
ELK4	gga-mir-1698	160
ELK4	gga-mir-7472-3p	160
ELN	gga-mir-7455-3p	347
ELN	gga-mir-6588-3p	176
ELN	gga-mir-34a-5p	175
ELN	gga-mir-1467-3p	173
ELN	gga-mir-1635	170
ELN	gga-mir-449b-5p	167
ELN	gga-mir-1587	163
ELN	gga-mir-125b-5p	162
ELN	gga-mir-1594	162
ELN	gga-mir-1845	162
ELN	gga-mir-1773-5p	161
ELN	gga-mir-1561	155
ELN	gga-mir-1575	154
ELN	gga-mir-6709-5p	153
ELN	gga-mir-1607	150
ELN	gga-mir-1618-3p	150
ELN	gga-mir-1682	150
ELN	gga-mir-6597-3p	150
EMCN	gga-mir-1699	178
EMCN	gga-mir-6690-5p	177
EMCN	gga-mir-449c-3p	169
EMCN	gga-mir-6609-3p	169
EMCN	gga-mir-7470-3p	168
EMCN	gga-mir-1652	166
EMCN	gga-mir-383-3p	165
EMCN	gga-mir-1564-3p	164
EMCN	gga-mir-7482-5p	164
EMCN	gga-mir-1689-5p	162
FAM135A	gga-mir-3594-5p	180
FAM135A	gga-mir-7461-3p	174
FAM135A	gga-mir-6620-5p	170
FAM135A	gga-mir-7437-5p	170
FAM135A	gga-mir-3594-3p	169
FAM135A	gga-mir-6674-3p	165
FAM135A	gga-mir-762	164
FAM135A	gga-mir-6609-3p	163
GAPDH	gga-mir-6690-5p	175
GAPDH	gga-mir-4732-5p	171
GAPDH	gga-mir-1773-5p	169
GAPDH	gga-mir-1306-5p	168
GAPDH	gga-mir-6677-5p	163
GLO1	gga-mir-6584-5p	178
GLO1	gga-mir-6690-5p	176
GLO1	gga-mir-6683-3p	173
IFI27L2	gga-mir-1584	170
IFI27L2	gga-mir-128-2-5p	146
JCHAIN	gga-mir-7460-5p	187
JCHAIN	gga-mir-6634-5p	185
JCHAIN	gga-mir-6706-5p	183
JCHAIN	gga-mir-1802	182
JCHAIN	gga-mir-6637-3p	178
JCHAIN	gga-mir-1794	173
JCHAIN	gga-mir-6661-5p	172
JCHAIN	gga-mir-7458-3p	168
JCHAIN	gga-mir-6543-5p	166
JCHAIN	gga-mir-1691	165
JCHAIN	gga-mir-6643-5p	165
JCHAIN	gga-mir-1593	151
LRIG2	gga-mir-7460-5p	336
LRIG2	gga-mir-2131-5p	183
LRIG2	gga-mir-1791-5p	179
LRIG2	gga-mir-7450-5p	179
LRIG2	gga-mir-6542-5p	178
LRIG2	gga-mir-1618-3p	177
LRIG2	gga-mir-1672	175
LRIG2	gga-mir-7481-5p	175
LRIG2	gga-mir-460b-3p	174
LRIG2	gga-mir-1797	173
LRIG2	gga-mir-1804	173
LRIG2	gga-mir-6703-3p	172
LRIG2	gga-mir-1615	171
LRIG2	gga-mir-1665	170
LRIG2	gga-mir-6635-5p	169
LRIG2	gga-mir-6650-5p	169
LRIG2	gga-mir-1809	166
LRIG2	gga-mir-6608-3p	166
LRIG2	gga-mir-1783	164
LRIG2	gga-mir-7457-3p	163
LRIG2	gga-mir-6596-3p	162
LRIG2	gga-mir-2127	161
LRIG2	gga-mir-1764-5p	150
LY6E	gga-mir-757	177
LY6E	gga-mir-6547-5p	174
LY6E	gga-mir-6703-3p	173
LY6E	gga-mir-1608	164
LY6E	gga-mir-6548-3p	154
MCAM	gga-mir-7477-3p	177
MCAM	gga-mir-6547-3p	176
MCAM	gga-mir-1306-5p	175
MCAM	gga-mir-1627-3p	172
MCAM	gga-mir-7478-5p	172
MCAM	gga-mir-6709-5p	168
MCAM	gga-mir-1724	167
MCAM	gga-mir-1466	166
MCAM	gga-mir-1618-3p	166
MCAM	gga-mir-1581	165
MCAM	gga-mir-7456-5p	165
MCAM	gga-mir-1562-3p	164
MCAM	gga-mir-3594-5p	156
MPZL1	gga-mir-456-5p	186
NANS	gga-mir-1618-5p	182
NANS	gga-mir-217-5p	175
NANS	gga-mir-6649-3p	174
NANS	gga-mir-1556	169
NANS	gga-mir-1649-5p	165
NANS	gga-mir-1703-5p	165
NANS	gga-mir-757	165
NDUFA4	gga-mir-147	171
NPC2	gga-mir-1635	185
NPC2	gga-mir-1604	179
NPC2	gga-mir-6682-3p	179
NPC2	gga-mir-1699	176
NPC2	gga-mir-6575-3p	176
NPC2	gga-mir-6650-5p	175
NPC2	gga-mir-6642-5p	169
NPC2	gga-mir-1772-5p	168
NPC2	gga-mir-1695	166
NPC2	gga-mir-1690-5p	165
NPC2	gga-mir-222b-5p	164
NPC2	gga-mir-1556	161
NRP1	gga-mir-6613-3p	174
NRP1	gga-mir-6615-3p	164
OC3	gga-mir-1700	176
PLOD1	gga-mir-3594-5p	187
PLOD1	gga-mir-6563-3p	185
PLOD1	gga-mir-1586	179
PLOD1	gga-mir-6703-3p	179
PLOD1	gga-mir-6547-3p	178
PLOD1	gga-mir-6550-3p	175
PLOD1	gga-mir-7481-5p	175
PLOD1	gga-mir-7455-5p	169
PLOD1	gga-mir-1769-5p	164
PLOD1	gga-mir-18b-3p	163
PLOD1	gga-mir-6575-5p	152
PODXL	gga-mir-103-2-5p	190
PODXL	gga-mir-199-5p	188
PODXL	gga-mir-6706-5p	183
PODXL	gga-mir-7461-5p	181
PODXL	gga-mir-1696	178
PODXL	gga-mir-6655-5p	177
PODXL	gga-mir-6560-3p	176
PODXL	gga-mir-7482-5p	176
PODXL	gga-mir-1564-3p	175
PODXL	gga-mir-3534	175
PODXL	gga-mir-1628	174
PODXL	gga-mir-1724	173
PODXL	gga-mir-7443-3p	173
PODXL	gga-mir-1718	172
PODXL	gga-mir-6695-5p	172
PODXL	gga-mir-1612	171
PODXL	gga-mir-1683	171
PODXL	gga-mir-3532-3p	171
PODXL	gga-mir-6550-3p	171
PODXL	gga-mir-1654	170
PODXL	gga-mir-6593-3p	170
PODXL	gga-mir-146a-3p	169
PODXL	gga-mir-3594-3p	168
PODXL	gga-mir-1694	167
PODXL	gga-mir-1772-5p	166
PODXL	gga-mir-6583-5p	166
PODXL	gga-mir-6637-3p	165
PODXL	gga-mir-1790	162
PODXL	gga-mir-6669-3p	162
PODXL	gga-mir-222b-5p	161
PODXL	gga-mir-1652	159
PODXL	gga-mir-2127	157
PODXL	gga-mir-7443-5p	157
PPDPF	gga-mir-30b-3p	170
PPDPF	gga-mir-6588-3p	154
PPTC7	gga-mir-6587-3p	186
PPTC7	gga-mir-6677-5p	181
PPTC7	gga-mir-2127	179
PPTC7	gga-mir-1751-5p	174
PPTC7	gga-mir-1724	173
PPTC7	gga-mir-7456-5p	170
PPTC7	gga-mir-6649-3p	166
PPTC7	gga-mir-6625-5p	164
PPTC7	gga-mir-1773-5p	163
PRKCQ	gga-mir-6707-5p	179
PRKCQ	gga-mir-2130	175
PRKCQ	gga-mir-6583-5p	168
PRPF8	gga-mir-1606	176
PRPF8	gga-mir-1608	171
PRPF8	gga-mir-1587	162
PRSS35	gga-mir-6581-5p	179
PTK7	gga-mir-6564-3p	184
PTK7	gga-mir-2127	183
PTK7	gga-mir-1773-5p	181
PTK7	gga-mir-1618-3p	175
PTK7	gga-mir-1623	175
PTK7	gga-mir-1574-3p	174
PTK7	gga-mir-762	174
PTK7	gga-mir-6570-3p	171
PTK7	gga-mir-6604-5p	170
PTK7	gga-mir-7477-5p	170
PTK7	gga-mir-6562-5p	167
PTK7	gga-mir-1594	166
PTK7	gga-mir-23b-5p	166
PTK7	gga-mir-6567-3p	165
PTK7	gga-mir-24-3p	164
PTK7	gga-mir-1453	163
PTK7	gga-mir-1618-5p	162
PTK7	gga-mir-1762	162
PTK7	gga-mir-6656-5p	162
PTK7	gga-mir-6689-3p	160
RARRES2	gga-mir-1668-5p	182
RARRES2	gga-mir-1618-5p	176
RARRES2	gga-mir-6597-3p	176
RARRES2	gga-mir-6637-3p	166
RARRES2	gga-mir-1587	162
RARRES2	gga-mir-7482-5p	162
RARRES2	gga-mir-1680-5p	158
RARRES2	gga-mir-6650-5p	147
RPL15	gga-mir-2188-5p	180
RPL15	gga-mir-6546-3p	172
RPL15	gga-mir-1739	169
RPL31	gga-mir-6556-5p	176
RPL31	gga-mir-6624-3p	167
RPL31	gga-mir-6666-3p	167
RPL31	gga-mir-1774	160
RPL31	gga-mir-1790	155
RPL35	gga-mir-6578-3p	182
RPL35	gga-mir-383-3p	175
RPL35	gga-mir-6677-5p	170
RPLP2	gga-mir-6634-5p	184
RPLP2	gga-mir-1467-3p	176
RPLP2	gga-mir-7454-3p	173
RPS14	gga-mir-1659	184
RPS14	gga-mir-6677-5p	180
RPS14	gga-mir-6708-5p	179
RPS14	gga-mir-1575	176
RPS14	gga-mir-1806	175
RPS14	gga-mir-383-3p	173
RPS14	gga-mir-1845	168
RPS14	gga-mir-1587	158
RPS14	gga-mir-6604-5p	156
RPS16	gga-mir-6690-5p	187
RPS16	gga-mir-6559-3p	186
RPS16	gga-mir-1682	181
RPS16	gga-mir-1739	176
RPS16	gga-mir-7443-3p	172
RPS16	gga-mir-7442-5p	168
RPS16	gga-mir-6650-5p	167
RPS16	gga-mir-135a-3-3p	164
RPS26	gga-mir-6547-3p	177
RPS26	gga-mir-1615	168
RPS26	gga-mir-7456-3p	166
RPS26	gga-mir-1677-5p	165
RPS26	gga-mir-1737	164
RPS26	gga-mir-6609-3p	157
RPS26	gga-mir-1652	151
RPS26	gga-mir-18a-3p	150
RPS26	gga-mir-18b-3p	149
SEPT2	gga-mir-2129	186
SEPT2	gga-mir-1646	181
SEPT2	gga-mir-6704-5p	173
SEPT2	gga-mir-7452-5p	163
SFTPA1	gga-mir-6634-5p	182
SFTPA1	gga-mir-6643-5p	168
SPPL2A	gga-mir-1791-5p	186
SPPL2A	gga-mir-1751-5p	183
SPPL2A	gga-mir-7482-5p	182
SPPL2A	gga-mir-6709-5p	179
SPPL2A	gga-mir-6661-5p	176
SPPL2A	gga-mir-6556-5p	168
SPPL2A	gga-mir-1618-3p	163
SSFA2	gga-mir-6707-5p	177
SSR2	gga-mir-6608-3p	187
SSR2	gga-mir-1653	184
SSR2	gga-mir-1773-5p	167
SSR2	gga-mir-2127	166
SSR2	gga-mir-365-2-5p	166
SSR2	gga-mir-1607	165
SSR2	gga-mir-1604	164
SSR2	gga-mir-1790	158
SSR2	gga-mir-30b-3p	155
SUMO3	gga-mir-6564-3p	343
SUMO3	gga-mir-1699	176
SUMO3	gga-mir-1597-3p	171
SUMO3	gga-mir-6583-5p	169
SUMO3	gga-mir-1587	166
SUMO3	gga-mir-1626-3p	166
SUMO3	gga-mir-1649-5p	166
SUN2	gga-mir-1683	179
SUN2	gga-mir-1635	175
SUN2	gga-mir-1658-3p	174
SUN2	gga-mir-6567-3p	173
SUN2	gga-mir-6669-3p	173
SUN2	gga-mir-7458-3p	170
SUN2	gga-mir-6642-3p	169
SUN2	gga-mir-29b-3p	168
SUN2	gga-mir-6609-3p	166
SUN2	gga-mir-6588-3p	164
SUN2	gga-mir-449c-3p	162
SUN2	gga-mir-7475-3p	153
SUN2	gga-mir-6653-3p	149
TC2N	gga-mir-1668-5p	180
TC2N	gga-mir-1703-5p	174
TC2N	gga-mir-6600-3p	172
TC2N	gga-mir-6677-3p	172
TC2N	gga-mir-6566-3p	167
VGLL4	gga-mir-1687-3p	173
VGLL4	gga-mir-6547-3p	169
VGLL4	gga-mir-6619-5p	165
ZFYVE16	gga-mir-1626-3p	174
ZFYVE16	gga-mir-31-5p	169
ZFYVE16	gga-mir-196-2-3p	158
